# Supplementary material for: Rational discovery of dual-indication multi-target PDE/Kinase inhibitor for precision anti-cancer therapy using structural systems pharmacology
Source: PLoS Comput Biol. 2019 Jun 17;15(6):e1006619. doi: 10.1371/journal.pcbi.1006619 (PMC6576746; doi:10.1371/journal.pcbi.1006619)
Supplement: S1 Table — (CSV) [file pcbi.1006619.s001.csv]

DiscoveRx Gene Symbol	Percent Control (100 uM Levosimendan)	Percent Control (10 uM Levosimendan)
RIOK1	0	15
RIOK3	0	15
YES	0	97
CHEK2	0.65	41
FLT3	0.9	24
BIKE	2.2	47
MEK5	2.6	17
KIT	3.5	26
CSNK1G2	4.8	62
ROCK2	4.9	49
PIP5K2C	5.9	52
PIP5K1A	6.2	22
ACVR1	6.5	55
JAK1(JH2domain-pseudokinase)	7.2	30
MKNK2	7.5	59
YSK4	10	48
EGFR(G719C)	10	49
TYK2(JH2domain-pseudokinase)	11	100
PDGFRB	12	58
PIP5K2B	14	92
GAK	16	24
EPHB6	16	56
PIM3	17	75
PIM2	20	84
HIPK1	20	95
DRAK2	20	99
DRAK1	22	87
AAK1	24	31
MYLK4	24	85
HCK	24	98
MINK	26	77
RIOK2	27	67
TYK2(JH1domain-catalytic)	27	85
AURKB	28	75
EGFR	28	78
DMPK	29	100
ACVRL1	30	71
RSK4(Kin.Dom.2-C-terminal)	31	82
EGFR(T790M)	31	88
MYLK	32	38
TNIK	32	77
ABL1(E255K)-phosphorylated	34	97
RSK2(Kin.Dom.1-N-terminal)	35	85
PRKCQ	36	5.2
BMPR1B	36	82
CSNK1G3	36	83
PDGFRA	37	73
AKT3	37	96
ABL1-phosphorylated	37	100
TBK1	38	94
SRPK1	40	36
CSF1R	40	78
SGK	40	81
EGFR(G719S)	41	79
CSNK1A1	42	98
SRC	42	100
S6K1	43	84
FLT1	44	98
PLK4	45	100
LCK	46	89
ACVR2A	46	100
PHKG2	47	55
CDKL1	47	88
FYN	47	96
TGFBR1	48	89
PRKCD	48	93
JAK2(JH1domain-catalytic)	49	88
ABL1-nonphosphorylated	49	94
PKN2	49	94
FGR	49	100
FLT4	49	100
BLK	50	79
PIP5K1C	50	91
FGFR1	50	98
STK36	50	98
CAMKK1	51	82
KIT-autoinhibited	52	76
p38-gamma	52	92
ZAK	52	100
BUB1	53	94
RPS6KA4(Kin.Dom.1-N-terminal)	53
CAMKK2	54
CSNK1A1L	55
MET	55
AKT1	56
NEK9	56
ULK2	56
ADCK3	57
CAMK1D	57
MEK3	57
MET(Y1235D)	57
PIKFYVE	57
PKMYT1	57
MAP3K4	58
PIK3CA(E545K)	58
PRKCI	58
ABL1(F317L)-phosphorylated	59
CIT	59
EGFR(L747-T751del,Sins)	59
IKK-alpha	59
SIK	59
ABL1(H396P)-nonphosphorylated	60
DAPK3	60
RIPK5	60
TXK	60
ABL1(Q252H)-nonphosphorylated	61
ACVR1B	61
FGFR2	61
IRAK1	61
CAMK1G	62
DLK	62
NDR1	62
ROS1	62
RPS6KA5(Kin.Dom.1-N-terminal)	62
CSNK1E	63
EGFR(E746-A750del)	63
EGFR(L858R)	63
ERBB4	63
SRPK3	63
ABL1(T315I)-phosphorylated	64
AKT2	64
ALK(C1156Y)	64
EGFR(L747-E749del, A750P)	64
PIM1	64
PKAC-beta	64
PRKG1	64
MKNK1	65
NIM1	65
SIK2	65
TRKA	65
TRKC	65
MAP3K3	66
PKNB(M.tuberculosis)	66
RSK2(Kin.Dom.2-C-terminal)	66
DCAMKL1	67
GRK1	67
PFTK1	67
ABL1(H396P)-phosphorylated	68
ABL1(Q252H)-phosphorylated	68
CLK3	68
PIK3CA(E545A)	68
CLK2	69
HASPIN	69
HIPK2	69
LYN	69
PRKCH	69
VRK2	69
DMPK2	70
LOK	70
MEK2	70
MERTK	70
PAK6	70
EGFR(L861Q)	71
FGFR3	71
JNK1	71
MST4	71
NEK6	71
ALK(L1196M)	72
CTK	72
PLK2	72
AURKA	73
CAMK2A	73
CSNK2A2	73
DAPK2	73
LIMK1	73
MLK3	73
PAK1	73
RIPK1	73
YANK3	73
IKK-beta	74
MRCKB	74
TEC	74
ZAP70	74
ERBB3	75
JAK3(JH1domain-catalytic)	75
MST1	75
PRKD2	75
ALK	76
CSK	76
EPHA2	76
FES	76
INSR	76
PRKX	76
WEE2	76
ANKK1	77
BMX	77
CAMK1	77
EPHB2	77
LRRK2	77
RAF1	77
ULK3	77
BRAF(V600E)	78
CSNK1G1	78
NEK3	78
PAK2	78
SBK1	78
SYK	78
TAK1	78
TIE2	78
ABL1(M351T)-phosphorylated	79
DDR2	79
ERK3	79
ERN1	79
MLK1	79
PAK7	79
ASK2	80
FGFR3(G697C)	80
IRAK4	80
PIK3CG	80
RET(V804M)	80
STK16	80
BRAF	81
MLK2	81
MYLK2	81
STK35	81
TRKB	81
WNK3	81
EGFR(L858R,T790M)	82
EPHA4	82
QSK	82
AMPK-alpha1	83
AMPK-alpha2	83
AXL	83
NIK	83
PIK3CA(I800L)	83
CDK4-cyclinD1	84
CSNK1D	84
DDR1	84
HIPK4	84
RSK1(Kin.Dom.1-N-terminal)	84
BRK	85
CHEK1	85
CSF1R-autoinhibited	85
DYRK2	85
EPHA7	85
EPHB4	85
MARK1	85
MEK1	85
PFTAIRE2	85
SLK	85
TSSK1B	85
IGF1R	86
ITK	86
MAP3K2	86
NEK5	86
TNK2	86
TTK	86
ABL1(Y253F)-phosphorylated	87
CAMK2D	87
ERK1	87
LIMK2	87
MARK4	87
MST1R	87
CAMK2G	88
CASK	88
DAPK1	88
PCTK1	88
RET	88
ABL2	89
CLK1	89
CLK4	89
DYRK1A	89
FAK	89
PAK4	89
PHKG1	89
TAOK2	89
TGFBR2	89
TRPM6	89
CAMK2B	90
MRCKA	90
PIK3C2B	90
RET(M918T)	90
ROCK1	90
SGK2	90
EGFR(L747-S752del, P753S)	91
EGFR(S752-I759del)	91
EPHA8	91
MET(M1250T)	91
RIPK2	91
FGFR4	92
MEK4	92
RET(V804L)	92
SGK3	92
YANK2	92
BMPR1A	93
IKK-epsilon	93
PYK2	93
CDKL5	94
ICK	94
p38-beta	94
PKAC-alpha	94
TYRO3	94
YANK1	94
HPK1	95
MAP4K3	95
MARK2	95
MARK3	95
RPS6KA4(Kin.Dom.2-C-terminal)	95
TNNI3K	95
ULK1	95
WNK4	95
EPHB1	96
EPHB3	96
INSRR	96
LTK	96
MST3	96
NDR2	96
NEK2	96
PIK3CA	96
PRKD1	96
PRKR	96
TESK1	96
CDK2	97
EPHA3	97
MYO3A	97
p38-alpha	97
PLK3	97
TLK2	97
EPHA1	98
EPHA6	98
FLT3-autoinhibited	98
PRKG2	98
WNK2	98
JNK3	99
PAK3	99
RIPK4	99
ABL1(F317I)-nonphosphorylated	100
ABL1(F317I)-phosphorylated	100
ABL1(F317L)-nonphosphorylated	100
ABL1(T315I)-nonphosphorylated	100
ACVR2B	100
ADCK4	100
ARK5	100
ASK1	100
AURKC	100
BMPR2	100
BRSK1	100
BRSK2	100
BTK	100
CAMK1B	100
CAMK4	100
CDC2L1	100
CDC2L2	100
CDC2L5	100
CDK11	100
CDK3	100
CDK4	100
CDK4-cyclinD3	100
CDK5	100
CDK7	100
CDK8	100
CDK9	100
CDKL2	100
CDKL3	100
CSNK2A1	100
DCAMKL2	100
DCAMKL3	100
DYRK1B	100
EIF2AK1	100
EPHA5	100
ERBB2	100
ERK2	100
ERK4	100
ERK5	100
ERK8	100
FER	100
FRK	100
GCN2(Kin.Dom.2,S808G)	100
GRK2	100
GRK3	100
GRK4	100
GRK7	100
GSK3A	100
GSK3B	100
HIPK3	100
HUNK	100
IRAK3	100
JAK1(JH1domain-catalytic)	100
JNK2	100
LATS1	100
LATS2	100
LKB1	100
LRRK2(G2019S)	100
LZK	100
MAK	100
MAP3K1	100
MAP3K15	100
MAP4K2	100
MAP4K4	100
MAP4K5	100
MAPKAPK2	100
MAPKAPK5	100
MAST1	100
MEK6	100
MELK	100
MKK7	100
MLCK	100
MST2	100
MTOR	100
MUSK	100
MYO3B	100
NEK1	100
NEK10	100
NEK11	100
NEK4	100
NEK7	100
NLK	100
OSR1	100
p38-delta	100
PCTK2	100
PCTK3	100
PDPK1	100
PFCDPK1(P.falciparum)	100
PFPK5(P.falciparum)	100
PIK3C2G	100
PIK3CA(C420R)	100
PIK3CA(E542K)	100
PIK3CA(H1047L)	100
PIK3CA(H1047Y)	100
PIK3CA(M1043I)	100
PIK3CA(Q546K)	100
PIK3CB	100
PIK3CD	100
PIK4CB	100
PKN1	100
PLK1	100
PRKCE	100
PRKD3	100
PRP4	100
RPS6KA5(Kin.Dom.2-C-terminal)	100
RSK1(Kin.Dom.2-C-terminal)	100
RSK3(Kin.Dom.1-N-terminal)	100
RSK3(Kin.Dom.2-C-terminal)	100
RSK4(Kin.Dom.1-N-terminal)	100
SgK110	100
SNARK	100
SNRK	100
SRMS	100
SRPK2	100
STK33	100
STK39	100
TAOK1	100
TAOK3	100
TIE1	100
TLK1	100
TNK1	100
TSSK3	100
VEGFR2	100
VPS34	100
WEE1	100
WNK1	100
YSK1	100
