# Supplementary material for: Rational discovery of dual-indication multi-target PDE/Kinase inhibitor for precision anti-cancer therapy using structural systems pharmacology
Source: PLoS Comput Biol. 2019 Jun 17;15(6):e1006619. doi: 10.1371/journal.pcbi.1006619 (PMC6576746; doi:10.1371/journal.pcbi.1006619)
Supplement: S2 Table — (CSV) [file pcbi.1006619.s002.csv]

GSK3B	4NU1	-9.7
TNIK	2X7F	-9.6
CSNK2A2	5M56	-9.6
CDK6	1XO2	-9.4
CAMK2A	2VZ6	-9.4
CDKL3	3ZDU	-9.3
ERBB2	3PP0	-9.2
CSNK2A1	5M4F	-9.2
CLK1	1Z57	-9.1
CAMKK2	2ZV2	-9.1
abl1	3KF4	-9.1
pkmyt1	5VD3	-9.1
PHKG2	2Y7J	-9
BRAF	3PPJ	-9
PLK3	4B6L	-9
WEE1	3BIZ	-8.9
CCNA2	5LMK	-8.9
CDK2	5LMK	-8.9
ABL2	2XYN	-8.8
RAF1	3OMV	-8.8
CLK3	3RAW	-8.8
CHEK1	4HYI	-8.8
RPS6KA3	4NW6	-8.8
WEE2	5VDK	-8.8
PRKCI	4DC2	-8.7
MAP3K8	4Y85	-8.7
PRKAR1A	5JR7	-8.7
PRKACA	5JR7	-8.7
MAPK14	5NZZ	-8.7
TAB1	5NZZ	-8.7
DYRK3	5Y86	-8.7
CAMK2D	6BAB	-8.7
LCK	1QPJ	-8.6
BMPR1B	3MDY	-8.6
FKBP1A	3MDY	-8.6
PDPK1	5MRD	-8.6
FYN	2DQ7	-8.5
AURKA	3D14	-8.5
CASK	3MFR	-8.5
PRKCH	3TXO	-8.5
IRAK1	6BFN	-8.5
PAK3	6FD3	-8.5
TNK2	1U54	-8.4
CSNK1G2	2C47	-8.4
CAMK2B	3BHH	-8.4
PRKCA	3IW4	-8.4
ACVR2A	3SOC	-8.4
GAK	4C59	-8.4
TYK2	4E1Z	-8.4
CSNK1D	4TW9	-8.4
DYRK1A	5A4E	-8.4
MAP3K5	5V24	-8.4
ACVR1	6GIN	-8.4
CDK5	1UNL	-8.3
CDK5R1	1UNL	-8.3
FGFR2	2PY3	-8.3
CSF1R	3LCD	-8.3
CLK2	3NR9	-8.3
ITK	4PQN	-8.3
PIM2	4X7Q	-8.3
MAP3K14	5T8Q	-8.3
PLK1	5TA6	-8.3
CSNK1D	5X17	-8.3
PRKG1	6C0T	-8.3
HCK	2HK5	-8.2
ACVR2B	2QLU	-8.2
CHEK2	2WTD	-8.2
MYLK4	2X4F	-8.2
AURKA	2X6D	-8.2
DAPK2	2YAA	-8.2
LYN	2ZVA	-8.2
KDR	3CJG	-8.2
FGFR1	3GQI	-8.2
TBK1	4IW0	-8.2
IKBKB	4KIK	-8.2
CDK8	5IDN	-8.2
PRKAG1	5UFU	-8.2
PRKAB1	5UFU	-8.2
LYN	5XY1	-8.2
DAPK2	2CKE	-8.1
EGFR	2ITY	-8.1
CAMK2D	2VN9	-8.1
EPHB4	2YN8	-8.1
PRKACA	3OOG	-8.1
PKIA	3OOG	-8.1
PIM1	3R02	-8.1
MAPK10	3TTJ	-8.1
STK32A	4FR4	-8.1
RPS6KA3	4JG6	-8.1
CDK12	4NST	-8.1
PKN1	4OTG	-8.1
ROCK1	5HVU	-8.1
KIT	1PKG	-8
PRKCQ	1XJD	-8
DMPK	2VD5	-8
MAPK8	3ELJ	-8
LIMK1	3S95	-8
CDC42BPB	3TKU	-8
MELK	4BFM	-8
RET	4CKJ	-8
PKN2	4CRS	-8
PLK2	4I5P	-8
GSG2	4QTC	-8
TGFBR1	4X2G	-8
CHUK	5EBZ	-8
ALK	5KZ0	-8
PIK3R1	5SX8	-8
PIK3CA	5SX8	-8
VRK2	5UU1	-8
ZAP70	1U59	-7.9
CSNK1G1	2CMW	-7.9
MAPKAPK2	2PZY	-7.9
STK25	2XIK	-7.9
DAPK3	3BQR	-7.9
MAPK9	3E7O	-7.9
BMPR2	3G2F	-7.9
ACVRL1	3MY0	-7.9
JAK3	3ZC6	-7.9
MAP3K14	4IDT	-7.9
FGFR3	4K33	-7.9
map4k4	4U44	-7.9
BMP2K	4W9W	-7.9
JAK2	5TQ8	-7.9
RIPK4	5WNK	-7.9
EPHA4	2XYU	-7.8
RPS6KA5	3KN5	-7.8
CDK9	3MIA	-7.8
MAPKAPK3	3R1N	-7.8
TYK2	4GII	-7.8
il6st	4GL9	-7.8
JAK2	4GL9	-7.8
SRC	4MXZ	-7.8
EPHB3	5L6P	-7.8
MAPK1	5NHV	-7.8
DAPK1	3ZXT	-7.7
PIK3R1	4A55	-7.7
PIK3CA	4A55	-7.7
CDKL1	4AGU	-7.7
CDKL5	4BGQ	-7.7
FES	4.00E+93	-7.7
PAK6	4KS8	-7.7
ROS1	4UXL	-7.7
EPHB2	2HEN	-7.6
PRKCB	2I0E	-7.6
csnk1g3	2IZT	-7.6
AKT2	2X39	-7.6
GSK3B	2X39	-7.6
SRPK2	2X7G	-7.6
RIOK1	4OTP	-7.6
RAB11A	5FBQ	-7.6
PI4KB	5FBQ	-7.6
RIPK2	5NG0	-7.6
RPS6KB1	3A61	-7.5
CSK	3D7T	-7.5
PASK	3DLS	-7.5
AKT1	4EKK	-7.5
GSK3B	4EKK	-7.5
ROCK2	4L6Q	-7.5
EPHA2	5I9W	-7.5
EPHB1	5MJB	-7.5
JAK1	5WO4	-7.5
VRK1	6DD4	-7.5
eif2ak2	2A19	-7.4
MAPK14	2ZAZ	-7.4
MAPK3	2ZOQ	-7.4
STK17B	3LM5	-7.4
PRPF4B	4IIR	-7.4
stk3	4LGD	-7.4
RASSF5	4LGD	-7.4
IRAK4	5K75	-7.4
RPS6KA3	5O1S	-7.4
MAGI1	1WBP	-7.3
SRPK1	1WBP	-7.3
GRK6	2ACX	-7.3
PRKCI	3A8W	-7.3
IGF1R	3LVP	-7.3
pik3cb	4BFR	-7.3
EPHA3	4GK4	-7.3
ULK1	4WNO	-7.3
MAPK12	1CM8	-7.2
SYK	3FQS	-7.2
PAK1	3Q53	-7.2
PIK3C3	5ENN	-7.2
MELK	5MAG	-7.2
TLK2	5O0Y	-7.2
map2k5	4IC7	-7.1
MAPK7	4IC7	-7.1
MTOR	4JT5	-7.1
MLST8	4JT5	-7.1
GRK5	4TND	-7.1
PIK3CD	6FTN	-7.1
MET	3Q6W	-7
CAMK1	4FG7	-7
STK16	2BUJ	-6.9
TTK	4C4H	-6.9
PTK2	4GU9	-6.9
GRK2	5UUU	-6.9
PIK3CG	6GQ7	-6.9
PLK4	3COK	-6.8
PAK4	4FIF	-6.8
AXL	5U6B	-6.7
abl1	2HZ4	-5.5
