# Supplementary material for: Rational discovery of dual-indication multi-target PDE/Kinase inhibitor for precision anti-cancer therapy using structural systems pharmacology
Source: PLoS Comput Biol. 2019 Jun 17;15(6):e1006619. doi: 10.1371/journal.pcbi.1006619 (PMC6576746; doi:10.1371/journal.pcbi.1006619)
Supplement: S3 Table — (CSV) [file pcbi.1006619.s003.csv]

Query ID	Target ID	Affinity Threshold (nM)	P-Value	Max Tc	Cut Sum	Z-Score	Name	Description
LEV	E1BN64_BOVIN	5	8.25E-18	0.3824	0.7647	30.2201	PDE3B	Phosphodiesterase
LEV	PDE3B_HUMAN	5	1.10E-45	0.625	9.6967	80.2654	PDE3B	cGMP-inhibited 3',5'-cyclic phosphodiesterase B
LEV	PDE3A_HUMAN	5	1.21E-47	0.625	14.8303	83.7822	PDE3A	cGMP-inhibited 3',5'-cyclic phosphodiesterase A
LEV	PDE4B_HUMAN	5	6.94E-08	0.3582	6.4225	12.4021	PDE4B	cAMP-specific 3',5'-cyclic phosphodiesterase 4B
LEV	RPGF4_MOUSE	5	4.10E-06	0.2836	0.2836	9.2218	Rapgef4	Rap guanine nucleotide exchange factor 4
