# Supplementary material for: Rational discovery of dual-indication multi-target PDE/Kinase inhibitor for precision anti-cancer therapy using structural systems pharmacology
Source: PLoS Comput Biol. 2019 Jun 17;15(6):e1006619. doi: 10.1371/journal.pcbi.1006619 (PMC6576746; doi:10.1371/journal.pcbi.1006619)
Supplement: S4 Table — (XLSX) [file pcbi.1006619.s004.xlsx]

## Sheet: Sheet1
CELL LINE	TISSUE GROUP	TISSUE SUBTYPE	TUMOR TYPE	Cell Count EC50 (microM)	Cell Count IC50 (microM)	Cell Count GI50 (microM)	Cell Count Activity Area
SU-DHL-8	Hematopoietic	B-cell	Lymphoma	0.604	0.604	0.512	5
AGS	Stomach		Adenocarcinoma	3.93	4.21	3.91	3.12
SW-13	Endocrine	Adrenal gland	Small cell carcinoma	6.13	6.13	3.72	3.09
G-401	Kidney		Rhabdoid tumor	5.34	5.47	4.83	3.02
H9	Hematopoietic	T-cell (cutaneous)	Lymphoma	4.92	5.4	4.31	2.88
SNU-1	Stomach		Carcinoma	5.52	6.31	5.53	2.81
TUR	Hematopoietic	Histiocyte	Lymphoma	6.49	6.72	5.98	2.79
BM-1604	Prostate		Carcinoma	12.6	12.6	7.44	2.78
RKOE6	Colorectal	Colon	Carcinoma	6.96	7.12	6.28	2.77
ST486	Hematopoietic	B-cell	Lymphoma	8.16	8.16	6.04	2.71
MHH-PREB-1	Hematopoietic	B-lymphoblast	Lymphoma	7.4	7.64	7.08	2.7
T24	Bladder		Transitional cell carcinoma	6.27	6.95	6.6	2.65
HCT-116	Colorectal	Colon	Carcinoma	8.01	8.39	8.1	2.61
U2OS	Soft Tissue & Bone	Bone	Osteosarcoma	7.6	8.58	6.64	2.6
A375	Skin		Melanoma	9.47	9.47	9	2.58
BPH1	Prostate		Hyperplasia (BPH)	7.05	8.33	7.33	2.53
HOS	Soft Tissue & Bone	Bone	Osteosarcoma	11.4	11.4	9.54	2.5
639-V	Bladder	Ureter	Transitional cell carcinoma	5.59	6.97	6.51	2.49
GA-10	Hematopoietic	B-cell	Lymphoma	10.2	10.2	9.28	2.49
C-33A	Female GU	Cervix	Carcinoma	14.5	14.5	10.7	2.48
G-402	Kidney		Renal leiomyoblastoma	6.76	10.1	4.83	2.47
647-V	Bladder	Urothelial	Carcinoma	13.7	13.7	8.64	2.43
CRO-AP2	Hematopoietic	B-cell	Lymphoma	9.97	10.3	8.29	2.43
A204	Soft Tissue & Bone	Muscle	Sarcoma	7.85	9.19	7.57	2.41
HT-1080	Soft Tissue & Bone	Connective tissue	Sarcoma	11.7	11.7	10.9	2.4
CA46	Hematopoietic	B-cell	Lymphoma	13.2	13.2	11	2.39
SK-UT-1	Soft Tissue & Bone	Uterus	Sarcoma	11.8	11.8	9.1	2.39
Mia PaCa-2	Pancreas		Carcinoma	9.92	11	9.38	2.38
BCP-1	Hematopoietic	B-lymphoblast	Lymphoma	12.6	12.6	8.13	2.36
NTERA-2 cl.D1	Testis		Carcinoma	11.6	11.8	9.76	2.36
NAMALWA	Hematopoietic	B-cell	Lymphoma	12.5	12.5	11.3	2.34
BV-173	Hematopoietic	B-lymphoblast	Leukemia	12	12	10.1	2.33
CAL-62	Endocrine	Thyroid	Carcinoma	12.1	12.3	11.4	2.31
SU-DHL-10	Hematopoietic	B-cell	Lymphoma	13.3	13.3	12	2.3
BFTC-905	Bladder		Transitional cell carcinoma	13.4	13.4	12.4	2.28
SW48	Colorectal	Colon	Adenocarcinoma	13.5	13.5	9.81	2.28
SJRH30	Soft Tissue & Bone	Muscle	Sarcoma	9.67	11.4	7.7	2.28
MV-4-11	Hematopoietic	Macrophage	Leukemia	12.6	13.1	9.2	2.24
SW480	Colorectal	Colon	Adenocarcinoma	13.1	15.3	10.8	2.23
MES-SA	Soft Tissue & Bone	Uterus	Sarcoma	15.6	15.6	13.7	2.23
SUP-T1	Hematopoietic	T-lymphoblast	Lymphoma	15.6	15.6	11	2.21
PSN-1	Pancreas		Adenocarcinoma	11.8	12.8	11.6	2.2
KHOS-240S	Soft Tissue & Bone	Bone	Osteosarcoma	16.9	16.9	13.5	2.2
HuTu 80	Small Intestine	Duodenum	Adenocarcinoma	16	16	14.2	2.19
AN3 CA	Female GU	Uterus/endometrium	Adenocarcinoma	21.2	21.2	11.6	2.17
Cal 27	Head and Neck	Tongue	Squamous cell carcinoma	14.5	14.9	13.2	2.14
CML-T1	Hematopoietic	T-cell	Leukemia	15.7	15.7	12.5	2.14
MC116	Hematopoietic	B-cell	Lymphoma	14.7	14.9	13.8	2.14
DOHH-2	Hematopoietic	B-cell	Lymphoma	15.8	15.8	14.4	2.13
Daoy	CNS	Brain	Medulloblastoma	16.7	16.7	13	2.12
DB	Hematopoietic	B-lymphoblast	Lymphoma	17.6	17.6	14.5	2.1
RPMI 6666	Hematopoietic	Lymphoblast	Lymphoma	17.2	17.2	11	2.09
LS513	Colorectal	Cecum	Carcinoma	17.2	17.2	14.7	2.06
MG-63	Soft Tissue & Bone	Bone	Osteosarcoma	16.9	19.5	14.2	2.06
SR	Hematopoietic	Lymphoblast	Lymphoma	15.6	16.1	14.7	2.04
BC-1	Hematopoietic	B-cell	Lymphoma	18.9	18.9	14.6	2.03
PFSK-1	CNS	Brain	Glioma	19.6	19.6	13.9	2.01
REC-1	Hematopoietic	B-lymphoblast	Lymphoma	25.2	25.2	9.04	2
SW620	Colorectal	Colon	Adenocarcinoma	18.7	19.7	14.9	1.97
DoTc2 4510	Female GU	Cervix	Carcinoma	10.8	14.6	11.4	1.97
BT-549	Breast		Ductal carcinoma	12.7	15.4	11.3	1.96
Daudi	Hematopoietic	B-lymphoblast	Lymphoma	15.3	16.3	14.2	1.94
Detroit 562	Head and Neck	Pharynx	Carcinoma	50.9	50.9	28.4	1.92
RD	Soft Tissue & Bone	Muscle	Sarcoma	20.6	20.6	15.7	1.91
HEL-92-1-7	Hematopoietic	Erythroblast	Leukemia	21.8	21.8	17.9	1.9
ARH-77	Hematopoietic	B-lymphoblast	Leukemia	19.3	20.3	16	1.88
CEM-C1	Hematopoietic	T-lymphoblast	Leukemia	22.5	22.5	18.8	1.88
Jurkat	Hematopoietic	T-cell	Leukemia	22.1	22.1	18.2	1.85
KG-1	Hematopoietic	Macrophage	Leukemia	19.2	21.7	13.5	1.84
A427	Lung		NSCLC	23.6	23.6	18.4	1.82
J-RT3-T3-5	Hematopoietic	T-cell	Leukemia	24.4	24.4	18.4	1.79
TE 381.T	Soft Tissue & Bone	Muscle	Sarcoma	24.5	24.5	15.5	1.79
RL95-2	Female GU	Uterus/endometrium	Carcinoma	19	21.1	10.4	1.77
SW954	Female GU	Vulva	Squamous cell carcinoma	22	22.5	20.5	1.77
Ramos (RA 1)	Hematopoietic	B-cell	Lymphoma	24.1	24.1	21.2	1.77
HUH-6 Clone 5	Liver		Hepatoblastoma	27.1	27.1	20	1.76
SK-LMS-1	Soft Tissue & Bone	Vulva	Sarcoma	27.1	27.1	21.5	1.74
RPMI 8226	Hematopoietic	B-cell	Myeloma	25.1	25.1	17.1	1.73
SNU-423	Liver		Hepatocellular carcinoma (pleiomorphic)	14.8	19.2	16.5	1.72
HCT-8	Colorectal	Ileocecal	Adenocarcinoma	23.2	23.9	23.3	1.71
JeKo-1	Hematopoietic	Lymphoblast	Lymphoma	24.6	24.7	20.9	1.71
DLD-1	DLD-2	DLD-3	DLD-4	23.9	25.1	23.7	1.67
SU-DHL-4	Hematopoietic	B-cell	Lymphoma	0.944	4.77	3.31	1.67
HEC-1-A	Female GU	Uterus/endometrium	Adenocarcinoma	34.3	34.3	28.2	1.65
SW403	Colorectal	Colon	Adenocarcinoma	28.7	33.2	14.4	1.63
SJSA1	Soft Tissue & Bone	Bone	Osteosarcoma	41.9	41.9	18.4	1.63
769-P	Kidney		Renal cell adenocarcinoma	94.2	40	28.6	1.61
EB-3	Hematopoietic	B-cell	Lymphoma	30	30	23.6	1.6
HLE	Liver		Hepatoma (non-differentiated)	25.2	26.5	24.3	1.58
NALM-6	Hematopoietic	B-lymphoblast	Leukemia	30.8	30.8	23.4	1.57
HuCCT1	Liver	Bile duct	Carcinoma	25.4	27.5	24.8	1.57
JEG-3	Female GU	Placenta	Choriocarcinoma	30.5	30.5	25.6	1.56
Y79	CNS	Eye (retina)	Retinoblastoma	32.8	36.2	16	1.55
EM-2	Hematopoietic		Leukemia	22.3	25.4	18.6	1.55
CaOV3	Female GU	Ovary	Adenocarcinoma	37.4	37.4	21.4	1.54
SCC-9	Head and Neck	Tongue	Squamous cell carcinoma	33.6	33.6	26.3	1.53
Thp1	Hematopoietic	Monocyte	Leukemia	35.5	35.5	23.1	1.53
MOLT-3	Hematopoietic	T-lymphoblast	Leukemia	30.5	32.4	19.9	1.52
EB2	Hematopoietic	B-cell	Lymphoma	34.4	34.4	24.5	1.51
RS4;11	Hematopoietic	Lymphoblast	Leukemia	25.4	29.7	19.6	1.51
OVCAR3	Female GU	Ovary	Adenocarcinoma	42.6	42.6	24.1	1.47
A101D	Skin		Melanoma	34.8	34.8	26.6	1.46
HCT-15	Colorectal	Colon	Adenocarcinoma	30.8	32.1	31	1.45
C32TG	Skin		Melanoma	36.9	36.9	23.4	1.45
MCF7	Breast		Adenocarcinoma	16.1	32.4	19	1.44
CCRFCEM	Hematopoietic	T-lymphoblast	Leukemia	35.5	35.5	28.5	1.44
SKO-007	Hematopoietic	B-cell	Myeloma	42	42	22.3	1.44
Hs 445	Hematopoietic	Lymphoblast	Lymphoma	26.3	30.6	21.8	1.41
SW872	Soft Tissue & Bone	Connective tissue	Sarcoma	35.3	35.3	28.9	1.41
DMS114	Lung		SCLC	50.7	50.7	18.9	1.38
Hs 695T	Skin		Melanoma	26.7	44.9	15.2	1.38
BeWo	Female GU	Placenta	Choriocarcinoma	37.4	37.4	33.9	1.37
Hs 852.T	Skin		Melanoma	82.2	82.2	25	1.37
NCI-H508	Colorectal	Cecum	Adenocarcinoma	38.4	38.4	33.5	1.36
NCI-H292	Lung		NSCLC	40.3	40.3	34.4	1.36
TF-1	Hematopoietic	Erythroblast	Leukemia	41.7	41.7	19.7	1.34
SW837	Colorectal	Rectum	Adenocarcinoma	33.3	37.5	31.8	1.32
KLE	Female GU	Uterus/endometrium	Adenocarcinoma	29.6	85.4	20.8	1.32
HepG2	Liver		Hepatocellular carcinoma	42.1	42.1	36.7	1.31
LS123	Colorectal	Colon	Adenocarcinoma	43.8	53.3	22	1.3
K562	Hematopoietic	Lymphoblast	Leukemia	44.4	44.4	38.5	1.3
SW982	Soft Tissue & Bone	Synovium	Sarcoma	43.7	43.7	31.3	1.29
IM-9	Hematopoietic	B-lymphoblast	Myeloma	41	41	35.5	1.28
MX-1	Breast		Ductal carcinoma	40.4	40.4	37	1.26
DBTRG-05MG	CNS	Brain	Glioma	75.6	75.6	41.4	1.2
A431	Skin		Head and Neck	44.9	44.9	42.8	1.19
NCIH441	Lung		NSCLC	> 1.00E+02	> 1.00E+02	31.9	1.18
Capan-2	Pancreas		Adenocarcinoma	49.7	49.7	42.3	1.18
SNU-C2B	Colorectal	Colon	Carcinoma	45.4	55.2	31.1	1.14
A-673	Soft Tissue & Bone	Muscle	Sarcoma	57.6	57.6	44	1.14
UM-UC-3	Bladder		Transitional cell carcinoma	48.5	48.5	46	1.12
SaOS2	Soft Tissue & Bone	Bone	Osteosarcoma	54.5	54.5	35.7	1.12
VA-ES-BJ	Soft Tissue & Bone		Sarcoma	51.7	51.7	42.4	1.12
A498	Kidney		Carcinoma	81.2	81.2	60.8	1.11
A-253	Head and Neck	Salivary gland	Epidermoid carcinoma	62.4	62.4	41.7	1.1
SK-PN-DW	Soft Tissue & Bone	Retroperitoneum	Sarcoma	57.4	57.4	43.3	1.1
Caki-2	Kidney		Clear cell carcinoma	> 1.00E+02	> 1.00E+02	> 1.00E+02	1.09
22Rv1	Prostate		Carcinoma	55.6	55.6	45.8	1.09
M059J	CNS	Brain	Glioma	48.8	51.5	38.5	1.08
D341 Med	CNS	Brain	Medulloblastoma	73.8	73.8	39.6	1.07
PANC-1	Pancreas		Epitheloid carcinoma	80.9	80.9	47	1.07
A172	CNS	Brain	Glioma	55.8	55.8	44.8	1.06
SW900	Lung		SCLC	67.6	67.6	35.9	1.06
HPAF-II	Pancreas		Adenocarcinoma	65.8	65.8	54	1.06
HT-3	Female GU	Cervix	Retinoblastoma	91.3	91.3	48.5	1.03
A388	Skin		Head and Neck	61.1	61.1	48.4	1.02
SW1783	CNS	Brain	Glioma	82.1	82.1	35.6	0.98
FaDu	Head and Neck	Pharynx	Squamous cell carcinoma	63.1	63.1	56.4	0.96
Hs 688(A).T	Skin		Melanoma	16	> 1.00E+02	10.5	0.96
5637	Bladder		Carcinoma	64.7	64.7	53.5	0.95
SW684	Soft Tissue & Bone	Connective tissue	Sarcoma	21.1	> 1.00E+02	17.1	0.95
Colo 201	Colorectal	Colon	Adenocarcinoma	68.3	68.3	53.8	0.93
Jiyoye	Hematopoietic	B-cell	Lymphoma	62.5	62.5	54.6	0.93
TT	Endocrine	Thyroid	Carcinoma	> 1.00E+02	> 1.00E+02	14.3	0.89
L-428	Hematopoietic	Polymorph cells	Lymphoma	69.2	69.2	53.1	0.89
KU812	Hematopoietic	Basophil	Leukemia	70.3	70.3	48.8	0.88
Raji	Hematopoietic	B-cell	Lymphoma	69.1	69.1	63.4	0.88
SCaBER	Bladder		Squamous cell carcinoma	60.4	60.4	56.5	0.85
HT	Hematopoietic	B-lymphoblast	Lymphoma	69.4	69.4	56.9	0.85
DK-MG	CNS	Brain	Glioma	> 1.00E+02	> 1.00E+02	49.4	0.83
HT-29	Colorectal	Colon	Adenocarcinoma	> 1.00E+02	> 1.00E+02	82.7	0.83
MEG01	Hematopoietic	Megakaryoblast	Leukemia	83.2	83.2	58.5	0.83
SW1353	Soft Tissue & Bone	Cartillage	Sarcoma	72.8	72.8	60.9	0.83
SW579	Endocrine	Thyroid	Squamous cell carcinoma	90.1	90.1	67.9	0.82
Hs 888.Sk	Skin		Osteosarcoma	> 1.00E+02	> 1.00E+02	47.6	0.82
CHP-212	CNS	Brain	Neuroblastoma	84.9	84.9	49.1	0.81
U266B1	Hematopoietic	B-cell	Myeloma	95.7	95.7	46.2	0.81
BT20	Breast		Carcinoma	> 1.00E+02	> 1.00E+02	64.2	0.79
J82	Bladder		Transitional cell carcinoma	> 1.00E+02	> 1.00E+02	> 1.00E+02	0.78
HeLa	Female GU	Cervix	Adenocarcinoma	91.2	91.2	75	0.78
ChaGoK1	Lung	Bronchus	NSCLC	84.9	84.9	57.2	0.78
WiDr	Colorectal	Colon	Adenocarcinoma	77.6	77.6	70.6	0.77
OE19	Head and Neck	Esophagus	Carcinoma	> 1.00E+02	> 1.00E+02	96.8	0.76
SNB-19	CNS	Brain	Glioma	> 1.00E+02	> 1.00E+02	> 1.00E+02	0.74
SiHa	Female GU	Cervix	Squamous cell carcinoma	41.2	> 1.00E+02	60	0.74
OE21	Head and Neck	Esophagus	Squamous cell carcinoma	85.5	85.5	76	0.74
Hs 895.T	Skin		Melanoma	> 1.00E+02	> 1.00E+02	32.8	0.71
TCCSUP	Bladder		Transitional cell carcinoma	> 1.00E+02	> 1.00E+02	94.3	0.7
NCI-H295R	Endocrine	Adrenal gland	Carcinoma	91.6	91.6	57.1	0.67
BxPC-3	Pancreas		Adenocarcinoma	89.2	89.2	78	0.64
Hs 229.T	Lung	Bronchus	NSCLC	100	100	60.3	0.56
Hs 934.T	Skin		Melanoma	> 1.00E+02	> 1.00E+02	> 1.00E+02	0.56
Calu6	Lung		NSCLC	> 1.00E+02	> 1.00E+02	91.5	0.54
HT-1197	Bladder		Carcinoma	> 1.00E+02	> 1.00E+02	96	0.53
Hs 821.T	Soft Tissue & Bone	Bone	Sarcoma	> 1.00E+02	> 1.00E+02	> 1.00E+02	0.52
A-704	Kidney		Adenocarcinoma	> 1.00E+02	> 1.00E+02	64.7	0.51
HT1376	Bladder		Carcinoma	> 1.00E+02	> 1.00E+02	> 1.00E+02	0.48
Hs 578T	Breast		Carcinoma	48	> 1.00E+02	> 1.00E+02	0.47
Hs 729	Soft Tissue & Bone	Muscle	Sarcoma	> 1.00E+02	> 1.00E+02	79.3	0.47
LS411N	Colorectal	Cecum	Carcinoma	> 1.00E+02	> 1.00E+02	> 1.00E+02	0.44
MT-3	Colorectal	Colon	Carcinoma	> 1.00E+02	> 1.00E+02	> 1.00E+02	0.42
CCF-STTG1	CNS	Brain	Glioma	> 1.00E+02	> 1.00E+02	> 1.00E+02	0.39
Hs 683	CNS	Brain	Glioma	51.2	> 1.00E+02	> 1.00E+02	0.39
NCI-H520	Lung		NSCLC	> 1.00E+02	> 1.00E+02	> 1.00E+02	0.38
NCI-H596	Lung		NSCLC	55.5	> 1.00E+02	> 1.00E+02	0.38
H4	CNS	Brain	Glioma	> 1.00E+02	> 1.00E+02	> 1.00E+02	0.35
Hs 936.T(C1)	Skin		Melanoma	> 1.00E+02	> 1.00E+02	> 1.00E+02	0.25
LS-174T	Colorectal	Colon	Adenocarcinoma	> 1.00E+02	> 1.00E+02	> 1.00E+02	0.24
T98G	CNS	Brain	Glioma	> 1.00E+02	> 1.00E+02	> 1.00E+02	0.14
TE 125.T	Soft Tissue & Bone	Muscle	Sarcoma	> 1.00E+02	> 1.00E+02	71.4	0.13
