# Supplementary material for: Rational discovery of dual-indication multi-target PDE/Kinase inhibitor for precision anti-cancer therapy using structural systems pharmacology
Source: PLoS Comput Biol. 2019 Jun 17;15(6):e1006619. doi: 10.1371/journal.pcbi.1006619 (PMC6576746; doi:10.1371/journal.pcbi.1006619)
Supplement: S5 Table — (XLSX) [file pcbi.1006619.s005.xlsx]

## Sheet: OncoPanel Results
LEV - Activity Area
Rank	Cell Line	Cancer Type	Log Value (μM)	Activity Area
1	TE125T	Soft Tissue	-0.886	0.13
2	T98G	Central Nervous System	-0.854	0.14
3	LS174T	Large Intestine	-0.62	0.24
4	HS936TC1	Skin (Melanoma)	-0.602	0.25
5	H4	Central Nervous System	-0.456	0.35
6	NCIH520	Lung	-0.42	0.38
7	NCIH596	Lung	-0.42	0.38
8	CCFSTTG1	Central Nervous System	-0.409	0.39
9	HS683	Central Nervous System	-0.409	0.39
10	MT3	Breast	-0.377	0.42
11	LS411N	Large Intestine	-0.357	0.44
12	HS578T	Breast	-0.328	0.47
13	HS729	Soft Tissue	-0.328	0.47
14	HT1376	Bladder	-0.319	0.48
15	A704	Kidney	-0.292	0.51
16	HS821T	Bone	-0.284	0.52
17	HT1197	Bladder	-0.276	0.53
18	CALU6	Lung	-0.268	0.54
19	HS229T	Lung	-0.252	0.56
20	HS934T	Skin (Melanoma)	-0.252	0.56
21	BXPC3	Pancreas	-0.194	0.64
22	NCIH295R	Adrenal Gland	-0.174	0.67
23	TCCSUP	Bladder	-0.155	0.7
24	HS895T	Skin (Melanoma)	-0.149	0.71
25	SNB19	Central Nervous System	-0.131	0.74
26	SIHA	Female GU	-0.131	0.74
27	OE21	Head and Neck	-0.131	0.74
28	OE19	Head and Neck	-0.119	0.76
29	WIDR	Large Intestine	-0.114	0.77
30	J82	Bladder	-0.108	0.78
31	HELA	Female GU	-0.108	0.78
32	CHAGOK1	Lung	-0.108	0.78
33	BT20	Breast	-0.102	0.79
34	CHP212	Central Nervous System	-0.0915	0.81
35	U266B1	Myeloma	-0.0915	0.81
36	HS888SK	Bone	-0.0862	0.82
37	SW579	Thyroid	-0.0862	0.82
38	SW1353	Bone	-0.0809	0.83
39	DKMG	Central Nervous System	-0.0809	0.83
40	HT29	Large Intestine	-0.0809	0.83
41	MEG01	Leukemia	-0.0809	0.83
42	SCABER	Bladder	-0.0706	0.85
43	HT	Lymphoma	-0.0706	0.85
44	KU812	Leukemia	-0.0555	0.88
45	RAJI	Lymphoma	-0.0555	0.88
46	L428	Lymphoma	-0.0506	0.89
47	TT	Thyroid	-0.0506	0.89
48	COLO201	Large Intestine	-0.0315	0.93
49	JIYOYE	Lymphoma	-0.0315	0.93
50	5637	Bladder	-0.0223	0.95
51	SW684	Soft Tissue	-0.0223	0.95
52	FADU	Head and Neck	-0.0177	0.96
53	HS688AT	Skin (Melanoma)	-0.0177	0.96
54	SW1783	Central Nervous System	-0.00877	0.98
55	A388	Skin (Melanoma)	0.0086	1.02
56	HT3	Female GU	0.0128	1.03
57	A172	Central Nervous System	0.0253	1.06
58	SW900	Lung	0.0253	1.06
59	HPAFII	Pancreas	0.0253	1.06
60	D341MED	Central Nervous System	0.0294	1.07
61	PANC1	Pancreas	0.0294	1.07
62	M059J	Central Nervous System	0.0334	1.08
63	CAKI2	Kidney	0.0374	1.09
64	22RV1	Prostate	0.0374	1.09
65	SKPNDW	Central Nervous System	0.0414	1.1
66	A253	Head and Neck	0.0414	1.1
67	A498	Kidney	0.0453	1.11
68	UMUC3	Bladder	0.0492	1.12
69	SAOS2	Bone	0.0492	1.12
70	VAESBJ	Bone	0.0492	1.12
71	SNUC2B	Large Intestine	0.0569	1.14
72	A673	Soft Tissue	0.0569	1.14
73	NCIH441	Lung	0.0719	1.18
74	CAPAN2	Pancreas	0.0719	1.18
75	A431	Head and Neck	0.0755	1.19
76	DBTRG05MG	Central Nervous System	0.0792	1.2
77	MX1	Leukemia	0.1	1.26
78	IM9	Lymphoma	0.107	1.28
79	SW982	Soft Tissue	0.111	1.29
80	LS123	Large Intestine	0.114	1.3
81	K562	Leukemia	0.114	1.3
82	HEPG2	Liver	0.117	1.31
83	KLE	Female GU	0.121	1.32
84	SW837	Large Intestine	0.121	1.32
85	TF1	Leukemia	0.127	1.34
86	NCIH508	Large Intestine	0.134	1.36
87	NCIH292	Lung	0.134	1.36
88	BEWO	Female GU	0.137	1.37
89	HS852T	Skin (Melanoma)	0.137	1.37
90	DMS114	Lung	0.14	1.38
91	HS695T	Skin (Melanoma)	0.14	1.38
92	HS445	Lymphoma	0.149	1.41
93	SW872	Soft Tissue	0.149	1.41
94	MCF7	Breast	0.158	1.44
95	CCRFCEM	Leukemia	0.158	1.44
96	SKO007	Myeloma	0.158	1.44
97	HCT15	Large Intestine	0.161	1.45
98	C32TG	Skin (Melanoma)	0.161	1.45
99	A101D	Skin (Melanoma)	0.164	1.46
100	OVCAR3	Female GU	0.167	1.47
101	RS411	Leukemia	0.179	1.51
102	EB2	Lymphoma	0.179	1.51
103	MOLT3	Leukemia	0.182	1.52
104	SCC9	Head and Neck	0.185	1.53
105	THP1	Leukemia	0.185	1.53
106	CAOV3	Female GU	0.188	1.54
107	Y79	Eye	0.19	1.55
108	EM2	Leukemia	0.19	1.55
109	JEG3	Female GU	0.193	1.56
110	NALM6	Leukemia	0.196	1.57
111	HUCCT1	Liver	0.196	1.57
112	HLE	Liver	0.199	1.58
113	EB3	Lymphoma	0.204	1.6
114	769P	Kidney	0.207	1.61
115	SJSA1	Bone	0.212	1.63
116	SW403	Large Intestine	0.212	1.63
117	HEC1A	Female GU	0.217	1.65
118	DLD1	Large Intestine	0.223	1.67
119	SUDHL4	Lymphoma	0.223	1.67
120	HCT8	Large Intestine	0.233	1.71
121	JEKO1	Lymphoma	0.233	1.71
122	SNU423	Liver	0.236	1.72
123	RPMI8226	Myeloma	0.238	1.73
124	SKLMS1	Soft Tissue	0.241	1.74
125	HUH6CLONE5	Liver	0.246	1.76
126	RL952	Female GU	0.248	1.77
127	SW954	Female GU	0.248	1.77
128	RAMOSRA1	Lymphoma	0.248	1.77
129	JRT3T35	Leukemia	0.253	1.79
130	TE381T	Soft Tissue	0.253	1.79
131	A427	Lung	0.26	1.82
132	KG1	Leukemia	0.265	1.84
133	JURKAT	Leukemia	0.267	1.85
134	CEMC1	Leukemia	0.274	1.88
135	ARH77	Myeloma	0.274	1.88
136	HEL9217	Leukemia	0.279	1.9
137	RD	Soft Tissue	0.281	1.91
138	DETROIT562	Head and Neck	0.283	1.92
139	DAUDI	Lymphoma	0.288	1.94
140	BT549	Breast	0.292	1.96
141	DOTC24510	Female GU	0.294	1.97
142	SW620	Large Intestine	0.294	1.97
143	REC1	Lymphoma	0.301	2
144	PFSK1	Central Nervous System	0.303	2.01
145	BC1	Lymphoma	0.307	2.03
146	SR	Lymphoma	0.31	2.04
147	MG63	Bone	0.314	2.06
148	LS513	Large Intestine	0.314	2.06
149	RPMI6666	Lymphoma	0.32	2.09
150	DB	Lymphoma	0.322	2.1
151	DAOY	Central Nervous System	0.326	2.12
152	DOHH2	Lymphoma	0.328	2.13
153	CAL27	Head and Neck	0.33	2.14
154	CMLT1	Leukemia	0.33	2.14
155	MC116	Lymphoma	0.33	2.14
156	AN3CA	Female GU	0.336	2.17
157	HUTU80	Stomach	0.34	2.19
158	KHOS240S	Bone	0.342	2.2
159	PSN1	Pancreas	0.342	2.2
160	SUPT1	Lymphoma	0.344	2.21
161	SW480	Large Intestine	0.348	2.23
162	MESSA	Soft Tissue	0.348	2.23
163	MV411	Leukemia	0.35	2.24
164	BFTC905	Bladder	0.358	2.28
165	SW48	Large Intestine	0.358	2.28
166	SJRH30	Soft Tissue	0.358	2.28
167	SUDHL10	Lymphoma	0.362	2.3
168	CAL62	Thyroid	0.364	2.31
169	BV173	Leukemia	0.367	2.33
170	NAMALWA	Lymphoma	0.369	2.34
171	NTERA2CLD1	Lung	0.373	2.36
172	BCP1	Lymphoma	0.373	2.36
173	MIAPACA2	Pancreas	0.377	2.38
174	CA46	Lymphoma	0.378	2.39
175	SKUT1	Soft Tissue	0.378	2.39
176	HT1080	Soft Tissue	0.38	2.4
177	A204	Soft Tissue	0.382	2.41
178	647V	Bladder	0.386	2.43
179	CROAP2	Lymphoma	0.386	2.43
180	G402	Kidney	0.393	2.47
181	C33A	Female GU	0.394	2.48
182	639V	Bladder	0.396	2.49
183	GA10	Lymphoma	0.396	2.49
184	HOS	Bone	0.398	2.5
185	BPH1	Prostate	0.403	2.53
186	A375	Skin (Melanoma)	0.412	2.58
187	U2OS	Bone	0.415	2.6
188	HCT116	Large Intestine	0.417	2.61
189	T24	Bladder	0.423	2.65
190	MHHPREB1	Leukemia	0.431	2.7
191	ST486	Lymphoma	0.433	2.71
192	RKOE6	Large Intestine	0.442	2.77
193	BM1604	Prostate	0.444	2.78
194	TUR	Leukemia	0.446	2.79
195	SNU1	Stomach	0.449	2.81
196	H9	Lymphoma	0.459	2.88
197	G401	Kidney	0.48	3.02
198	SW13	Adrenal Gland	0.49	3.09
199	AGS	Stomach	0.494	3.12
200	SUDHL8	Lymphoma	0.699	5

## Sheet: Differential Expression Results
Genomic Feature	Probe	Fold Change	P-Value	Q-Value	Resistant Group, Mean mRNA Expression	Resistant Group, StdDev	Resistant Group, N	Sensitive Group, Mean mRNA Expression	Sensitive Group, StdDev	Sensitive Group, N	-Log10 P-Value	-Log10 Q-Value	Drug Response Score	Resistant Cell Lines	Sensitive Cell Lines
PDCD11	11723985_a_at	1.7316	6.9501e-11	1.3074e-06	92.3972	36.8228	62	159.992	64.4517	61	10.158	5.8836	17.589	WIDR, JIYOYE, HS888SK, HS936TC1, U266B1, SW684, SW900, T98G, TCCSUP, TE125T, TT, SW579, SNB19, SW1353, SW1783, SCABER, SIHA, RAJI, MEG01, NCIH295R, NCIH520, NCIH596, OE19, OE21, PANC1, MT3, M059J, J82, KU812, L428, LS174T, LS411N, HT1197, HT1376, HT29, HT3, HPAFII, HS229T, HS578T, HS683, HS688AT, HS729, HS821T, HS895T, HS934T, HT, HELA, FADU, H4, DKMG, D341MED, COLO201, BXPC3, CALU6, CCFSTTG1, CH…	639V, 647V, A204, A375, AGS, AN3CA, BC1, BCP1, BFTC905, BM1604, BPH1, C33A, CA46, CAL27, CAL62, BT549, BV173, CMLT1, CROAP2, DAOY, DB, G401, G402, GA10, DOHH2, DOTC24510, H9, HCT116, HOS, HT1080, KHOS240S, HUTU80, LS513, MESSA, MG63, MHHPREB1, MIAPACA2, MV411, NAMALWA, MC116, PFSK1, PSN1, REC1, RKOE6, RPMI6666, SNU1, SR, ST486, SUDHL10, SUDHL8, SUPT1, SW13, SJRH30, SKUT1, SW48, SW480, T24, SW620,…
C2orf44	11715220_s_at	1.7929	1.5788e-10	1.4849e-06	40.4608	17.4315	62	72.543	31.5495	61	9.8017	5.8283	17.574	WIDR, JIYOYE, HS888SK, HS936TC1, U266B1, SW684, SW900, T98G, TCCSUP, TE125T, TT, SW579, SNB19, SCABER, SIHA, SW1353, SW1783, RAJI, MEG01, MT3, NCIH295R, NCIH520, NCIH596, OE19, OE21, PANC1, M059J, J82, KU812, L428, LS174T, LS411N, HT1197, HT1376, HT29, HT3, HELA, FADU, HPAFII, HS229T, HS578T, HS683, HS688AT, HS729, HS821T, HS895T, HS934T, HT, H4, DKMG, D341MED, COLO201, BXPC3, A388, A704, CALU6, …	639V, 647V, AGS, AN3CA, BC1, BCP1, BFTC905, BM1604, BPH1, C33A, CA46, CAL27, CAL62, A204, A375, BT549, BV173, CMLT1, CROAP2, DAOY, DB, G401, G402, GA10, HOS, DOHH2, DOTC24510, H9, HCT116, HT1080, KHOS240S, HUTU80, LS513, MV411, NAMALWA, MESSA, MG63, MHHPREB1, MIAPACA2, MC116, PFSK1, PSN1, SNU1, SR, ST486, SUDHL10, SUDHL8, SUPT1, SW13, REC1, RKOE6, RPMI6666, SJRH30, SKUT1, SW48, SW480, T24, SW620,…
POLR1B	11755321_x_at	1.7464	9.2795e-10	5.8186e-06	243.063	126.989	62	424.483	172.787	61	9.0325	5.2352	15.774	WIDR, JIYOYE, HS888SK, HS936TC1, U266B1, SW684, SW900, T98G, TCCSUP, TE125T, TT, SW579, SNB19, SW1353, SW1783, SCABER, SIHA, RAJI, MEG01, NCIH295R, NCIH520, NCIH596, OE19, OE21, PANC1, MT3, M059J, J82, KU812, L428, LS174T, LS411N, HT1197, HT1376, HT29, HT3, HPAFII, HS229T, HS578T, HS683, HS688AT, HS729, HS821T, HS895T, HS934T, HT, HELA, FADU, H4, DKMG, D341MED, COLO201, BXPC3, CALU6, CCFSTTG1, CH…	639V, 647V, A204, A375, AGS, AN3CA, BC1, BCP1, BFTC905, BM1604, BPH1, C33A, CA46, CAL27, CAL62, BT549, BV173, CMLT1, CROAP2, DAOY, DB, G401, G402, GA10, DOHH2, DOTC24510, H9, HCT116, HOS, HT1080, KHOS240S, HUTU80, LS513, MESSA, MG63, MHHPREB1, MIAPACA2, MV411, NAMALWA, MC116, PFSK1, PSN1, REC1, RKOE6, RPMI6666, SNU1, SR, ST486, SUDHL10, SUDHL8, SUPT1, SW13, SJRH30, SKUT1, SW48, SW480, T24, SW620,…
NIFK	11729172_s_at	1.4596	1.44e-09	6.772e-06	1306.25	459.931	62	1906.57	552.407	61	8.8416	5.1693	12.905	WIDR, JIYOYE, HS888SK, HS936TC1, U266B1, SW684, SW900, T98G, TCCSUP, TE125T, TT, SW579, SNB19, SCABER, SIHA, SW1353, SW1783, RAJI, MEG01, MT3, NCIH295R, NCIH520, NCIH596, OE19, OE21, PANC1, M059J, J82, KU812, L428, LS174T, LS411N, HT1197, HT1376, HT29, HT3, HELA, FADU, HPAFII, HS229T, HS578T, HS683, HS688AT, HS729, HS821T, HS895T, HS934T, HT, H4, DKMG, D341MED, COLO201, BXPC3, A388, A704, CALU6, …	639V, 647V, AGS, AN3CA, BC1, BCP1, BFTC905, BM1604, BPH1, C33A, CA46, CAL27, CAL62, A204, A375, BT549, BV173, CMLT1, CROAP2, DAOY, DB, G401, G402, GA10, HOS, DOHH2, DOTC24510, H9, HCT116, HT1080, KHOS240S, HUTU80, LS513, MV411, NAMALWA, MESSA, MG63, MHHPREB1, MIAPACA2, MC116, PFSK1, PSN1, SNU1, SR, ST486, SUDHL10, SUDHL8, SUPT1, SW13, REC1, RKOE6, RPMI6666, SJRH30, SKUT1, SW48, SW480, T24, SW620,…
RRP1B	11721195_s_at	1.5852	5.2827e-09	1.9875e-05	620.625	287.295	62	983.846	350.62	61	8.2771	4.7017	13.121	HS888SK, HS936TC1, WIDR, JIYOYE, U266B1, T98G, TCCSUP, TE125T, TT, SW684, SW900, SW579, SW1353, SW1783, SNB19, RAJI, SCABER, SIHA, NCIH295R, NCIH520, NCIH596, OE19, OE21, PANC1, MT3, MEG01, M059J, KU812, L428, LS174T, LS411N, J82, HELA, HT1197, HT1376, HT29, HT3, H4, HPAFII, HS229T, HS578T, HS683, HS688AT, HS729, HS821T, HS895T, HS934T, HT, FADU, DKMG, D341MED, COLO201, CALU6, CCFSTTG1, CHAGOK1, …	AGS, AN3CA, BC1, BCP1, BFTC905, BM1604, BPH1, A204, A375, 639V, 647V, BT549, BV173, C33A, CA46, CAL27, CAL62, CMLT1, CROAP2, DAOY, DB, DOHH2, DOTC24510, HOS, G401, G402, GA10, HT1080, H9, HCT116, HUTU80, KHOS240S, LS513, MC116, MESSA, MG63, MHHPREB1, MIAPACA2, MV411, NAMALWA, REC1, RKOE6, RPMI6666, PFSK1, PSN1, SJRH30, SKUT1, SNU1, SR, ST486, SUDHL10, SUDHL8, SUPT1, SW13, SW48, SW480, SW620, T24,…
RPS18	11756437_x_at	1.1956	7.0977e-09	2.2252e-05	7743.24	1590.2	62	9257.55	1046.53	61	8.1489	4.6526	9.7425	HS888SK, HS936TC1, WIDR, JIYOYE, U266B1, T98G, TCCSUP, TE125T, TT, SW684, SW900, SW579, SW1353, SW1783, SNB19, RAJI, SCABER, SIHA, NCIH295R, NCIH520, NCIH596, OE19, OE21, PANC1, MT3, MEG01, M059J, KU812, L428, LS174T, LS411N, J82, HELA, HT1197, HT1376, HT29, HT3, H4, HPAFII, HS229T, HS578T, HS683, HS688AT, HS729, HS821T, HS895T, HS934T, HT, FADU, DKMG, D341MED, COLO201, CALU6, CCFSTTG1, CHAGOK1, …	AGS, AN3CA, BC1, BCP1, BFTC905, BM1604, BPH1, A204, A375, 639V, 647V, BT549, BV173, C33A, CA46, CAL27, CAL62, CMLT1, CROAP2, DAOY, DB, DOHH2, DOTC24510, HOS, G401, G402, GA10, HT1080, H9, HCT116, HUTU80, KHOS240S, LS513, MC116, MESSA, MG63, MHHPREB1, MIAPACA2, MV411, NAMALWA, REC1, RKOE6, RPMI6666, PFSK1, PSN1, SJRH30, SKUT1, SNU1, SR, ST486, SUDHL10, SUDHL8, SUPT1, SW13, SW48, SW480, SW620, T24,…
WDR43	11727834_at	1.6225	1.4083e-08	3.7844e-05	87.1155	36.7313	62	141.344	59.6053	61	7.8513	4.422	12.739	HS888SK, HS936TC1, WIDR, JIYOYE, U266B1, T98G, TCCSUP, TE125T, TT, SW684, SW900, SW579, SW1353, SW1783, SNB19, RAJI, SCABER, SIHA, OE19, OE21, PANC1, MT3, NCIH295R, NCIH520, NCIH596, MEG01, M059J, KU812, L428, LS174T, LS411N, J82, HELA, HT1197, HT1376, HT29, HT3, HPAFII, HS229T, HS578T, HS683, HS688AT, HS729, HS821T, HS895T, HS934T, HT, H4, FADU, DKMG, D341MED, COLO201, BXPC3, A172, CALU6, CCFSTT…	REC1, RKOE6, RPMI6666, PFSK1, PSN1, SJRH30, SKUT1, SNU1, SR, ST486, SUDHL10, SUDHL8, SUPT1, SW13, SW48, SW480, SW620, T24, TUR, U2OS, NTERA2CLD1, A204, A375, AGS, AN3CA, BC1, BCP1, BFTC905, BM1604, BPH1, C33A, CA46, CAL27, CAL62, 639V, 647V, BT549, BV173, CMLT1, CROAP2, DAOY, DB, DOHH2, DOTC24510, G401, G402, GA10, HOS, HT1080, H9, HCT116, HUTU80, KHOS240S, LS513, MC116, MV411, NAMALWA, MESSA, MG…
RPL10A	11758697_x_at	1.1675	1.7336e-08	4.0764e-05	6981.22	1166.72	62	8150.56	968.992	61	7.7611	4.3897	9.061	HS888SK, HS936TC1, WIDR, JIYOYE, U266B1, T98G, TCCSUP, TE125T, TT, SW684, SW900, SW579, SW1353, SW1783, SNB19, RAJI, SCABER, SIHA, NCIH295R, NCIH520, NCIH596, OE19, OE21, PANC1, MT3, MEG01, M059J, KU812, L428, LS174T, LS411N, J82, HELA, HT1197, HT1376, HT29, HT3, H4, HPAFII, HS229T, HS578T, HS683, HS688AT, HS729, HS821T, HS895T, HS934T, HT, FADU, DKMG, D341MED, COLO201, CALU6, CCFSTTG1, CHAGOK1, …	AGS, AN3CA, BC1, BCP1, BFTC905, BM1604, BPH1, A204, A375, 639V, 647V, BT549, BV173, C33A, CA46, CAL27, CAL62, CMLT1, CROAP2, DAOY, DB, DOHH2, DOTC24510, HOS, G401, G402, GA10, HT1080, H9, HCT116, HUTU80, KHOS240S, LS513, MC116, MESSA, MG63, MHHPREB1, MIAPACA2, MV411, NAMALWA, REC1, RKOE6, RPMI6666, PFSK1, PSN1, SJRH30, SKUT1, SNU1, SR, ST486, SUDHL10, SUDHL8, SUPT1, SW13, SW48, SW480, SW620, T24,…
CCT7	11737913_s_at	1.284	2.0362e-08	4.2558e-05	1465.43	361.455	62	1881.68	406.009	61	7.6912	4.371	9.8759	WIDR, JIYOYE, HS888SK, HS936TC1, U266B1, SW684, SW900, T98G, TCCSUP, TE125T, TT, SW579, SNB19, SW1353, SW1783, SCABER, SIHA, RAJI, MEG01, NCIH295R, NCIH520, NCIH596, OE19, OE21, PANC1, MT3, M059J, J82, KU812, L428, LS174T, LS411N, HT1197, HT1376, HT29, HT3, HPAFII, HS229T, HS578T, HS683, HS688AT, HS729, HS821T, HS895T, HS934T, HT, HELA, FADU, H4, DKMG, D341MED, COLO201, BXPC3, CALU6, CCFSTTG1, CH…	639V, 647V, A204, A375, AGS, AN3CA, BC1, BCP1, BFTC905, BM1604, BPH1, C33A, CA46, CAL27, CAL62, BT549, BV173, CMLT1, CROAP2, DAOY, DB, G401, G402, GA10, DOHH2, DOTC24510, H9, HCT116, HOS, HT1080, KHOS240S, HUTU80, LS513, MESSA, MG63, MHHPREB1, MIAPACA2, MV411, NAMALWA, MC116, PFSK1, PSN1, REC1, RKOE6, RPMI6666, SNU1, SR, ST486, SUDHL10, SUDHL8, SUPT1, SW13, SJRH30, SKUT1, SW48, SW480, T24, SW620,…
RNU86	11738900_x_at	1.2076	2.1723e-08	4.0864e-05	7875.38	1595.21	62	9510.65	1424.05	61	7.6631	4.3887	9.2543	HS888SK, HS936TC1, WIDR, JIYOYE, U266B1, T98G, TCCSUP, TE125T, TT, SW684, SW900, SW579, SW1353, SW1783, SNB19, RAJI, SCABER, SIHA, NCIH295R, NCIH520, NCIH596, OE19, OE21, PANC1, MT3, MEG01, M059J, KU812, L428, LS174T, LS411N, J82, HELA, HT1197, HT1376, HT29, HT3, H4, HPAFII, HS229T, HS578T, HS683, HS688AT, HS729, HS821T, HS895T, HS934T, HT, FADU, DKMG, D341MED, COLO201, CALU6, CCFSTTG1, CHAGOK1, …	AGS, AN3CA, BC1, BCP1, BFTC905, BM1604, BPH1, A204, A375, 639V, 647V, BT549, BV173, C33A, CA46, CAL27, CAL62, CMLT1, CROAP2, DAOY, DB, DOHH2, DOTC24510, HOS, G401, G402, GA10, HT1080, H9, HCT116, HUTU80, KHOS240S, LS513, MC116, MESSA, MG63, MHHPREB1, MIAPACA2, MV411, NAMALWA, REC1, RKOE6, RPMI6666, PFSK1, PSN1, SJRH30, SKUT1, SNU1, SR, ST486, SUDHL10, SUDHL8, SUPT1, SW13, SW48, SW480, SW620, T24,…
RPL3	11738900_x_at	1.2076	2.1723e-08	3.4053e-05	7875.38	1595.21	62	9510.65	1424.05	61	7.6631	4.4678	9.2543	WIDR, JIYOYE, HS888SK, HS936TC1, U266B1, SW684, SW900, T98G, TCCSUP, TE125T, TT, SW579, SNB19, SW1353, SW1783, SCABER, SIHA, RAJI, MEG01, NCIH295R, NCIH520, NCIH596, OE19, OE21, PANC1, MT3, M059J, J82, KU812, L428, LS174T, LS411N, HT1197, HT1376, HT29, HT3, HPAFII, HS229T, HS578T, HS683, HS688AT, HS729, HS821T, HS895T, HS934T, HT, HELA, FADU, H4, DKMG, D341MED, COLO201, BXPC3, CALU6, CCFSTTG1, CH…	639V, 647V, A204, A375, AGS, AN3CA, BC1, BCP1, BFTC905, BM1604, BPH1, C33A, CA46, CAL27, CAL62, BT549, BV173, CMLT1, CROAP2, DAOY, DB, G401, G402, GA10, DOHH2, DOTC24510, H9, HCT116, HOS, HT1080, KHOS240S, HUTU80, LS513, MESSA, MG63, MHHPREB1, MIAPACA2, MV411, NAMALWA, MC116, PFSK1, PSN1, REC1, RKOE6, RPMI6666, SNU1, SR, ST486, SUDHL10, SUDHL8, SUPT1, SW13, SJRH30, SKUT1, SW48, SW480, T24, SW620,…
SNORD83B	11738900_x_at	1.2076	2.1723e-08	3.7149e-05	7875.38	1595.21	62	9510.65	1424.05	61	7.6631	4.4301	9.2543	SCABER, SIHA, RAJI, MEG01, NCIH295R, NCIH520, NCIH596, OE19, OE21, PANC1, MT3, M059J, J82, KU812, L428, LS174T, LS411N, HT1197, HT1376, HT29, HT3, T98G, TCCSUP, TE125T, TT, SW579, SNB19, SW1353, SW1783, HS888SK, HS936TC1, WIDR, JIYOYE, U266B1, SW684, SW900, HPAFII, HS229T, HS578T, HS683, HS688AT, HS729, HS821T, HS895T, HS934T, HT, HELA, FADU, H4, DKMG, D341MED, COLO201, BXPC3, CALU6, CCFSTTG1, CH…	639V, 647V, A204, A375, AGS, AN3CA, BC1, BCP1, BFTC905, BM1604, BPH1, C33A, CA46, CAL27, CAL62, BT549, BV173, CMLT1, CROAP2, DAOY, DB, G401, G402, GA10, DOHH2, DOTC24510, H9, HCT116, HOS, SW620, TUR, U2OS, NTERA2CLD1, SNU1, SR, ST486, SUDHL10, SUDHL8, SUPT1, SW13, SJRH30, SKUT1, SW48, SW480, T24, HT1080, KHOS240S, HUTU80, LS513, MESSA, MG63, MHHPREB1, MIAPACA2, MV411, NAMALWA, MC116, PFSK1, PSN1,…
RPL29	11744548_x_at	1.2298	2.4009e-08	3.4741e-05	7163.27	1762.14	62	8809.2	1245.63	61	7.6196	4.4592	9.3704	WIDR, JIYOYE, HS888SK, HS936TC1, U266B1, SW684, SW900, T98G, TCCSUP, TE125T, TT, SW579, SNB19, SW1353, SW1783, SCABER, SIHA, RAJI, MEG01, NCIH295R, NCIH520, NCIH596, OE19, OE21, PANC1, MT3, M059J, J82, KU812, L428, LS174T, LS411N, HT1197, HT1376, HT29, HT3, HPAFII, HS229T, HS578T, HS683, HS688AT, HS729, HS821T, HS895T, HS934T, HT, HELA, FADU, H4, DKMG, D341MED, COLO201, BXPC3, CALU6, CCFSTTG1, CH…	639V, 647V, A204, A375, AGS, AN3CA, BC1, BCP1, BFTC905, BM1604, BPH1, C33A, CA46, CAL27, CAL62, BT549, BV173, CMLT1, CROAP2, DAOY, DB, G401, G402, GA10, DOHH2, DOTC24510, H9, HCT116, HOS, HT1080, KHOS240S, HUTU80, LS513, MESSA, MG63, MHHPREB1, MIAPACA2, MV411, NAMALWA, MC116, PFSK1, PSN1, REC1, RKOE6, RPMI6666, SNU1, SR, ST486, SUDHL10, SUDHL8, SUPT1, SW13, SJRH30, SKUT1, SW48, SW480, T24, SW620,…
CAD	11718531_a_at	1.5627	4.2492e-08	5.7094e-05	244.162	101.706	62	381.554	153.835	61	7.3717	4.2434	11.52	HS888SK, HS936TC1, WIDR, JIYOYE, U266B1, T98G, TCCSUP, TE125T, TT, SW684, SW900, SW579, SNB19, RAJI, SW1353, SW1783, SCABER, SIHA, MT3, NCIH295R, NCIH520, NCIH596, OE19, OE21, PANC1, MEG01, M059J, KU812, L428, LS174T, LS411N, J82, HELA, HT1197, HT1376, HT29, HT3, HPAFII, HS229T, HS578T, HS683, HS688AT, HS729, HS821T, HS895T, HS934T, HT, H4, FADU, DKMG, D341MED, COLO201, BXPC3, A172, CALU6, CCFSTT…	A204, A375, AGS, AN3CA, BC1, BCP1, BFTC905, BM1604, BPH1, C33A, CA46, CAL27, CAL62, 639V, 647V, BT549, BV173, CMLT1, CROAP2, DAOY, DB, DOHH2, DOTC24510, G401, G402, GA10, HOS, HT1080, H9, HCT116, HUTU80, KHOS240S, LS513, MC116, MV411, NAMALWA, MESSA, MG63, MHHPREB1, MIAPACA2, REC1, RKOE6, RPMI6666, SNU1, SR, ST486, SUDHL10, SUDHL8, SUPT1, SW13, PFSK1, PSN1, SJRH30, SKUT1, SW48, SW480, SW620, T24,…
ZNF343	11724941_a_at	1.3697	4.5909e-08	5.7573e-05	49.1491	13.2341	62	67.319	20.5707	61	7.3381	4.2398	10.051	MEG01, M059J, KU812, L428, LS174T, LS411N, J82, HELA, HT1197, HT1376, HT29, HT3, H4, HPAFII, HS229T, HS578T, HS683, HS688AT, HS729, HS821T, HS895T, HS934T, HT, FADU, DKMG, D341MED, COLO201, CALU6, CCFSTTG1, CHAGOK1, CHP212, BXPC3, A172, A388, A704, BT20, 5637, HS888SK, HS936TC1, WIDR, JIYOYE, U266B1, T98G, TCCSUP, TE125T, TT, SW684, SW900, SW579, SW1353, SW1783, SNB19, RAJI, SCABER, SIHA, NCIH295…	AGS, AN3CA, BC1, BCP1, BFTC905, BM1604, BPH1, A204, A375, 639V, 647V, BT549, BV173, C33A, CA46, CAL27, CAL62, CMLT1, CROAP2, DAOY, DB, DOHH2, DOTC24510, HOS, G401, G402, GA10, HT1080, H9, HCT116, HUTU80, KHOS240S, LS513, MC116, MESSA, MG63, MHHPREB1, MIAPACA2, MV411, NAMALWA, REC1, RKOE6, RPMI6666, PFSK1, PSN1, SJRH30, SKUT1, SNU1, SR, ST486, SUDHL10, SUDHL8, SUPT1, SW13, SW48, SW480, SW620, T24,…
TAF5	11726858_a_at	1.904	4.6875e-08	5.5111e-05	119.451	65.959	62	227.438	129.788	61	7.3291	4.2588	13.955	HS888SK, HS936TC1, WIDR, JIYOYE, U266B1, T98G, TCCSUP, TE125T, TT, SW684, SW900, SW579, SNB19, RAJI, SW1353, SW1783, SCABER, SIHA, MT3, NCIH295R, NCIH520, NCIH596, OE19, OE21, PANC1, MEG01, M059J, KU812, L428, LS174T, LS411N, J82, HELA, HT1197, HT1376, HT29, HT3, HPAFII, HS229T, HS578T, HS683, HS688AT, HS729, HS821T, HS895T, HS934T, HT, H4, FADU, DKMG, D341MED, COLO201, BXPC3, A172, CALU6, CCFSTT…	A204, A375, AGS, AN3CA, BC1, BCP1, BFTC905, BM1604, BPH1, C33A, CA46, CAL27, CAL62, 639V, 647V, BT549, BV173, CMLT1, CROAP2, DAOY, DB, DOHH2, DOTC24510, G401, G402, GA10, HOS, HT1080, H9, HCT116, HUTU80, KHOS240S, LS513, MC116, MV411, NAMALWA, MESSA, MG63, MHHPREB1, MIAPACA2, REC1, RKOE6, RPMI6666, SNU1, SR, ST486, SUDHL10, SUDHL8, SUPT1, SW13, PFSK1, PSN1, SJRH30, SKUT1, SW48, SW480, SW620, T24,…
NOLC1	11715697_a_at	1.485	5.7631e-08	6.377e-05	1571.36	702.262	62	2333.5	757.793	61	7.2393	4.1954	10.751	HPAFII, HS229T, HS578T, HS683, HS688AT, HS729, HS821T, HS895T, HS934T, HT, HT1197, HELA, FADU, H4, DKMG, D341MED, COLO201, BXPC3, CALU6, CCFSTTG1, CHAGOK1, CHP212, BT20, A388, A704, A172, 5637, HS888SK, HS936TC1, WIDR, JIYOYE, U266B1, T98G, TCCSUP, TE125T, TT, SW684, SW900, SW579, SW1353, SW1783, SNB19, RAJI, SCABER, SIHA, NCIH295R, NCIH520, NCIH596, OE19, OE21, PANC1, MT3, MEG01, M059J, KU812, L…	639V, 647V, A204, A375, AGS, AN3CA, BC1, BCP1, BFTC905, BM1604, BPH1, C33A, CA46, CAL27, CAL62, BT549, BV173, CMLT1, CROAP2, DAOY, DB, G401, G402, GA10, DOHH2, DOTC24510, H9, HCT116, HT1080, HOS, HUTU80, KHOS240S, LS513, MC116, MESSA, MG63, MHHPREB1, MIAPACA2, MV411, NAMALWA, REC1, RKOE6, RPMI6666, PFSK1, PSN1, SJRH30, SKUT1, SNU1, SR, ST486, SUDHL10, SUDHL8, SUPT1, SW13, SW48, SW480, SW620, T24,…
RPS28	11742667_x_at	1.1997	6.8944e-08	7.205e-05	7084.87	1456.69	62	8499.72	1264.74	61	7.1615	4.1424	8.5917	WIDR, JIYOYE, HS888SK, HS936TC1, U266B1, SW684, SW900, T98G, TCCSUP, TE125T, TT, SW579, SW1353, SW1783, SNB19, SCABER, SIHA, RAJI, MEG01, MT3, NCIH295R, NCIH520, NCIH596, OE19, OE21, PANC1, M059J, J82, KU812, L428, LS174T, LS411N, HT1197, HT1376, HT29, HT3, HELA, FADU, HPAFII, HS229T, HS578T, HS683, HS688AT, HS729, HS821T, HS895T, HS934T, HT, H4, DKMG, D341MED, COLO201, BXPC3, A388, A704, CALU6, …	SKUT1, SNU1, SR, ST486, SUDHL10, SUDHL8, SUPT1, SW13, SW48, SW480, T24, SW620, TUR, NTERA2CLD1, U2OS, 639V, 647V, AGS, AN3CA, BC1, BCP1, BFTC905, BM1604, BPH1, C33A, CA46, CAL27, CAL62, A204, A375, BT549, BV173, CMLT1, CROAP2, DAOY, DB, G401, G402, GA10, HOS, DOHH2, DOTC24510, H9, HCT116, HT1080, KHOS240S, HUTU80, LS513, MV411, NAMALWA, MESSA, MG63, MHHPREB1, MIAPACA2, MC116, PFSK1, PSN1, REC1, R…
RPS13	11756060_s_at	1.1627	8.874e-08	8.7857e-05	6799.47	1271.77	62	7905.81	834.844	61	7.0519	4.0562	8.1993	HS888SK, HS936TC1, WIDR, JIYOYE, U266B1, T98G, TCCSUP, TE125T, TT, SW684, SW900, SW579, SNB19, RAJI, SW1353, SW1783, SCABER, SIHA, MT3, NCIH295R, NCIH520, NCIH596, OE19, OE21, PANC1, MEG01, M059J, KU812, L428, LS174T, LS411N, J82, HELA, HT1197, HT1376, HT29, HT3, HPAFII, HS229T, HS578T, HS683, HS688AT, HS729, HS821T, HS895T, HS934T, HT, H4, FADU, DKMG, D341MED, COLO201, BXPC3, A172, CALU6, CCFSTT…	A204, A375, AGS, AN3CA, BC1, BCP1, BFTC905, BM1604, BPH1, C33A, CA46, CAL27, CAL62, 639V, 647V, BT549, BV173, CMLT1, CROAP2, DAOY, DB, DOHH2, DOTC24510, G401, G402, GA10, HOS, HT1080, H9, HCT116, HUTU80, KHOS240S, LS513, MC116, MV411, NAMALWA, MESSA, MG63, MHHPREB1, MIAPACA2, REC1, RKOE6, RPMI6666, SNU1, SR, ST486, SUDHL10, SUDHL8, SUPT1, SW13, PFSK1, PSN1, SJRH30, SKUT1, SW48, SW480, SW620, T24,…
SNORD14B	11756060_s_at	1.1627	8.874e-08	8.3464e-05	6799.47	1271.77	62	7905.81	834.844	61	7.0519	4.0785	8.1993	HS888SK, HS936TC1, WIDR, JIYOYE, U266B1, T98G, TCCSUP, TE125T, TT, SW684, SW900, SW579, SNB19, RAJI, SW1353, SW1783, SCABER, SIHA, MT3, NCIH295R, NCIH520, NCIH596, OE19, OE21, PANC1, MEG01, M059J, KU812, L428, LS174T, LS411N, J82, HELA, HT1197, HT1376, HT29, HT3, HPAFII, HS229T, HS578T, HS683, HS688AT, HS729, HS821T, HS895T, HS934T, HT, H4, FADU, DKMG, D341MED, COLO201, BXPC3, A172, CALU6, CCFSTT…	A204, A375, AGS, AN3CA, BC1, BCP1, BFTC905, BM1604, BPH1, C33A, CA46, CAL27, CAL62, 639V, 647V, BT549, BV173, CMLT1, CROAP2, DAOY, DB, DOHH2, DOTC24510, G401, G402, GA10, HOS, HT1080, H9, HCT116, HUTU80, KHOS240S, LS513, MC116, MV411, NAMALWA, MESSA, MG63, MHHPREB1, MIAPACA2, REC1, RKOE6, RPMI6666, SNU1, SR, ST486, SUDHL10, SUDHL8, SUPT1, SW13, PFSK1, PSN1, SJRH30, SKUT1, SW48, SW480, SW620, T24,…
RPS24	11757021_x_at	1.1564	1.2343e-07	0.00011	8156.29	1519.12	62	9431.85	919.778	61	6.9086	3.9564	7.989	HS888SK, HS936TC1, WIDR, JIYOYE, U266B1, T98G, TCCSUP, TE125T, TT, SW684, SW900, SW579, SW1353, SW1783, SNB19, RAJI, SCABER, SIHA, NCIH295R, NCIH520, NCIH596, OE19, OE21, PANC1, MT3, MEG01, M059J, KU812, L428, LS174T, LS411N, J82, HELA, HT1197, HT1376, HT29, HT3, H4, HPAFII, HS229T, HS578T, HS683, HS688AT, HS729, HS821T, HS895T, HS934T, HT, FADU, DKMG, D341MED, COLO201, CALU6, CCFSTTG1, CHAGOK1, …	AGS, AN3CA, BC1, BCP1, BFTC905, BM1604, BPH1, A204, A375, 639V, 647V, BT549, BV173, C33A, CA46, CAL27, CAL62, CMLT1, CROAP2, DAOY, DB, DOHH2, DOTC24510, HOS, G401, G402, GA10, HT1080, H9, HCT116, HUTU80, KHOS240S, LS513, MC116, MESSA, MG63, MHHPREB1, MIAPACA2, MV411, NAMALWA, REC1, RKOE6, RPMI6666, PFSK1, PSN1, SJRH30, SKUT1, SNU1, SR, ST486, SUDHL10, SUDHL8, SUPT1, SW13, SW48, SW480, SW620, T24,…
CD63	11757417_x_at	-1.637	1.319e-07	0.000112	4303.15	1791.28	62	2628.76	1505.56	61	6.8798	3.9478	-11.262	WIDR, JIYOYE, HS888SK, HS936TC1, U266B1, SW684, SW900, T98G, TCCSUP, TE125T, TT, SW579, SW1353, SW1783, RAJI, SNB19, SCABER, SIHA, NCIH295R, NCIH520, NCIH596, OE19, OE21, PANC1, MT3, MEG01, M059J, KU812, L428, LS174T, LS411N, J82, HELA, HT1197, HT1376, HT29, HT3, H4, HPAFII, HS229T, HS578T, HS683, HS688AT, HS729, HS821T, HS895T, HS934T, HT, FADU, DKMG, D341MED, COLO201, CALU6, CCFSTTG1, CHAGOK1, …	SNU1, SR, ST486, SUDHL10, SUDHL8, SUPT1, SW13, SW48, SW480, T24, SW620, TUR, NTERA2CLD1, U2OS, AGS, AN3CA, BC1, BCP1, BFTC905, BM1604, BPH1, A204, A375, 639V, 647V, BT549, BV173, C33A, CA46, CAL27, CAL62, CMLT1, CROAP2, DAOY, DB, DOHH2, DOTC24510, HOS, G401, G402, GA10, HT1080, H9, HCT116, HUTU80, KHOS240S, LS513, MC116, MESSA, MG63, MHHPREB1, MIAPACA2, MV411, NAMALWA, REC1, RKOE6, RPMI6666, SJRH…
EXOSC7	11731563_a_at	1.4904	1.382e-07	0.000113	489.543	169.845	62	729.599	291.086	61	6.8595	3.9468	10.223	HS888SK, HS936TC1, WIDR, JIYOYE, U266B1, T98G, TCCSUP, TE125T, TT, SW684, SW900, SW579, SW1353, SW1783, SNB19, RAJI, SCABER, SIHA, NCIH295R, NCIH520, NCIH596, OE19, OE21, PANC1, MT3, MEG01, M059J, KU812, L428, LS174T, LS411N, J82, HELA, HT1197, HT1376, HT29, HT3, H4, HPAFII, HS229T, HS578T, HS683, HS688AT, HS729, HS821T, HS895T, HS934T, HT, FADU, DKMG, D341MED, COLO201, CALU6, CCFSTTG1, CHAGOK1, …	AGS, AN3CA, BC1, BCP1, BFTC905, BM1604, BPH1, A204, A375, 639V, 647V, BT549, BV173, C33A, CA46, CAL27, CAL62, CMLT1, CROAP2, DAOY, DB, DOHH2, DOTC24510, HOS, G401, G402, GA10, HT1080, H9, HCT116, HUTU80, KHOS240S, LS513, MC116, MESSA, MG63, MHHPREB1, MIAPACA2, MV411, NAMALWA, REC1, RKOE6, RPMI6666, PFSK1, PSN1, SJRH30, SKUT1, SNU1, SR, ST486, SUDHL10, SUDHL8, SUPT1, SW13, SW48, SW480, SW620, T24,…
SH3BP4	11754466_a_at	-2.3917	1.4355e-07	0.000112	1013.04	666.565	62	423.563	487.947	61	6.843	3.9488	-16.366	WIDR, JIYOYE, HS888SK, HS936TC1, U266B1, SW684, SW900, T98G, TCCSUP, TE125T, TT, SW579, SNB19, SCABER, SIHA, SW1353, SW1783, RAJI, MEG01, MT3, NCIH295R, NCIH520, NCIH596, OE19, OE21, PANC1, M059J, J82, KU812, L428, LS174T, LS411N, HT1197, HT1376, HT29, HT3, HELA, FADU, HPAFII, HS229T, HS578T, HS683, HS688AT, HS729, HS821T, HS895T, HS934T, HT, H4, DKMG, D341MED, COLO201, BXPC3, A388, A704, CALU6, …	639V, 647V, AGS, AN3CA, BC1, BCP1, BFTC905, BM1604, BPH1, C33A, CA46, CAL27, CAL62, A204, A375, BT549, BV173, CMLT1, CROAP2, DAOY, DB, G401, G402, GA10, HOS, DOHH2, DOTC24510, H9, HCT116, HT1080, KHOS240S, HUTU80, LS513, MV411, NAMALWA, MESSA, MG63, MHHPREB1, MIAPACA2, MC116, PFSK1, PSN1, SNU1, SR, ST486, SUDHL10, SUDHL8, SUPT1, SW13, REC1, RKOE6, RPMI6666, SJRH30, SKUT1, SW48, SW480, T24, SW620,…
EEF1G	11753342_x_at	1.1403	1.622e-07	0.000122	7945.77	1287.02	62	9060.62	898.37	61	6.7899	3.9135	7.7426	WIDR, JIYOYE, HS888SK, HS936TC1, U266B1, SW684, SW900, T98G, TCCSUP, TE125T, TT, SW579, SNB19, SCABER, SIHA, SW1353, SW1783, RAJI, MEG01, MT3, NCIH295R, NCIH520, NCIH596, OE19, OE21, PANC1, M059J, J82, KU812, L428, LS174T, LS411N, HT1197, HT1376, HT29, HT3, HELA, FADU, HPAFII, HS229T, HS578T, HS683, HS688AT, HS729, HS821T, HS895T, HS934T, HT, H4, DKMG, D341MED, COLO201, BXPC3, A388, A704, CALU6, …	639V, 647V, AGS, AN3CA, BC1, BCP1, BFTC905, BM1604, BPH1, C33A, CA46, CAL27, CAL62, A204, A375, BT549, BV173, CMLT1, CROAP2, DAOY, DB, G401, G402, GA10, HOS, DOHH2, DOTC24510, H9, HCT116, HT1080, KHOS240S, HUTU80, LS513, MV411, NAMALWA, MESSA, MG63, MHHPREB1, MIAPACA2, MC116, PFSK1, PSN1, SNU1, SR, ST486, SUDHL10, SUDHL8, SUPT1, SW13, REC1, RKOE6, RPMI6666, SJRH30, SKUT1, SW48, SW480, T24, SW620,…
MIR3654	11753342_x_at	1.1403	1.622e-07	0.000117	7945.77	1287.02	62	9060.62	898.37	61	6.7899	3.9305	7.7426	WIDR, JIYOYE, HS888SK, HS936TC1, U266B1, SW684, SW900, T98G, TCCSUP, TE125T, TT, SW579, SNB19, SCABER, SIHA, SW1353, SW1783, RAJI, MEG01, MT3, NCIH295R, NCIH520, NCIH596, OE19, OE21, PANC1, M059J, J82, KU812, L428, LS174T, LS411N, HT1197, HT1376, HT29, HT3, HELA, FADU, HPAFII, HS229T, HS578T, HS683, HS688AT, HS729, HS821T, HS895T, HS934T, HT, H4, DKMG, D341MED, COLO201, BXPC3, A388, A704, CALU6, …	639V, 647V, AGS, AN3CA, BC1, BCP1, BFTC905, BM1604, BPH1, C33A, CA46, CAL27, CAL62, A204, A375, BT549, BV173, CMLT1, CROAP2, DAOY, DB, G401, G402, GA10, HOS, DOHH2, DOTC24510, H9, HCT116, HT1080, KHOS240S, HUTU80, LS513, MV411, NAMALWA, MESSA, MG63, MHHPREB1, MIAPACA2, MC116, PFSK1, PSN1, SNU1, SR, ST486, SUDHL10, SUDHL8, SUPT1, SW13, REC1, RKOE6, RPMI6666, SJRH30, SKUT1, SW48, SW480, T24, SW620,…
EIF3D	11719180_a_at	1.3367	1.6978e-07	0.000118	2100.81	702.428	62	2808.15	710.469	61	6.7701	3.9271	9.0496	WIDR, JIYOYE, HS888SK, HS936TC1, U266B1, SW684, SW900, T98G, TCCSUP, TE125T, TT, SW579, SNB19, SCABER, SIHA, SW1353, SW1783, RAJI, MEG01, MT3, NCIH295R, NCIH520, NCIH596, OE19, OE21, PANC1, M059J, J82, KU812, L428, LS174T, LS411N, HT1197, HT1376, HT29, HT3, HELA, FADU, HPAFII, HS229T, HS578T, HS683, HS688AT, HS729, HS821T, HS895T, HS934T, HT, H4, DKMG, D341MED, COLO201, BXPC3, A388, A704, CALU6, …	639V, 647V, AGS, AN3CA, BC1, BCP1, BFTC905, BM1604, BPH1, C33A, CA46, CAL27, CAL62, A204, A375, BT549, BV173, CMLT1, CROAP2, DAOY, DB, G401, G402, GA10, HOS, DOHH2, DOTC24510, H9, HCT116, HT1080, KHOS240S, HUTU80, LS513, MV411, NAMALWA, MESSA, MG63, MHHPREB1, MIAPACA2, MC116, PFSK1, PSN1, SNU1, SR, ST486, SUDHL10, SUDHL8, SUPT1, SW13, REC1, RKOE6, RPMI6666, SJRH30, SKUT1, SW48, SW480, T24, SW620,…
RPS4X	11757780_x_at	1.1912	1.7929e-07	0.00012	6281.92	1222.4	62	7482.99	1181.15	61	6.7465	3.9192	8.0363	WIDR, JIYOYE, HS888SK, HS936TC1, U266B1, SW684, SW900, T98G, TCCSUP, TE125T, TT, SW579, SNB19, SW1353, SW1783, SCABER, SIHA, RAJI, MEG01, NCIH295R, NCIH520, NCIH596, OE19, OE21, PANC1, MT3, M059J, J82, KU812, L428, LS174T, LS411N, HT1197, HT1376, HT29, HT3, HPAFII, HS229T, HS578T, HS683, HS688AT, HS729, HS821T, HS895T, HS934T, HT, HELA, FADU, H4, DKMG, D341MED, COLO201, BXPC3, CALU6, CCFSTTG1, CH…	639V, 647V, A204, A375, AGS, AN3CA, BC1, BCP1, BFTC905, BM1604, BPH1, C33A, CA46, CAL27, CAL62, BT549, BV173, CMLT1, CROAP2, DAOY, DB, G401, G402, GA10, DOHH2, DOTC24510, H9, HCT116, HOS, HT1080, KHOS240S, HUTU80, LS513, MESSA, MG63, MHHPREB1, MIAPACA2, MV411, NAMALWA, MC116, PFSK1, PSN1, REC1, RKOE6, RPMI6666, SNU1, SR, ST486, SUDHL10, SUDHL8, SUPT1, SW13, SJRH30, SKUT1, SW48, SW480, T24, SW620,…
NACA	11757456_x_at	1.1655	1.8035e-07	0.000116	6152.65	955.455	62	7170.81	1080.33	61	6.7439	3.9319	7.8599	HS888SK, HS936TC1, WIDR, JIYOYE, U266B1, T98G, TCCSUP, TE125T, TT, SW684, SW900, SW579, SW1353, SW1783, SNB19, RAJI, SCABER, SIHA, NCIH295R, NCIH520, NCIH596, OE19, OE21, PANC1, MT3, MEG01, M059J, KU812, L428, LS174T, LS411N, J82, HELA, HT1197, HT1376, HT29, HT3, H4, HPAFII, HS229T, HS578T, HS683, HS688AT, HS729, HS821T, HS895T, HS934T, HT, FADU, DKMG, D341MED, COLO201, CALU6, CCFSTTG1, CHAGOK1, …	AGS, AN3CA, BC1, BCP1, BFTC905, BM1604, BPH1, A204, A375, 639V, 647V, BT549, BV173, C33A, CA46, CAL27, CAL62, CMLT1, CROAP2, DAOY, DB, DOHH2, DOTC24510, HOS, G401, G402, GA10, HT1080, H9, HCT116, HUTU80, KHOS240S, LS513, MC116, MESSA, MG63, MHHPREB1, MIAPACA2, MV411, NAMALWA, REC1, RKOE6, RPMI6666, PFSK1, PSN1, SJRH30, SKUT1, SNU1, SR, ST486, SUDHL10, SUDHL8, SUPT1, SW13, SW48, SW480, SW620, T24,…
RNF151	11731218_at	1.1453	2.1682e-07	0.000135	11.667	1.54151	62	13.3619	1.86455	61	6.6639	3.8666	7.632	WIDR, JIYOYE, HS888SK, HS936TC1, U266B1, SW684, SW900, T98G, TCCSUP, TE125T, TT, SW579, SNB19, SCABER, SIHA, SW1353, SW1783, RAJI, MEG01, MT3, NCIH295R, NCIH520, NCIH596, OE19, OE21, PANC1, M059J, J82, KU812, L428, LS174T, LS411N, HT1197, HT1376, HT29, HT3, HELA, FADU, HPAFII, HS229T, HS578T, HS683, HS688AT, HS729, HS821T, HS895T, HS934T, HT, H4, DKMG, D341MED, COLO201, BXPC3, A388, A704, CALU6, …	639V, 647V, AGS, AN3CA, BC1, BCP1, BFTC905, BM1604, BPH1, C33A, CA46, CAL27, CAL62, A204, A375, BT549, BV173, CMLT1, CROAP2, DAOY, DB, G401, G402, GA10, HOS, DOHH2, DOTC24510, H9, HCT116, HT1080, KHOS240S, HUTU80, LS513, MV411, NAMALWA, MESSA, MG63, MHHPREB1, MIAPACA2, MC116, PFSK1, PSN1, SNU1, SR, ST486, SUDHL10, SUDHL8, SUPT1, SW13, REC1, RKOE6, RPMI6666, SJRH30, SKUT1, SW48, SW480, T24, SW620,…
RPL9	11715237_s_at	1.2924	2.1948e-07	0.000133	2923.3	881.806	62	3778.22	842.617	61	6.6586	3.8756	8.6059	HS888SK, HS936TC1, WIDR, JIYOYE, U266B1, T98G, TCCSUP, TE125T, TT, SW684, SW900, SW579, SNB19, RAJI, SW1353, SW1783, SCABER, SIHA, MT3, NCIH295R, NCIH520, NCIH596, OE19, OE21, PANC1, MEG01, M059J, KU812, L428, LS174T, LS411N, J82, HELA, HT1197, HT1376, HT29, HT3, HPAFII, HS229T, HS578T, HS683, HS688AT, HS729, HS821T, HS895T, HS934T, HT, H4, FADU, DKMG, D341MED, COLO201, BXPC3, A172, CALU6, CCFSTT…	A204, A375, AGS, AN3CA, BC1, BCP1, BFTC905, BM1604, BPH1, C33A, CA46, CAL27, CAL62, 639V, 647V, BT549, BV173, CMLT1, CROAP2, DAOY, DB, DOHH2, DOTC24510, G401, G402, GA10, HOS, HT1080, H9, HCT116, HUTU80, KHOS240S, LS513, MC116, MV411, NAMALWA, MESSA, MG63, MHHPREB1, MIAPACA2, REC1, RKOE6, RPMI6666, SNU1, SR, ST486, SUDHL10, SUDHL8, SUPT1, SW13, PFSK1, PSN1, SJRH30, SKUT1, SW48, SW480, SW620, T24,…
FAM216A	11721899_x_at	1.7108	2.8188e-07	0.0001657	419.957	274.075	62	718.447	332.104	61	6.5499	3.7807	11.205	HS888SK, HS936TC1, WIDR, JIYOYE, U266B1, T98G, TCCSUP, TE125T, TT, SW684, SW900, SW579, SW1353, SW1783, SNB19, RAJI, SCABER, SIHA, NCIH295R, NCIH520, NCIH596, OE19, OE21, PANC1, MT3, MEG01, M059J, KU812, L428, LS174T, LS411N, J82, HELA, HT1197, HT1376, HT29, HT3, H4, HPAFII, HS229T, HS578T, HS683, HS688AT, HS729, HS821T, HS895T, HS934T, HT, FADU, DKMG, D341MED, COLO201, CALU6, CCFSTTG1, CHAGOK1, …	AGS, AN3CA, BC1, BCP1, BFTC905, BM1604, BPH1, A204, A375, 639V, 647V, BT549, BV173, C33A, CA46, CAL27, CAL62, CMLT1, CROAP2, DAOY, DB, DOHH2, DOTC24510, HOS, G401, G402, GA10, HT1080, H9, HCT116, HUTU80, KHOS240S, LS513, MC116, MESSA, MG63, MHHPREB1, MIAPACA2, MV411, NAMALWA, REC1, RKOE6, RPMI6666, PFSK1, PSN1, SJRH30, SKUT1, SNU1, SR, ST486, SUDHL10, SUDHL8, SUPT1, SW13, SW48, SW480, SW620, T24,…
GNL3	11717310_a_at	1.4864	3.1647e-07	0.000175	570.628	228.871	62	848.205	331.215	61	6.4997	3.7567	9.6614	HS888SK, HS936TC1, WIDR, JIYOYE, U266B1, T98G, TCCSUP, TE125T, TT, SW684, SW900, SW579, SW1353, SW1783, SNB19, RAJI, SCABER, SIHA, NCIH295R, NCIH520, NCIH596, OE19, OE21, PANC1, MT3, MEG01, M059J, KU812, L428, LS174T, LS411N, J82, HELA, HT1197, HT1376, HT29, HT3, H4, HPAFII, HS229T, HS578T, HS683, HS688AT, HS729, HS821T, HS895T, HS934T, HT, FADU, DKMG, D341MED, COLO201, CALU6, CCFSTTG1, CHAGOK1, …	AGS, AN3CA, BC1, BCP1, BFTC905, BM1604, BPH1, A204, A375, 639V, 647V, BT549, BV173, C33A, CA46, CAL27, CAL62, CMLT1, CROAP2, DAOY, DB, DOHH2, DOTC24510, HOS, G401, G402, GA10, HT1080, H9, HCT116, HUTU80, KHOS240S, LS513, MC116, MESSA, MG63, MHHPREB1, MIAPACA2, MV411, NAMALWA, REC1, RKOE6, RPMI6666, PFSK1, PSN1, SJRH30, SKUT1, SNU1, SR, ST486, SUDHL10, SUDHL8, SUPT1, SW13, SW48, SW480, SW620, T24,…
SNORD19B	11717310_a_at	1.4864	3.1647e-07	0.0001804	570.628	228.871	62	848.205	331.215	61	6.4997	3.7438	9.6614	NCIH295R, NCIH520, NCIH596, OE19, OE21, PANC1, MEG01, M059J, KU812, L428, LS174T, LS411N, J82, HELA, HT1197, HT1376, HT29, HT3, HPAFII, HS229T, HS578T, HS683, HS688AT, HS729, HS821T, HS895T, HS934T, HT, H4, FADU, DKMG, D341MED, COLO201, BXPC3, A172, CALU6, CCFSTTG1, CHAGOK1, CHP212, BT20, WIDR, JIYOYE, U266B1, T98G, TCCSUP, TE125T, TT, SW684, SW900, SW579, SNB19, RAJI, SW1353, SW1783, SCABER, SIH…	A204, A375, NTERA2CLD1, MESSA, MG63, MHHPREB1, MIAPACA2, REC1, RKOE6, RPMI6666, SNU1, SR, ST486, SUDHL10, SUDHL8, SUPT1, SW13, PFSK1, PSN1, SJRH30, SKUT1, SW48, SW480, SW620, T24, TUR, U2OS, AGS, AN3CA, BC1, BCP1, BFTC905, BM1604, BPH1, C33A, CA46, CAL27, CAL62, 639V, 647V, BT549, BV173, CMLT1, CROAP2, DAOY, DB, DOHH2, DOTC24510, G401, G402, GA10, HOS, HT1080, H9, HCT116, HUTU80, KHOS240S, LS513,…
C18orf32	11754996_x_at	1.1744	3.1655e-07	0.000152	9350.94	1925.05	62	10981.8	1362.93	61	6.4996	3.8162	7.6331	HS888SK, HS936TC1, WIDR, JIYOYE, U266B1, T98G, TCCSUP, TE125T, TT, SW684, SW900, SW579, SNB19, RAJI, SW1353, SW1783, 5637, SCABER, SIHA, MT3, NCIH295R, NCIH520, NCIH596, OE19, OE21, PANC1, MEG01, M059J, KU812, L428, LS174T, LS411N, J82, HELA, HT1197, HT1376, HT29, HT3, HPAFII, HS229T, HS578T, HS683, HS688AT, HS729, HS821T, HS895T, HS934T, HT, H4, FADU, DKMG, D341MED, COLO201, BXPC3, A172, CALU6, …	A204, A375, AGS, AN3CA, BC1, BCP1, BFTC905, BM1604, BPH1, C33A, CA46, CAL27, CAL62, 639V, 647V, BT549, BV173, CMLT1, CROAP2, DAOY, DB, DOHH2, DOTC24510, G401, G402, GA10, HOS, HT1080, H9, HCT116, HUTU80, KHOS240S, LS513, MC116, MV411, NAMALWA, MESSA, MG63, MHHPREB1, MIAPACA2, REC1, RKOE6, RPMI6666, SNU1, SR, ST486, SUDHL10, SUDHL8, SUPT1, SW13, PFSK1, PSN1, SJRH30, SKUT1, SW48, SW480, SW620, T24,…
RPL17	11754996_x_at	1.1744	3.1655e-07	0.00017	9350.94	1925.05	62	10981.8	1362.93	61	6.4996	3.7692	7.6331	HS888SK, HS936TC1, WIDR, JIYOYE, U266B1, T98G, TCCSUP, TE125T, TT, SW684, SW900, SW579, SW1353, SW1783, SNB19, RAJI, SCABER, SIHA, NCIH295R, NCIH520, NCIH596, OE19, OE21, PANC1, MT3, MEG01, M059J, KU812, L428, LS174T, LS411N, J82, HELA, HT1197, HT1376, HT29, HT3, H4, HPAFII, HS229T, HS578T, HS683, HS688AT, HS729, HS821T, HS895T, HS934T, HT, FADU, DKMG, D341MED, COLO201, CALU6, CCFSTTG1, CHAGOK1, …	AGS, AN3CA, BC1, BCP1, BFTC905, BM1604, BPH1, A204, A375, 639V, 647V, BT549, BV173, C33A, CA46, CAL27, CAL62, CMLT1, CROAP2, DAOY, DB, DOHH2, DOTC24510, HOS, G401, G402, GA10, HT1080, H9, HCT116, HUTU80, KHOS240S, LS513, MC116, MESSA, MG63, MHHPREB1, MIAPACA2, MV411, NAMALWA, REC1, RKOE6, RPMI6666, PFSK1, PSN1, SJRH30, SKUT1, SNU1, SR, ST486, SUDHL10, SUDHL8, SUPT1, SW13, SW48, SW480, SW620, T24,…
RPL17-C18orf32	11754996_x_at	1.1744	3.1655e-07	0.000148	9350.94	1925.05	62	10981.8	1362.93	61	6.4996	3.8272	7.6331	WIDR, JIYOYE, HS888SK, HS936TC1, U266B1, SW684, SW900, T98G, TCCSUP, TE125T, TT, SW579, SNB19, SW1353, SW1783, SCABER, SIHA, RAJI, MEG01, NCIH295R, NCIH520, NCIH596, OE19, OE21, PANC1, MT3, M059J, J82, KU812, L428, LS174T, LS411N, HT1197, HT1376, HT29, HT3, HPAFII, HS229T, HS578T, HS683, HS688AT, HS729, HS821T, HS895T, HS934T, HT, HELA, FADU, H4, DKMG, D341MED, COLO201, BXPC3, CALU6, CCFSTTG1, CH…	BC1, BCP1, BFTC905, BM1604, BPH1, C33A, CA46, CAL27, CAL62, BT549, BV173, CMLT1, CROAP2, DAOY, DB, G401, G402, GA10, DOHH2, DOTC24510, H9, HCT116, HOS, HT1080, KHOS240S, HUTU80, LS513, MESSA, MG63, MHHPREB1, MIAPACA2, MV411, NAMALWA, MC116, PFSK1, PSN1, REC1, RKOE6, RPMI6666, SNU1, SR, ST486, SUDHL10, SUDHL8, SUPT1, SW13, SJRH30, SKUT1, SW48, SW480, T24, SW620, TUR, NTERA2CLD1, U2OS, 639V, 647V, …
SNORD58A	11754996_x_at	1.1744	3.1655e-07	0.000165	9350.94	1925.05	62	10981.8	1362.93	61	6.4996	3.7815	7.6331	HS888SK, HS936TC1, WIDR, JIYOYE, U266B1, T98G, TCCSUP, TE125T, TT, SW684, SW900, SW579, SW1353, SW1783, SNB19, RAJI, SCABER, SIHA, NCIH295R, NCIH520, NCIH596, OE19, OE21, PANC1, MT3, MEG01, M059J, KU812, L428, LS174T, LS411N, J82, HELA, HT1197, HT1376, HT29, HT3, H4, HPAFII, HS229T, HS578T, HS683, HS688AT, HS729, HS821T, HS895T, HS934T, HT, FADU, DKMG, D341MED, COLO201, CALU6, CCFSTTG1, CHAGOK1, …	AGS, AN3CA, BC1, BCP1, BFTC905, BM1604, BPH1, A204, A375, 639V, 647V, BT549, BV173, C33A, CA46, CAL27, CAL62, CMLT1, CROAP2, DAOY, DB, DOHH2, DOTC24510, HOS, G401, G402, GA10, HT1080, H9, HCT116, HUTU80, KHOS240S, LS513, MC116, MESSA, MG63, MHHPREB1, MIAPACA2, MV411, NAMALWA, REC1, RKOE6, RPMI6666, PFSK1, PSN1, SJRH30, SKUT1, SNU1, SR, ST486, SUDHL10, SUDHL8, SUPT1, SW13, SW48, SW480, SW620, T24,…
SNORD58B	11754996_x_at	1.1744	3.1655e-07	0.00016	9350.94	1925.05	62	10981.8	1362.93	61	6.4996	3.7933	7.6331	HS888SK, HS936TC1, WIDR, JIYOYE, U266B1, T98G, TCCSUP, TE125T, TT, SW684, SW900, SW579, SW1353, SW1783, SNB19, RAJI, SCABER, SIHA, NCIH295R, NCIH520, NCIH596, OE19, OE21, PANC1, MT3, MEG01, M059J, KU812, L428, LS174T, LS411N, J82, HELA, HT1197, HT1376, HT29, HT3, H4, HPAFII, HS229T, HS578T, HS683, HS688AT, HS729, HS821T, HS895T, HS934T, HT, FADU, DKMG, D341MED, COLO201, CALU6, CCFSTTG1, CHAGOK1, …	AGS, AN3CA, BC1, BCP1, BFTC905, BM1604, BPH1, A204, A375, 639V, 647V, BT549, BV173, C33A, CA46, CAL27, CAL62, CMLT1, CROAP2, DAOY, DB, DOHH2, DOTC24510, HOS, G401, G402, GA10, HT1080, H9, HCT116, HUTU80, KHOS240S, LS513, MC116, MESSA, MG63, MHHPREB1, MIAPACA2, MV411, NAMALWA, REC1, RKOE6, RPMI6666, PFSK1, PSN1, SJRH30, SKUT1, SNU1, SR, ST486, SUDHL10, SUDHL8, SUPT1, SW13, SW48, SW480, SW620, T24,…
SNORD58C	11754996_x_at	1.1744	3.1655e-07	0.0001567	9350.94	1925.05	62	10981.8	1362.93	61	6.4996	3.8049	7.6331	T98G, TCCSUP, TE125T, TT, SW684, SW900, SW579, SW1353, SW1783, WIDR, JIYOYE, U266B1, HS888SK, HS936TC1, SNB19, RAJI, SCABER, SIHA, NCIH295R, NCIH520, NCIH596, OE19, OE21, PANC1, MT3, MEG01, M059J, KU812, L428, LS174T, LS411N, J82, HELA, HT1197, HT1376, HT29, HT3, H4, HPAFII, HS229T, HS578T, HS683, HS688AT, HS729, HS821T, HS895T, HS934T, HT, FADU, DKMG, D341MED, COLO201, CALU6, CCFSTTG1, CHAGOK1, …	AGS, AN3CA, BC1, BCP1, BFTC905, BM1604, BPH1, A204, A375, 639V, 647V, BT549, BV173, C33A, CA46, CAL27, CAL62, CMLT1, CROAP2, DAOY, DB, DOHH2, DOTC24510, HOS, G401, G402, GA10, HT1080, H9, HCT116, HUTU80, KHOS240S, LS513, MC116, MESSA, MG63, MHHPREB1, MIAPACA2, MV411, NAMALWA, REC1, RKOE6, RPMI6666, PFSK1, PSN1, SJRH30, SKUT1, NTERA2CLD1, TUR, U2OS, SNU1, SR, ST486, SUDHL10, SUDHL8, SUPT1, SW13, S…
ANP32B	11718684_x_at	1.2335	3.1946e-07	0.000146	3543.38	783.172	62	4370.72	908.428	61	6.4956	3.834	8.0122	SW1353, SW1783, SCABER, SIHA, RAJI, MEG01, NCIH295R, NCIH520, NCIH596, OE19, OE21, PANC1, MT3, M059J, J82, HS888SK, HS936TC1, WIDR, JIYOYE, U266B1, SW684, SW900, T98G, TCCSUP, TE125T, TT, SW579, SNB19, KU812, L428, LS174T, LS411N, HT1197, HT1376, HT29, HT3, HPAFII, HS229T, HS578T, HS683, HS688AT, HS729, HS821T, HS895T, HS934T, HT, HELA, FADU, H4, DKMG, D341MED, COLO201, BXPC3, CALU6, CCFSTTG1, CH…	639V, 647V, A204, A375, AGS, AN3CA, BC1, BCP1, BFTC905, BM1604, BPH1, C33A, CA46, CAL27, CAL62, BT549, BV173, CMLT1, CROAP2, DAOY, DB, G401, G402, GA10, DOHH2, DOTC24510, H9, HCT116, HOS, HT1080, KHOS240S, SJRH30, SKUT1, SW48, SW480, T24, SW620, TUR, U2OS, NTERA2CLD1, HUTU80, LS513, MESSA, MG63, MHHPREB1, MIAPACA2, MV411, NAMALWA, MC116, PFSK1, PSN1, REC1, RKOE6, RPMI6666, SNU1, SR, ST486, SUDHL1…
RPL4	11756140_s_at	1.1929	3.8906e-07	0.0001702	6848.61	1619.12	62	8169.47	1043.23	61	6.41	3.769	7.6463	WIDR, JIYOYE, HS888SK, HS936TC1, U266B1, SW684, SW900, T98G, TCCSUP, TE125T, TT, SW579, SNB19, SCABER, SIHA, SW1353, SW1783, RAJI, MEG01, MT3, NCIH295R, NCIH520, NCIH596, OE19, OE21, PANC1, M059J, J82, KU812, L428, LS174T, LS411N, HT1197, HT1376, HT29, HT3, HELA, FADU, HPAFII, HS229T, HS578T, HS683, HS688AT, HS729, HS821T, HS895T, HS934T, HT, H4, DKMG, D341MED, COLO201, BXPC3, A388, A704, CALU6, …	639V, 647V, AGS, AN3CA, BC1, BCP1, BFTC905, BM1604, BPH1, C33A, CA46, CAL27, CAL62, A204, A375, BT549, BV173, CMLT1, CROAP2, DAOY, DB, G401, G402, GA10, HOS, DOHH2, DOTC24510, H9, HCT116, HT1080, KHOS240S, HUTU80, LS513, MV411, NAMALWA, MESSA, MG63, MHHPREB1, MIAPACA2, MC116, PFSK1, PSN1, SNU1, SR, ST486, SUDHL10, SUDHL8, SUPT1, SW13, REC1, RKOE6, RPMI6666, SJRH30, SKUT1, SW48, SW480, T24, SW620,…
SNORD16	11756140_s_at	1.1929	3.8906e-07	0.000166	6848.61	1619.12	62	8169.47	1043.23	61	6.41	3.779	7.6463	HS888SK, HS936TC1, WIDR, JIYOYE, U266B1, T98G, TCCSUP, TE125T, TT, SW684, SW900, SW579, SW1353, SW1783, SNB19, RAJI, SCABER, SIHA, NCIH295R, NCIH520, NCIH596, OE19, OE21, PANC1, MT3, MEG01, M059J, KU812, L428, LS174T, LS411N, J82, HELA, HT1197, HT1376, HT29, HT3, H4, HPAFII, HS229T, HS578T, HS683, HS688AT, HS729, HS821T, HS895T, HS934T, HT, FADU, DKMG, D341MED, COLO201, CALU6, CCFSTTG1, CHAGOK1, …	AGS, AN3CA, BC1, BCP1, BFTC905, BM1604, BPH1, A204, A375, 639V, 647V, BT549, BV173, C33A, CA46, CAL27, CAL62, CMLT1, CROAP2, DAOY, DB, DOHH2, DOTC24510, HOS, G401, G402, GA10, HT1080, H9, HCT116, HUTU80, KHOS240S, LS513, MC116, MESSA, MG63, MHHPREB1, MIAPACA2, MV411, NAMALWA, REC1, RKOE6, RPMI6666, PFSK1, PSN1, SJRH30, SKUT1, SNU1, SR, ST486, SUDHL10, SUDHL8, SUPT1, SW13, SW48, SW480, SW620, T24,…
SNORD18A	11756140_s_at	1.1929	3.8906e-07	0.000162	6848.61	1619.12	62	8169.47	1043.23	61	6.41	3.7888	7.6463	HS888SK, HS936TC1, WIDR, JIYOYE, U266B1, T98G, TCCSUP, TE125T, TT, SW684, SW900, SW579, SW1353, SW1783, SNB19, RAJI, SCABER, SIHA, NCIH295R, NCIH520, NCIH596, OE19, OE21, PANC1, MT3, MEG01, M059J, KU812, L428, LS174T, LS411N, J82, HELA, HT1197, HT1376, HT29, HT3, H4, HPAFII, HS229T, HS578T, HS683, HS688AT, HS729, HS821T, HS895T, HS934T, HT, FADU, DKMG, D341MED, COLO201, CALU6, CCFSTTG1, CHAGOK1, …	AGS, AN3CA, BC1, BCP1, BFTC905, BM1604, BPH1, A204, A375, 639V, 647V, BT549, BV173, C33A, CA46, CAL27, CAL62, CMLT1, CROAP2, DAOY, DB, DOHH2, DOTC24510, HOS, G401, G402, GA10, HT1080, H9, HCT116, HUTU80, KHOS240S, LS513, MC116, MESSA, MG63, MHHPREB1, MIAPACA2, MV411, NAMALWA, REC1, RKOE6, RPMI6666, PFSK1, PSN1, SJRH30, SKUT1, SNU1, SR, ST486, SUDHL10, SUDHL8, SUPT1, SW13, SW48, SW480, SW620, T24,…
SNORD18B	11756140_s_at	1.1929	3.8906e-07	0.000174	6848.61	1619.12	62	8169.47	1043.23	61	6.41	3.7588	7.6463	HS888SK, HS936TC1, WIDR, JIYOYE, U266B1, T98G, TCCSUP, TE125T, TT, SW684, SW900, SW579, SNB19, RAJI, SW1353, SW1783, SCABER, SIHA, MT3, NCIH295R, NCIH520, NCIH596, OE19, OE21, PANC1, MEG01, M059J, KU812, L428, LS174T, LS411N, J82, HELA, HT1197, HT1376, HT29, HT3, HPAFII, HS229T, HS578T, HS683, HS688AT, HS729, HS821T, HS895T, HS934T, HT, H4, FADU, DKMG, D341MED, COLO201, CALU6, CCFSTTG1, CHAGOK1, …	G401, G402, GA10, HOS, HT1080, H9, HCT116, HUTU80, KHOS240S, LS513, MC116, MV411, NAMALWA, MESSA, MG63, MHHPREB1, MIAPACA2, REC1, RKOE6, RPMI6666, SNU1, SR, ST486, SUDHL10, SUDHL8, SUPT1, SW13, PFSK1, PSN1, SJRH30, SKUT1, SW48, SW480, SW620, T24, TUR, U2OS, NTERA2CLD1, AGS, AN3CA, BC1, BCP1, BFTC905, BM1604, BPH1, A204, A375, 639V, 647V, BT549, BV173, C33A, CA46, CAL27, CAL62, CMLT1, CROAP2, DAOY…
SNORD18C	11756140_s_at	1.1929	3.8906e-07	0.0001591	6848.61	1619.12	62	8169.47	1043.23	61	6.41	3.7983	7.6463	HS888SK, HS936TC1, WIDR, JIYOYE, U266B1, T98G, TCCSUP, TE125T, TT, SW684, SW900, SW579, SNB19, RAJI, SW1353, SW1783, SCABER, SIHA, MT3, NCIH295R, NCIH520, NCIH596, OE19, OE21, PANC1, MEG01, M059J, KU812, L428, LS174T, LS411N, J82, HELA, HT1197, HT1376, HT29, HT3, HPAFII, HS229T, HS578T, HS683, HS688AT, HS729, HS821T, HS895T, HS934T, HT, H4, FADU, DKMG, D341MED, COLO201, BXPC3, A172, CALU6, CCFSTT…	A204, A375, AGS, AN3CA, BC1, BCP1, BFTC905, BM1604, BPH1, C33A, CA46, CAL27, CAL62, 639V, 647V, BT549, BV173, CMLT1, CROAP2, DAOY, DB, DOHH2, DOTC24510, G401, G402, GA10, HOS, HT1080, H9, HCT116, HUTU80, KHOS240S, LS513, MC116, MV411, NAMALWA, MESSA, MG63, MHHPREB1, MIAPACA2, REC1, RKOE6, RPMI6666, SNU1, SR, ST486, SUDHL10, SUDHL8, SUPT1, SW13, PFSK1, PSN1, SJRH30, SKUT1, SW48, SW480, SW620, T24,…
CETN2	11731436_at	-1.5608	3.955e-07	0.000158	1220.91	498.961	62	782.259	401.777	61	6.4029	3.8005	-9.9933	HS888SK, HS936TC1, WIDR, JIYOYE, U266B1, T98G, TCCSUP, TE125T, TT, SW684, SW900, SW579, SNB19, RAJI, SW1353, SW1783, SCABER, SIHA, MT3, NCIH295R, NCIH520, NCIH596, OE19, OE21, PANC1, MEG01, M059J, KU812, L428, LS174T, LS411N, J82, HELA, HT1197, HT1376, HT29, HT3, HPAFII, HS229T, HS578T, HS683, HS688AT, HS729, HS821T, HS895T, HS934T, HT, H4, FADU, DKMG, D341MED, COLO201, BXPC3, A172, CALU6, CCFSTT…	A204, A375, AGS, AN3CA, BC1, BCP1, BFTC905, BM1604, BPH1, C33A, CA46, CAL27, CAL62, 639V, 647V, BT549, BV173, CMLT1, CROAP2, DAOY, DB, DOHH2, DOTC24510, G401, G402, GA10, HOS, HT1080, H9, HCT116, HUTU80, KHOS240S, LS513, MC116, MV411, NAMALWA, MESSA, MG63, MHHPREB1, MIAPACA2, REC1, RKOE6, RPMI6666, SNU1, SR, ST486, SUDHL10, SUDHL8, SUPT1, SW13, PFSK1, PSN1, SJRH30, SKUT1, SW48, SW480, SW620, T24,…
HNRNPA1	11757837_x_at	1.2038	4.0742e-07	0.000159	5723.47	1262.11	62	6890.17	1149.04	61	6.39	3.7968	7.6925	WIDR, JIYOYE, HS888SK, HS936TC1, U266B1, SW684, SW900, T98G, TCCSUP, TE125T, TT, SW579, SNB19, SW1353, SW1783, SCABER, SIHA, RAJI, MEG01, NCIH295R, NCIH520, NCIH596, OE19, OE21, PANC1, MT3, M059J, J82, KU812, L428, LS174T, LS411N, HT1197, HT1376, HT29, HT3, HPAFII, HS229T, HS578T, HS683, HS688AT, HS729, HS821T, HS895T, HS934T, HT, HELA, FADU, H4, DKMG, D341MED, COLO201, BXPC3, CALU6, CCFSTTG1, CH…	639V, 647V, A204, A375, AGS, AN3CA, BC1, BCP1, BFTC905, BM1604, BPH1, C33A, CA46, CAL27, CAL62, BT549, BV173, CMLT1, CROAP2, DAOY, DB, G401, G402, GA10, DOHH2, DOTC24510, H9, HCT116, HOS, HT1080, KHOS240S, HUTU80, LS513, MESSA, MG63, MHHPREB1, MIAPACA2, MV411, NAMALWA, MC116, PFSK1, PSN1, REC1, RKOE6, RPMI6666, SNU1, SR, ST486, SUDHL10, SUDHL8, SUPT1, SW13, SJRH30, SKUT1, SW48, SW480, T24, SW620,…
HNRNPA1P10	11757837_x_at	1.2038	4.0742e-07	0.000156	5723.47	1262.11	62	6890.17	1149.04	61	6.39	3.8057	7.6925	FADU, DKMG, D341MED, COLO201, CALU6, CCFSTTG1, CHAGOK1, CHP212, BXPC3, A172, A388, A704, BT20, 5637, MT3, MEG01, M059J, KU812, L428, LS174T, LS411N, J82, HELA, HT1197, HT1376, HT29, HT3, H4, HPAFII, HS229T, HS578T, HS683, HS688AT, HS729, HS821T, HS895T, HS934T, HT, NCIH295R, NCIH520, NCIH596, OE19, OE21, PANC1, SCABER, SIHA, RAJI, HS888SK, HS936TC1, WIDR, JIYOYE, U266B1, T98G, TCCSUP, TE125T, TT,…	SJRH30, PFSK1, PSN1, REC1, RKOE6, RPMI6666, MV411, NAMALWA, HOS, G401, G402, GA10, HT1080, H9, HCT116, HUTU80, KHOS240S, LS513, MC116, MESSA, MG63, MHHPREB1, MIAPACA2, AGS, AN3CA, BC1, BCP1, BFTC905, BM1604, BPH1, A204, A375, 639V, 647V, BT549, BV173, C33A, CA46, CAL27, CAL62, CMLT1, CROAP2, DAOY, DB, DOHH2, DOTC24510, SNU1, SR, ST486, SUDHL10, SUDHL8, SUPT1, SW13, SKUT1, SW48, SW480, SW620, T24,…
TGIF2	11718930_a_at	1.7444	4.7306e-07	0.000177	114.675	68.7907	62	200.037	105.473	61	6.3251	3.7496	11.033	WIDR, JIYOYE, HS888SK, HS936TC1, U266B1, SW684, SW900, T98G, TCCSUP, TE125T, TT, SW579, SNB19, SW1353, SW1783, SCABER, SIHA, RAJI, MEG01, NCIH295R, NCIH520, NCIH596, OE19, OE21, PANC1, MT3, M059J, J82, KU812, L428, LS174T, LS411N, HT1197, HT1376, HT29, HT3, HPAFII, HS229T, HS578T, HS683, HS688AT, HS729, HS821T, HS895T, HS934T, HT, HELA, FADU, H4, DKMG, D341MED, COLO201, BXPC3, CALU6, CCFSTTG1, CH…	639V, 647V, A204, A375, AGS, AN3CA, BC1, BCP1, BFTC905, BM1604, BPH1, C33A, CA46, CAL27, CAL62, BT549, BV173, CMLT1, CROAP2, DAOY, DB, G401, G402, GA10, DOHH2, DOTC24510, H9, HCT116, HOS, HT1080, KHOS240S, HUTU80, LS513, MESSA, MG63, MHHPREB1, MIAPACA2, MV411, NAMALWA, MC116, PFSK1, PSN1, REC1, RKOE6, RPMI6666, SNU1, SR, ST486, SUDHL10, SUDHL8, SUPT1, SW13, SJRH30, SKUT1, SW48, SW480, T24, SW620,…
RPS27A	11744329_x_at	1.1392	5.6072e-07	0.000206	7460.3	1190.53	62	8498.74	975.485	61	6.2513	3.6844	7.1214	HS888SK, HS936TC1, WIDR, JIYOYE, U266B1, T98G, TCCSUP, TE125T, TT, SW684, SW900, SW579, SW1353, SW1783, SNB19, RAJI, SCABER, SIHA, NCIH295R, NCIH520, NCIH596, OE19, OE21, PANC1, MT3, MEG01, M059J, KU812, L428, LS174T, LS411N, J82, HELA, HT1197, HT1376, HT29, HT3, H4, HPAFII, HS229T, HS578T, HS683, HS688AT, HS729, HS821T, HS895T, HS934T, HT, FADU, DKMG, D341MED, COLO201, CALU6, CCFSTTG1, CHAGOK1, …	AGS, AN3CA, BC1, BCP1, BFTC905, BM1604, BPH1, A204, A375, 639V, 647V, BT549, BV173, C33A, CA46, CAL27, CAL62, CMLT1, CROAP2, DAOY, DB, DOHH2, DOTC24510, HOS, G401, G402, GA10, HT1080, H9, HCT116, HUTU80, KHOS240S, LS513, MC116, MESSA, MG63, MHHPREB1, MIAPACA2, MV411, NAMALWA, REC1, RKOE6, RPMI6666, PFSK1, PSN1, SJRH30, SKUT1, SNU1, SR, ST486, SUDHL10, SUDHL8, SUPT1, SW13, SW48, SW480, SW620, T24,…
WSB2	11716994_s_at	-1.5848	5.6095e-07	0.000202	691.37	274.508	62	436.251	260.383	61	6.2511	3.6927	-9.9067	HELA, FADU, H4, DKMG, D341MED, COLO201, BXPC3, CALU6, CCFSTTG1, CHAGOK1, CHP212, BT20, KU812, L428, LS174T, LS411N, HT1197, HT1376, HT29, HT3, HPAFII, HS229T, HS578T, HS683, HS688AT, HS729, HS821T, HS895T, HS934T, HT, M059J, J82, A388, A704, A172, 5637, WIDR, JIYOYE, HS888SK, HS936TC1, U266B1, SW684, SW900, T98G, TCCSUP, TE125T, TT, SW579, SNB19, SCABER, SIHA, SW1353, SW1783, MT3, RAJI, NCIH295R,…	639V, 647V, A204, A375, MC116, HUTU80, LS513, HOS, HT1080, KHOS240S, AGS, AN3CA, BC1, BCP1, BFTC905, BM1604, BPH1, C33A, CA46, CAL27, CAL62, BT549, BV173, CMLT1, CROAP2, DAOY, DB, G401, G402, GA10, DOHH2, DOTC24510, H9, HCT116, MV411, NAMALWA, PFSK1, PSN1, MESSA, MG63, MHHPREB1, MIAPACA2, SNU1, SR, ST486, SUDHL10, SUDHL8, SUPT1, SW13, REC1, RKOE6, RPMI6666, SJRH30, SKUT1, SW48, SW480, T24, SW620,…
MAK16	11725392_a_at	1.5309	5.7572e-07	0.000204	204.159	109.953	62	312.544	117.605	61	6.2398	3.6897	9.5524	HS888SK, HS936TC1, WIDR, JIYOYE, U266B1, T98G, TCCSUP, TE125T, TT, SW684, SW900, SW579, SNB19, RAJI, SW1353, SW1783, SCABER, SIHA, MT3, NCIH295R, NCIH520, NCIH596, OE19, OE21, PANC1, MEG01, M059J, KU812, L428, LS174T, LS411N, J82, HELA, HT1197, HT1376, HT29, HT3, HPAFII, HS229T, HS578T, HS683, HS688AT, HS729, HS821T, HS895T, HS934T, HT, H4, FADU, DKMG, D341MED, COLO201, BXPC3, A172, CALU6, CCFSTT…	A204, A375, AGS, AN3CA, BC1, BCP1, BFTC905, BM1604, BPH1, C33A, CA46, CAL27, CAL62, 639V, 647V, BT549, BV173, CMLT1, CROAP2, DAOY, DB, DOHH2, DOTC24510, G401, G402, GA10, HOS, HT1080, H9, HCT116, HUTU80, KHOS240S, LS513, MC116, MV411, NAMALWA, MESSA, MG63, MHHPREB1, MIAPACA2, REC1, RKOE6, RPMI6666, SNU1, SR, ST486, SUDHL10, SUDHL8, SUPT1, SW13, PFSK1, PSN1, SJRH30, SKUT1, SW48, SW480, SW620, T24,…
PCGF6	11724980_s_at	1.4163	5.8045e-07	0.0002022	35.0186	11.5263	62	49.5968	18.3808	61	6.2362	3.6942	8.8324	WIDR, JIYOYE, HS888SK, HS936TC1, U266B1, SW684, SW900, T98G, TCCSUP, TE125T, TT, SW579, SNB19, SCABER, SIHA, SW1353, SW1783, RAJI, MEG01, MT3, NCIH295R, NCIH520, NCIH596, OE19, OE21, PANC1, M059J, J82, KU812, L428, LS174T, LS411N, HT1197, HT1376, HT29, HT3, HELA, FADU, HPAFII, HS229T, HS578T, HS683, HS688AT, HS729, HS821T, HS895T, HS934T, HT, H4, DKMG, D341MED, COLO201, BXPC3, A388, A704, CALU6, …	639V, 647V, AGS, AN3CA, BC1, BCP1, BFTC905, BM1604, BPH1, C33A, CA46, CAL27, CAL62, A204, A375, BT549, BV173, CMLT1, CROAP2, DAOY, DB, G401, G402, GA10, HOS, DOHH2, DOTC24510, H9, HCT116, HT1080, KHOS240S, HUTU80, LS513, MV411, NAMALWA, MESSA, MG63, MHHPREB1, MIAPACA2, MC116, PFSK1, PSN1, SNU1, SR, ST486, SUDHL10, SUDHL8, SUPT1, SW13, REC1, RKOE6, RPMI6666, SJRH30, SKUT1, SW48, SW480, T24, SW620,…
C12orf45	11723719_at	1.5031	6.0568e-07	0.000207	268.929	133.573	62	404.241	150.839	61	6.2178	3.6837	9.3462	HPAFII, HS229T, HS578T, HS683, HS688AT, HS729, HS821T, HS895T, HS934T, HT, FADU, DKMG, D341MED, COLO201, CALU6, CCFSTTG1, CHAGOK1, CHP212, BXPC3, A172, A388, A704, BT20, HS888SK, HS936TC1, WIDR, JIYOYE, U266B1, T98G, TCCSUP, TE125T, TT, SW684, SW900, SW579, SW1353, SW1783, SNB19, RAJI, SCABER, SIHA, NCIH295R, NCIH520, NCIH596, OE19, OE21, PANC1, MT3, MEG01, M059J, KU812, L428, LS174T, LS411N, J82…	G401, G402, GA10, HT1080, H9, HCT116, HUTU80, KHOS240S, LS513, MC116, MESSA, MG63, MHHPREB1, MIAPACA2, MV411, NAMALWA, REC1, RKOE6, RPMI6666, PFSK1, PSN1, SJRH30, SKUT1, SNU1, SR, ST486, SUDHL10, SUDHL8, SUPT1, SW13, SW48, SW480, SW620, T24, TUR, U2OS, NTERA2CLD1, AGS, AN3CA, BC1, BCP1, BFTC905, BM1604, BPH1, A204, A375, 639V, 647V, BT549, BV173, C33A, CA46, CAL27, CAL62, CMLT1, CROAP2, DAOY, DB,…
ABLIM3	11725428_a_at	-3.925	6.6325e-07	0.000222	95.9558	103.145	62	24.4474	26.335	61	6.1783	3.6521	-24.25	WIDR, JIYOYE, HS888SK, HS936TC1, U266B1, SW684, SW900, T98G, TCCSUP, TE125T, TT, SW579, SNB19, SW1353, SW1783, SCABER, SIHA, RAJI, MEG01, NCIH295R, NCIH520, NCIH596, OE19, OE21, PANC1, MT3, M059J, J82, KU812, L428, LS174T, LS411N, HT1197, HT1376, HT29, HT3, HPAFII, HS229T, HS578T, HS683, HS688AT, HS729, HS821T, HS895T, HS934T, HT, HELA, FADU, H4, DKMG, D341MED, COLO201, BXPC3, CALU6, CCFSTTG1, CH…	639V, 647V, A204, A375, AGS, AN3CA, BC1, BCP1, BFTC905, BM1604, BPH1, C33A, CA46, CAL27, CAL62, BT549, BV173, CMLT1, CROAP2, DAOY, DB, G401, G402, GA10, DOHH2, DOTC24510, H9, HCT116, HOS, HT1080, KHOS240S, HUTU80, LS513, MESSA, MG63, MHHPREB1, MIAPACA2, MV411, NAMALWA, MC116, PFSK1, PSN1, REC1, RKOE6, RPMI6666, SNU1, SR, ST486, SUDHL10, SUDHL8, SUPT1, SW13, SJRH30, SKUT1, SW48, SW480, T24, SW620,…
NAP1L1	11739727_x_at	1.3432	7.93e-07	0.0002617	3621.02	1208.41	62	4863.64	1430.14	61	6.1007	3.5822	8.1943	WIDR, JIYOYE, HS888SK, HS936TC1, U266B1, SW684, SW900, T98G, TCCSUP, TE125T, TT, SW579, SNB19, SW1353, SW1783, SCABER, SIHA, RAJI, MEG01, NCIH295R, NCIH520, NCIH596, OE19, OE21, PANC1, MT3, M059J, J82, KU812, L428, LS174T, LS411N, HT1197, HT1376, HT29, HT3, HPAFII, HS229T, HS578T, HS683, HS688AT, HS729, HS821T, HS895T, HS934T, HT, HELA, FADU, H4, DKMG, D341MED, COLO201, BXPC3, CALU6, CCFSTTG1, CH…	639V, 647V, A204, A375, AGS, AN3CA, BC1, BCP1, BFTC905, BM1604, BPH1, C33A, CA46, CAL27, CAL62, BT549, BV173, CMLT1, CROAP2, DAOY, DB, G401, G402, GA10, DOHH2, DOTC24510, H9, HCT116, HOS, HT1080, KHOS240S, HUTU80, LS513, MESSA, MG63, MHHPREB1, MIAPACA2, MV411, NAMALWA, MC116, PFSK1, PSN1, REC1, RKOE6, RPMI6666, SNU1, SR, ST486, SUDHL10, SUDHL8, SUPT1, SW13, SJRH30, SKUT1, SW48, SW480, T24, SW620,…
EIF3L	11718273_a_at	1.3148	8.2395e-07	0.000267	3521.85	1154.25	62	4630.46	1210.16	61	6.0841	3.5731	7.9992	HS888SK, HS936TC1, WIDR, JIYOYE, U266B1, T98G, TCCSUP, TE125T, TT, SW684, SW900, SW579, SW1353, SW1783, SNB19, RAJI, SCABER, SIHA, NCIH295R, NCIH520, NCIH596, OE19, OE21, PANC1, MT3, MEG01, M059J, KU812, L428, LS174T, LS411N, J82, HELA, HT1197, HT1376, HT29, HT3, H4, HPAFII, HS229T, HS578T, HS683, HS688AT, HS729, HS821T, HS895T, HS934T, HT, FADU, DKMG, D341MED, COLO201, CALU6, CCFSTTG1, CHAGOK1, …	AGS, AN3CA, BC1, BCP1, BFTC905, BM1604, BPH1, A204, A375, 639V, 647V, BT549, BV173, C33A, CA46, CAL27, CAL62, CMLT1, CROAP2, DAOY, DB, DOHH2, DOTC24510, HOS, G401, G402, GA10, HT1080, H9, HCT116, HUTU80, KHOS240S, LS513, MC116, MESSA, MG63, MHHPREB1, MIAPACA2, MV411, NAMALWA, REC1, RKOE6, RPMI6666, PFSK1, PSN1, SJRH30, SKUT1, SNU1, SR, ST486, SUDHL10, SUDHL8, SUPT1, SW13, SW48, SW480, SW620, T24,…
RPAIN	11744831_a_at	1.4512	8.2872e-07	0.000264	681.178	281.07	62	988.523	369.403	61	6.0816	3.578	8.8256	WIDR, JIYOYE, HS888SK, HS936TC1, U266B1, SW684, SW900, T98G, TCCSUP, TE125T, TT, SW579, SNB19, SW1353, SW1783, SCABER, SIHA, RAJI, MEG01, NCIH295R, NCIH520, NCIH596, OE19, OE21, PANC1, MT3, M059J, J82, KU812, L428, LS174T, LS411N, HT1197, HT1376, HT29, HT3, HPAFII, HS229T, HS578T, HS683, HS688AT, HS729, HS821T, HS895T, HS934T, HT, HELA, FADU, H4, DKMG, D341MED, COLO201, BXPC3, CALU6, CCFSTTG1, CH…	639V, 647V, A204, A375, AGS, AN3CA, BC1, BCP1, BFTC905, BM1604, BPH1, C33A, CA46, CAL27, CAL62, BT549, BV173, CMLT1, CROAP2, DAOY, DB, G401, G402, GA10, DOHH2, DOTC24510, H9, HCT116, HOS, HT1080, KHOS240S, HUTU80, LS513, MESSA, MG63, MHHPREB1, MIAPACA2, MV411, NAMALWA, MC116, PFSK1, PSN1, REC1, RKOE6, RPMI6666, SNU1, SR, ST486, SUDHL10, SUDHL8, SUPT1, SW13, SJRH30, SKUT1, SW48, SW480, T24, SW620,…
RPS15	11757375_x_at	1.1547	8.3392e-07	0.000261	7635.19	1313.05	62	8816.26	1204.18	61	6.0789	3.5826	7.0192	HS888SK, HS936TC1, WIDR, JIYOYE, U266B1, T98G, TCCSUP, TE125T, TT, SW684, SW900, SW579, SNB19, RAJI, SW1353, SW1783, SCABER, SIHA, MT3, NCIH295R, NCIH520, NCIH596, OE19, OE21, PANC1, MEG01, M059J, KU812, L428, LS174T, LS411N, J82, HELA, HT1197, HT1376, HT29, HT3, HPAFII, HS229T, HS578T, HS683, HS688AT, HS729, HS821T, HS895T, HS934T, HT, H4, FADU, DKMG, D341MED, COLO201, BXPC3, A172, CALU6, CCFSTT…	A204, A375, AGS, AN3CA, BC1, BCP1, BFTC905, BM1604, BPH1, C33A, CA46, CAL27, CAL62, 639V, 647V, BT549, BV173, CMLT1, CROAP2, DAOY, DB, DOHH2, DOTC24510, G401, G402, GA10, HOS, HT1080, H9, HCT116, HUTU80, KHOS240S, LS513, MC116, MV411, NAMALWA, MESSA, MG63, MHHPREB1, MIAPACA2, REC1, RKOE6, RPMI6666, SNU1, SR, ST486, SUDHL10, SUDHL8, SUPT1, SW13, PFSK1, PSN1, SJRH30, SKUT1, SW48, SW480, SW620, T24,…
C1QBP	11757434_a_at	1.4028	8.5884e-07	0.000264	2097.4	850.505	62	2942.32	952.885	61	6.0661	3.577	8.5098	HS888SK, HS936TC1, WIDR, JIYOYE, U266B1, T98G, TCCSUP, TE125T, TT, SW684, SW900, SW579, SW1353, SW1783, SNB19, RAJI, SCABER, SIHA, NCIH295R, NCIH520, NCIH596, OE19, OE21, PANC1, MT3, MEG01, M059J, KU812, L428, LS174T, LS411N, J82, HELA, HT1197, HT1376, HT29, HT3, H4, HPAFII, HS229T, HS578T, HS683, HS688AT, HS729, HS821T, HS895T, HS934T, HT, FADU, DKMG, D341MED, COLO201, CALU6, CCFSTTG1, CHAGOK1, …	AGS, AN3CA, BC1, BCP1, BFTC905, BM1604, BPH1, A204, A375, 639V, 647V, BT549, BV173, C33A, CA46, CAL27, CAL62, CMLT1, CROAP2, DAOY, DB, DOHH2, DOTC24510, HOS, G401, G402, GA10, HT1080, H9, HCT116, HUTU80, KHOS240S, LS513, MC116, MESSA, MG63, MHHPREB1, MIAPACA2, MV411, NAMALWA, REC1, RKOE6, RPMI6666, PFSK1, PSN1, SJRH30, SKUT1, SNU1, SR, ST486, SUDHL10, SUDHL8, SUPT1, SW13, SW48, SW480, SW620, T24,…
C10orf2	11756456_a_at	1.6896	8.6516e-07	0.000262	153.276	100.29	62	258.97	124.529	61	6.0629	3.5809	10.244	HS888SK, HS936TC1, WIDR, JIYOYE, U266B1, T98G, TCCSUP, TE125T, TT, SW684, SW900, SW579, SNB19, RAJI, SW1353, SW1783, SCABER, SIHA, MT3, NCIH295R, NCIH520, NCIH596, OE19, OE21, PANC1, MEG01, M059J, KU812, L428, LS174T, LS411N, J82, HELA, HT1197, HT1376, HT29, HT3, HPAFII, HS229T, HS578T, HS683, HS688AT, HS729, HS821T, HS895T, HS934T, HT, H4, FADU, DKMG, D341MED, COLO201, BXPC3, A172, CALU6, CCFSTT…	A204, A375, AGS, AN3CA, BC1, BCP1, BFTC905, BM1604, BPH1, C33A, CA46, CAL27, CAL62, 639V, 647V, BT549, BV173, CMLT1, CROAP2, DAOY, DB, DOHH2, DOTC24510, G401, G402, GA10, HOS, HT1080, H9, HCT116, HUTU80, KHOS240S, LS513, MC116, MV411, NAMALWA, MESSA, MG63, MHHPREB1, MIAPACA2, REC1, RKOE6, RPMI6666, SNU1, SR, ST486, SUDHL10, SUDHL8, SUPT1, SW13, PFSK1, PSN1, SJRH30, SKUT1, SW48, SW480, SW620, T24,…
NEK9	11736077_a_at	1.4992	9.7401e-07	0.00029	266.69	122.851	62	399.821	160.974	61	6.0114	3.5364	9.0123	HS888SK, HS936TC1, WIDR, JIYOYE, U266B1, T98G, TCCSUP, TE125T, TT, SW684, SW900, SW579, SNB19, RAJI, SW1353, SW1783, SCABER, SIHA, MT3, NCIH295R, NCIH520, NCIH596, OE19, OE21, PANC1, MEG01, M059J, KU812, L428, LS174T, LS411N, J82, HELA, HT1197, HT1376, HT29, HT3, HPAFII, HS229T, HS578T, HS683, HS688AT, HS729, HS821T, HS895T, HS934T, HT, H4, FADU, DKMG, D341MED, COLO201, BXPC3, CALU6, CCFSTTG1, CH…	A204, A375, 639V, 647V, AGS, AN3CA, BC1, BCP1, BFTC905, BM1604, BPH1, C33A, CA46, CAL27, CAL62, BT549, BV173, CMLT1, CROAP2, DAOY, DB, DOHH2, DOTC24510, G401, G402, GA10, HOS, HT1080, H9, HCT116, HUTU80, KHOS240S, LS513, MC116, MV411, NAMALWA, MESSA, MG63, MHHPREB1, MIAPACA2, REC1, RKOE6, RPMI6666, SNU1, SR, ST486, SUDHL10, SUDHL8, SUPT1, SW13, PFSK1, PSN1, SJRH30, SKUT1, SW48, SW480, SW620, T24,…
CBR1	11753301_a_at	-1.9162	9.7613e-07	0.000286	456.508	282.791	62	238.234	172.101	61	6.0105	3.5423	-11.517	WIDR, JIYOYE, HS888SK, HS936TC1, U266B1, SW684, SW900, T98G, TCCSUP, TE125T, TT, SW579, SNB19, SCABER, SIHA, SW1353, SW1783, RAJI, MEG01, MT3, NCIH295R, NCIH520, NCIH596, OE19, OE21, PANC1, M059J, J82, KU812, L428, LS174T, LS411N, HT1197, HT1376, HT29, HT3, HELA, FADU, HPAFII, HS229T, HS578T, HS683, HS688AT, HS729, HS821T, HS895T, HS934T, HT, H4, DKMG, D341MED, COLO201, BXPC3, A388, A704, CALU6, …	639V, 647V, AGS, AN3CA, BC1, BCP1, BFTC905, BM1604, BPH1, C33A, CA46, CAL27, CAL62, A204, A375, BT549, BV173, CMLT1, CROAP2, DAOY, DB, G401, G402, GA10, HOS, DOHH2, DOTC24510, H9, HCT116, HT1080, KHOS240S, HUTU80, LS513, MV411, NAMALWA, MESSA, MG63, MHHPREB1, MIAPACA2, MC116, PFSK1, PSN1, SNU1, SR, ST486, SUDHL10, SUDHL8, SUPT1, SW13, REC1, RKOE6, RPMI6666, SJRH30, SKUT1, SW48, SW480, T24, SW620,…
PELP1	11718835_x_at	1.4683	9.9866e-07	0.000289	74.0602	26.6459	62	108.742	45.6538	61	6.0006	3.5391	8.8106	WIDR, JIYOYE, HS888SK, HS936TC1, U266B1, SW684, SW900, T98G, TCCSUP, TE125T, TT, SW579, SNB19, SW1353, SW1783, SCABER, SIHA, RAJI, MEG01, NCIH295R, NCIH520, NCIH596, OE19, OE21, PANC1, MT3, M059J, J82, KU812, L428, LS174T, LS411N, HT1197, HT1376, HT29, HT3, HPAFII, HS229T, HS578T, HS683, HS688AT, HS729, HS821T, HS895T, HS934T, HT, HELA, FADU, H4, DKMG, D341MED, COLO201, BXPC3, CALU6, CCFSTTG1, CH…	639V, 647V, A204, A375, AGS, AN3CA, BC1, BCP1, BFTC905, BM1604, BPH1, C33A, CA46, CAL27, CAL62, BT549, BV173, CMLT1, CROAP2, DAOY, DB, G401, G402, GA10, DOHH2, DOTC24510, H9, HCT116, HOS, HT1080, KHOS240S, HUTU80, LS513, MESSA, MG63, MHHPREB1, MIAPACA2, MV411, NAMALWA, MC116, PFSK1, PSN1, REC1, RKOE6, RPMI6666, SNU1, SR, ST486, SUDHL10, SUDHL8, SUPT1, SW13, SJRH30, SKUT1, SW48, SW480, T24, SW620,…
NCL	11745154_a_at	1.3263	1.0199e-06	0.0002907	2568.1	822.254	62	3406.2	976.909	61	5.9914	3.5366	7.9467	WIDR, JIYOYE, HS888SK, HS936TC1, U266B1, SW684, SW900, T98G, TCCSUP, TE125T, TT, SW579, SNB19, SCABER, SIHA, SW1353, SW1783, RAJI, MEG01, MT3, NCIH295R, NCIH520, NCIH596, OE19, OE21, PANC1, M059J, J82, KU812, L428, LS174T, LS411N, HT1197, HT1376, HT29, HT3, HELA, FADU, HPAFII, HS229T, HS578T, HS683, HS688AT, HS729, HS821T, HS895T, HS934T, HT, H4, DKMG, D341MED, COLO201, BXPC3, A388, A704, CALU6, …	639V, 647V, AGS, AN3CA, BC1, BCP1, BFTC905, BM1604, BPH1, C33A, CA46, CAL27, CAL62, A204, A375, BT549, BV173, CMLT1, CROAP2, DAOY, DB, G401, G402, GA10, HOS, DOHH2, DOTC24510, H9, HCT116, HT1080, KHOS240S, HUTU80, LS513, MV411, NAMALWA, MESSA, MG63, MHHPREB1, MIAPACA2, MC116, PFSK1, PSN1, SNU1, SR, ST486, SUDHL10, SUDHL8, SUPT1, SW13, REC1, RKOE6, RPMI6666, SJRH30, SKUT1, SW48, SW480, T24, SW620,…
CECR5	11717059_a_at	1.5464	1.0364e-06	0.00029	202.696	102.432	62	313.452	134.33	61	5.9845	3.5361	9.2544	WIDR, JIYOYE, HS888SK, HS936TC1, U266B1, SW684, SW900, T98G, TCCSUP, TE125T, TT, SW579, SNB19, SW1353, SW1783, SCABER, SIHA, RAJI, MEG01, NCIH295R, NCIH520, NCIH596, OE19, OE21, PANC1, MT3, M059J, J82, KU812, L428, LS174T, LS411N, HT1197, HT1376, HT29, HT3, HPAFII, HS229T, HS578T, HS683, HS688AT, HS729, HS821T, HS895T, HS934T, HT, HELA, FADU, H4, DKMG, D341MED, COLO201, BXPC3, CALU6, CCFSTTG1, CH…	639V, 647V, A204, A375, AGS, AN3CA, BC1, BCP1, BFTC905, BM1604, BPH1, C33A, CA46, CAL27, CAL62, BT549, BV173, CMLT1, CROAP2, DAOY, DB, G401, G402, GA10, DOHH2, DOTC24510, H9, HCT116, HOS, HT1080, KHOS240S, HUTU80, LS513, MESSA, MG63, MHHPREB1, MIAPACA2, MV411, NAMALWA, MC116, PFSK1, PSN1, REC1, RKOE6, RPMI6666, SNU1, SR, ST486, SUDHL10, SUDHL8, SUPT1, SW13, SJRH30, SKUT1, SW48, SW480, T24, SW620,…
GCFC2	11739790_a_at	1.853	1.18e-06	0.000326	84.9683	44.1893	62	157.442	102.235	61	5.9281	3.4862	10.985	HS888SK, HS936TC1, WIDR, JIYOYE, U266B1, T98G, TCCSUP, TE125T, TT, SW684, SW900, SW579, SW1353, SW1783, SNB19, RAJI, SCABER, SIHA, NCIH295R, NCIH520, NCIH596, OE19, OE21, PANC1, MT3, MEG01, M059J, KU812, L428, LS174T, LS411N, J82, HELA, HT1197, HT1376, HT29, HT3, H4, HPAFII, HS229T, HS578T, HS683, HS688AT, HS729, HS821T, HS895T, HS934T, HT, FADU, DKMG, D341MED, COLO201, CALU6, CCFSTTG1, CHAGOK1, …	AGS, AN3CA, BC1, BCP1, BFTC905, BM1604, BPH1, A204, A375, 639V, 647V, BT549, BV173, C33A, CA46, CAL27, CAL62, CMLT1, CROAP2, DAOY, DB, DOHH2, DOTC24510, HOS, G401, G402, GA10, HT1080, H9, HCT116, HUTU80, KHOS240S, LS513, MC116, MESSA, MG63, MHHPREB1, MIAPACA2, MV411, NAMALWA, REC1, RKOE6, RPMI6666, PFSK1, PSN1, SJRH30, SKUT1, SNU1, SR, ST486, SUDHL10, SUDHL8, SUPT1, SW13, SW48, SW480, SW620, T24,…
NAT10	11741201_a_at	1.514	1.1806e-06	0.000321	166.921	77.19	62	252.716	106.643	61	5.9279	3.4923	8.9747	WIDR, JIYOYE, HS888SK, HS936TC1, U266B1, SW684, SW900, T98G, TCCSUP, TE125T, TT, SW579, SNB19, SW1353, SW1783, SCABER, SIHA, RAJI, MEG01, NCIH295R, NCIH520, NCIH596, OE19, OE21, PANC1, MT3, M059J, J82, KU812, L428, LS174T, LS411N, HT1197, HT1376, HT29, HT3, HPAFII, HS229T, HS578T, HS683, HS688AT, HS729, HS821T, HS895T, HS934T, HT, HELA, FADU, H4, DKMG, D341MED, COLO201, BXPC3, CALU6, CCFSTTG1, CH…	639V, 647V, A204, A375, AGS, AN3CA, BC1, BCP1, BFTC905, BM1604, BPH1, C33A, CA46, CAL27, CAL62, BT549, BV173, CMLT1, CROAP2, DAOY, DB, G401, G402, GA10, DOHH2, DOTC24510, H9, HCT116, HOS, HT1080, KHOS240S, HUTU80, LS513, MESSA, MG63, MHHPREB1, MIAPACA2, MV411, NAMALWA, MC116, PFSK1, PSN1, REC1, RKOE6, RPMI6666, SNU1, SR, ST486, SUDHL10, SUDHL8, SUPT1, SW13, SJRH30, SKUT1, SW48, SW480, T24, SW620,…
NACA2	11728380_x_at	1.3218	1.2813e-06	0.000344	359.607	87.3397	62	475.322	155.521	61	5.8923	3.463	7.7884	HS888SK, HS936TC1, WIDR, JIYOYE, U266B1, T98G, TCCSUP, TE125T, TT, SW684, SW900, SW579, SW1353, SW1783, SNB19, RAJI, SCABER, SIHA, NCIH295R, NCIH520, NCIH596, OE19, OE21, PANC1, MT3, MEG01, M059J, KU812, L428, LS174T, LS411N, J82, HELA, HT1197, HT1376, HT29, HT3, H4, HPAFII, HS229T, HS578T, HS683, HS688AT, HS729, HS821T, HS895T, HS934T, HT, FADU, DKMG, D341MED, COLO201, CALU6, CCFSTTG1, CHAGOK1, …	AGS, AN3CA, BC1, BCP1, BFTC905, BM1604, BPH1, A204, A375, 639V, 647V, BT549, BV173, C33A, CA46, CAL27, CAL62, CMLT1, CROAP2, DAOY, DB, DOHH2, DOTC24510, HOS, G401, G402, GA10, HT1080, H9, HCT116, HUTU80, KHOS240S, LS513, MC116, MESSA, MG63, MHHPREB1, MIAPACA2, MV411, NAMALWA, REC1, RKOE6, RPMI6666, PFSK1, PSN1, SJRH30, SKUT1, SNU1, SR, ST486, SUDHL10, SUDHL8, SUPT1, SW13, SW48, SW480, SW620, T24,…
ITFG1	11726269_a_at	-1.4756	1.3413e-06	0.000355	798.124	342.268	62	540.897	198.48	61	5.8725	3.4493	-8.6652	HS888SK, HS936TC1, WIDR, JIYOYE, U266B1, T98G, TCCSUP, TE125T, TT, SW684, SW900, SW579, SW1353, SW1783, SNB19, RAJI, SCABER, SIHA, NCIH295R, NCIH520, NCIH596, OE19, OE21, PANC1, MT3, MEG01, M059J, KU812, L428, LS174T, LS411N, J82, HELA, HT1197, HT1376, HT29, HT3, H4, HPAFII, HS229T, HS578T, HS683, HS688AT, HS729, HS821T, HS895T, HS934T, HT, FADU, DKMG, D341MED, COLO201, CALU6, CCFSTTG1, CHAGOK1, …	AGS, AN3CA, BC1, BCP1, BFTC905, BM1604, BPH1, A204, A375, 639V, 647V, BT549, BV173, C33A, CA46, CAL27, CAL62, CMLT1, CROAP2, DAOY, DB, DOHH2, DOTC24510, HOS, G401, G402, GA10, HT1080, H9, HCT116, HUTU80, KHOS240S, LS513, MC116, MESSA, MG63, MHHPREB1, MIAPACA2, MV411, NAMALWA, REC1, RKOE6, RPMI6666, PFSK1, PSN1, SJRH30, SKUT1, SNU1, SR, ST486, SUDHL10, SUDHL8, SUPT1, SW13, SW48, SW480, SW620, T24,…
RPS7	11717236_x_at	1.1377	1.3997e-06	0.0003657	8908.64	1510.14	62	10135.1	1139.48	61	5.854	3.4369	6.6598	WIDR, JIYOYE, HS888SK, HS936TC1, U266B1, SW684, SW900, T98G, TCCSUP, TE125T, TT, SW579, SNB19, SCABER, SIHA, SW1353, SW1783, RAJI, MEG01, MT3, NCIH295R, NCIH520, NCIH596, OE19, OE21, PANC1, M059J, J82, KU812, L428, LS174T, LS411N, HT1197, HT1376, HT29, HT3, HELA, FADU, HPAFII, HS229T, HS578T, HS683, HS688AT, HS729, HS821T, HS895T, HS934T, HT, H4, DKMG, D341MED, COLO201, BXPC3, A388, A704, CALU6, …	639V, 647V, AGS, AN3CA, BC1, BCP1, BFTC905, BM1604, BPH1, C33A, CA46, CAL27, CAL62, A204, A375, BT549, BV173, CMLT1, CROAP2, DAOY, DB, G401, G402, GA10, HOS, DOHH2, DOTC24510, H9, HCT116, HT1080, KHOS240S, HUTU80, LS513, MV411, NAMALWA, MESSA, MG63, MHHPREB1, MIAPACA2, MC116, PFSK1, PSN1, SNU1, SR, ST486, SUDHL10, SUDHL8, SUPT1, SW13, REC1, RKOE6, RPMI6666, SJRH30, SKUT1, SW48, SW480, T24, SW620,…
ANAPC1	11721892_a_at	1.4358	1.441e-06	0.000371	362.23	147.586	62	520.084	194.764	61	5.8413	3.4302	8.3869	HS888SK, HS936TC1, WIDR, JIYOYE, U266B1, T98G, TCCSUP, TE125T, TT, SW684, SW900, SW579, SW1353, SW1783, SNB19, RAJI, SCABER, SIHA, NCIH295R, NCIH520, NCIH596, OE19, OE21, PANC1, MT3, MEG01, M059J, KU812, L428, LS174T, LS411N, J82, HELA, HT1197, HT1376, HT29, HT3, H4, HPAFII, HS229T, HS578T, HS683, HS688AT, HS729, HS821T, HS895T, HS934T, HT, FADU, DKMG, D341MED, COLO201, CALU6, CCFSTTG1, CHAGOK1, …	AGS, AN3CA, BC1, BCP1, BFTC905, BM1604, BPH1, A204, A375, 639V, 647V, BT549, BV173, C33A, CA46, CAL27, CAL62, CMLT1, CROAP2, DAOY, DB, DOHH2, DOTC24510, HOS, G401, G402, GA10, HT1080, H9, HCT116, HUTU80, KHOS240S, LS513, MC116, MESSA, MG63, MHHPREB1, MIAPACA2, MV411, NAMALWA, REC1, RKOE6, RPMI6666, PFSK1, PSN1, SJRH30, SKUT1, SNU1, SR, ST486, SUDHL10, SUDHL8, SUPT1, SW13, SW48, SW480, SW620, T24,…
LOC730268	11721892_a_at	1.4358	1.441e-06	0.000366	362.23	147.586	62	520.084	194.764	61	5.8413	3.4362	8.3869	HS888SK, HS936TC1, WIDR, JIYOYE, U266B1, T98G, TCCSUP, TE125T, TT, SW684, SW900, SW579, SW1353, SW1783, SNB19, RAJI, SCABER, SIHA, NCIH295R, NCIH520, NCIH596, OE19, OE21, PANC1, MT3, MEG01, M059J, KU812, L428, LS174T, LS411N, J82, HELA, HT1197, HT1376, HT29, HT3, H4, HPAFII, HS229T, HS578T, HS683, HS688AT, HS729, HS821T, HS895T, HS934T, HT, FADU, DKMG, D341MED, COLO201, CALU6, CCFSTTG1, CHAGOK1, …	AGS, AN3CA, BC1, BCP1, BFTC905, BM1604, BPH1, A204, A375, 639V, 647V, BT549, BV173, C33A, CA46, CAL27, CAL62, CMLT1, CROAP2, DAOY, DB, DOHH2, DOTC24510, HOS, G401, G402, GA10, HT1080, H9, HCT116, HUTU80, KHOS240S, LS513, MC116, MESSA, MG63, MHHPREB1, MIAPACA2, MV411, NAMALWA, REC1, RKOE6, RPMI6666, PFSK1, PSN1, SJRH30, SKUT1, SNU1, SR, ST486, SUDHL10, SUDHL8, SUPT1, SW13, SW48, SW480, SW620, T24,…
POLG2	11723763_a_at	1.6152	1.5344e-06	0.000384	90.833	55.2495	62	146.712	66.8447	61	5.8141	3.4147	9.3908	WIDR, JIYOYE, HS888SK, HS936TC1, U266B1, SW684, SW900, T98G, TCCSUP, TE125T, TT, SW579, SNB19, SCABER, SIHA, SW1353, SW1783, RAJI, NCIH520, NCIH596, OE19, OE21, PANC1, KU812, L428, LS174T, LS411N, J82, HELA, HT1197, HT1376, HT29, HT3, H4, MT3, MEG01, M059J, NCIH295R, HPAFII, HS229T, HS578T, HS683, HS688AT, HS729, HS821T, HS895T, HS934T, HT, FADU, DKMG, D341MED, COLO201, CALU6, CCFSTTG1, CHAGOK1, …	AGS, AN3CA, BC1, BCP1, BFTC905, BM1604, BPH1, A204, A375, 639V, 647V, BT549, BV173, C33A, CA46, CAL27, CAL62, CMLT1, CROAP2, DAOY, DB, DOHH2, DOTC24510, HOS, MV411, NAMALWA, LS513, MC116, MESSA, MG63, MHHPREB1, MIAPACA2, G401, G402, GA10, HT1080, H9, HCT116, HUTU80, KHOS240S, PFSK1, PSN1, SNU1, SR, ST486, SUDHL10, SUDHL8, SUPT1, SW13, REC1, RKOE6, RPMI6666, SJRH30, SKUT1, SW48, SW480, T24, SW620,…
EEF2	11757678_s_at	1.155	1.558e-06	0.000385	8319.71	1407.76	62	9609.01	1421.87	61	5.8074	3.4138	6.7074	WIDR, JIYOYE, HS888SK, HS936TC1, U266B1, SW684, SW900, T98G, TCCSUP, TE125T, TT, SW579, SNB19, SCABER, SIHA, SW1353, SW1783, RAJI, MEG01, MT3, NCIH295R, NCIH520, NCIH596, OE19, OE21, PANC1, M059J, J82, KU812, L428, LS174T, LS411N, HT1197, HT1376, HT29, HT3, HELA, FADU, HPAFII, HS229T, HS578T, HS683, HS688AT, HS729, HS821T, HS895T, HS934T, HT, H4, DKMG, D341MED, COLO201, BXPC3, A388, A704, CALU6, …	639V, 647V, AGS, AN3CA, BC1, BCP1, BFTC905, BM1604, BPH1, C33A, CA46, CAL27, CAL62, A204, A375, BT549, BV173, CMLT1, CROAP2, DAOY, DB, G401, G402, GA10, HOS, DOHH2, DOTC24510, H9, HCT116, HT1080, KHOS240S, HUTU80, LS513, MV411, NAMALWA, MESSA, MG63, MHHPREB1, MIAPACA2, MC116, PFSK1, PSN1, SNU1, SR, ST486, SUDHL10, SUDHL8, SUPT1, SW13, REC1, RKOE6, RPMI6666, SJRH30, SKUT1, SW48, SW480, T24, SW620,…
ATP6V0E1	11715362_at	-1.4502	1.5779e-06	0.000385	1714.39	609.582	62	1182.15	557.589	61	5.8019	3.414	-8.4142	HS888SK, HS936TC1, WIDR, JIYOYE, U266B1, T98G, TCCSUP, TE125T, TT, SW684, SW900, SW579, SW1353, SW1783, SNB19, RAJI, SCABER, SIHA, NCIH295R, NCIH520, NCIH596, OE19, OE21, PANC1, MT3, MEG01, M059J, KU812, L428, LS174T, LS411N, J82, HELA, HT1197, HT1376, HT29, HT3, H4, HPAFII, HS229T, HS578T, HS683, HS688AT, HS729, HS821T, HS895T, HS934T, HT, FADU, DKMG, D341MED, COLO201, CALU6, CCFSTTG1, CHAGOK1, …	AGS, AN3CA, BC1, BCP1, BFTC905, BM1604, BPH1, A204, A375, 639V, 647V, BT549, BV173, C33A, CA46, CAL27, CAL62, CMLT1, CROAP2, DAOY, DB, DOHH2, DOTC24510, HOS, G401, G402, GA10, HT1080, H9, HCT116, HUTU80, KHOS240S, LS513, MC116, MESSA, MG63, MHHPREB1, MIAPACA2, MV411, NAMALWA, REC1, RKOE6, RPMI6666, PFSK1, PSN1, SJRH30, SKUT1, SNU1, SR, ST486, SUDHL10, SUDHL8, SUPT1, SW13, SW48, SW480, SW620, T24,…
CCT4	11749821_x_at	1.2097	1.6205e-06	0.00039	3627.83	873.212	62	4388.76	797.426	61	5.7903	3.408	7.0049	WIDR, JIYOYE, HS888SK, HS936TC1, U266B1, SW684, SW900, T98G, TCCSUP, TE125T, TT, SW579, SNB19, SW1353, SW1783, SCABER, SIHA, RAJI, MEG01, NCIH295R, NCIH520, NCIH596, OE19, OE21, PANC1, MT3, M059J, J82, KU812, L428, LS174T, LS411N, HT1197, HT1376, HT29, HT3, HPAFII, HS229T, HS578T, HS683, HS688AT, HS729, HS821T, HS895T, HS934T, HT, HELA, FADU, H4, DKMG, D341MED, COLO201, BXPC3, CALU6, CCFSTTG1, CH…	639V, 647V, A204, A375, AGS, AN3CA, BC1, BCP1, BFTC905, BM1604, BPH1, C33A, CA46, CAL27, CAL62, BT549, BV173, CMLT1, CROAP2, DAOY, DB, G401, G402, GA10, DOHH2, DOTC24510, H9, HCT116, HOS, HT1080, KHOS240S, HUTU80, LS513, MESSA, MG63, MHHPREB1, MIAPACA2, MV411, NAMALWA, MC116, PFSK1, PSN1, REC1, RKOE6, RPMI6666, SNU1, SR, ST486, SUDHL10, SUDHL8, SUPT1, SW13, SJRH30, SKUT1, SW48, SW480, T24, SW620,…
RPL13A	11757385_x_at	1.0793	1.8198e-06	0.000433	12587.7	1278.61	62	13586.4	891.406	61	5.74	3.3632	6.1954	HS888SK, HS936TC1, WIDR, JIYOYE, U266B1, SW684, SW900, T98G, TCCSUP, TE125T, TT, SW579, SNB19, SW1353, SW1783, SCABER, SIHA, RAJI, MEG01, NCIH295R, NCIH520, NCIH596, OE19, OE21, PANC1, MT3, M059J, J82, KU812, L428, LS174T, LS411N, HT1197, HT1376, HT29, HT3, HPAFII, HS229T, HS578T, HS683, HS688AT, HS729, HS821T, HS895T, HS934T, HT, HELA, FADU, H4, DKMG, D341MED, COLO201, BXPC3, CALU6, CCFSTTG1, CH…	639V, 647V, A204, A375, AGS, AN3CA, BC1, BCP1, BFTC905, BM1604, BPH1, C33A, CA46, CAL27, CAL62, BT549, BV173, CMLT1, CROAP2, DAOY, DB, G401, G402, GA10, DOHH2, DOTC24510, H9, HCT116, HOS, HT1080, KHOS240S, HUTU80, LS513, MESSA, MG63, MHHPREB1, MIAPACA2, MV411, NAMALWA, MC116, PFSK1, PSN1, REC1, RKOE6, RPMI6666, SNU1, SR, ST486, SUDHL10, SUDHL8, SUPT1, SW13, SJRH30, SKUT1, SW48, SW480, T24, SW620,…
RPL13AP5	11757385_x_at	1.0793	1.8198e-06	0.000427	12587.7	1278.61	62	13586.4	891.406	61	5.74	3.3686	6.1954	HS888SK, HS936TC1, WIDR, JIYOYE, U266B1, T98G, TCCSUP, TE125T, TT, SW684, SW900, SW579, SW1353, SW1783, SNB19, RAJI, SCABER, SIHA, NCIH295R, NCIH520, NCIH596, OE19, OE21, PANC1, MT3, MEG01, M059J, KU812, L428, LS174T, LS411N, J82, HELA, HT1197, HT1376, HT29, HT3, H4, HPAFII, HS229T, HS578T, HS683, HS688AT, HS729, HS821T, HS895T, HS934T, HT, FADU, DKMG, D341MED, COLO201, CALU6, CCFSTTG1, CHAGOK1, …	AGS, AN3CA, BC1, BCP1, BFTC905, BM1604, BPH1, A204, A375, 639V, 647V, BT549, BV173, C33A, CA46, CAL27, CAL62, CMLT1, CROAP2, DAOY, DB, DOHH2, DOTC24510, HOS, G401, G402, GA10, HT1080, H9, HCT116, HUTU80, KHOS240S, LS513, MC116, MESSA, MG63, MHHPREB1, MIAPACA2, MV411, NAMALWA, REC1, RKOE6, RPMI6666, PFSK1, PSN1, SJRH30, SKUT1, SNU1, SR, ST486, SUDHL10, SUDHL8, SUPT1, SW13, SW48, SW480, SW620, T24,…
SNORD32A	11757385_x_at	1.0793	1.8198e-06	0.000422	12587.7	1278.61	62	13586.4	891.406	61	5.74	3.374	6.1954	HS888SK, HS936TC1, WIDR, JIYOYE, U266B1, T98G, TCCSUP, TE125T, TT, SW684, SW900, SW579, SW1353, SW1783, SNB19, RAJI, SCABER, SIHA, NCIH295R, NCIH520, NCIH596, OE19, OE21, PANC1, MT3, MEG01, M059J, KU812, L428, LS174T, LS411N, J82, HELA, HT1197, HT1376, HT29, HT3, H4, HPAFII, HS229T, HS578T, HS683, HS688AT, HS729, HS821T, HS895T, HS934T, HT, FADU, DKMG, D341MED, COLO201, CALU6, CCFSTTG1, CHAGOK1, …	AGS, AN3CA, BC1, BCP1, BFTC905, BM1604, BPH1, A204, A375, 639V, 647V, BT549, BV173, C33A, CA46, CAL27, CAL62, CMLT1, CROAP2, DAOY, DB, DOHH2, DOTC24510, HOS, G401, G402, GA10, HT1080, H9, HCT116, HUTU80, KHOS240S, LS513, MC116, MESSA, MG63, MHHPREB1, MIAPACA2, MV411, NAMALWA, REC1, RKOE6, RPMI6666, PFSK1, PSN1, SJRH30, SKUT1, SNU1, SR, ST486, SUDHL10, SUDHL8, SUPT1, SW13, SW48, SW480, SW620, T24,…
SNORD33	11757385_x_at	1.0793	1.8198e-06	0.000417	12587.7	1278.61	62	13586.4	891.406	61	5.74	3.3794	6.1954	HS888SK, HS936TC1, WIDR, JIYOYE, U266B1, T98G, TCCSUP, TE125T, TT, SW684, SW900, SW579, SW1353, SW1783, SNB19, RAJI, SCABER, SIHA, NCIH295R, NCIH520, NCIH596, OE19, OE21, PANC1, MT3, MEG01, M059J, KU812, L428, LS174T, LS411N, J82, HELA, HT1197, HT1376, HT29, HT3, H4, HPAFII, HS229T, HS578T, HS683, HS688AT, HS729, HS821T, HS895T, HS934T, HT, FADU, DKMG, D341MED, COLO201, CALU6, CCFSTTG1, CHAGOK1, …	AGS, AN3CA, BC1, BCP1, BFTC905, BM1604, BPH1, A204, A375, 639V, 647V, BT549, BV173, C33A, CA46, CAL27, CAL62, CMLT1, CROAP2, DAOY, DB, DOHH2, DOTC24510, HOS, G401, G402, GA10, HT1080, H9, HCT116, HUTU80, KHOS240S, LS513, MC116, MESSA, MG63, MHHPREB1, MIAPACA2, MV411, NAMALWA, REC1, RKOE6, RPMI6666, PFSK1, PSN1, SJRH30, SKUT1, SNU1, SR, ST486, SUDHL10, SUDHL8, SUPT1, SW13, SW48, SW480, SW620, T24,…
SNORD34	11757385_x_at	1.0793	1.8198e-06	0.000412	12587.7	1278.61	62	13586.4	891.406	61	5.74	3.3846	6.1954	HS888SK, HS936TC1, WIDR, JIYOYE, U266B1, T98G, TCCSUP, TE125T, TT, SW684, SW900, SW579, SW1353, SW1783, SNB19, RAJI, SCABER, SIHA, NCIH295R, NCIH520, NCIH596, OE19, OE21, PANC1, MT3, MEG01, M059J, KU812, L428, LS174T, LS411N, J82, HELA, HT1197, HT1376, HT29, HT3, H4, HPAFII, HS229T, HS578T, HS683, HS688AT, HS729, HS821T, HS895T, HS934T, HT, FADU, DKMG, D341MED, COLO201, CALU6, CCFSTTG1, CHAGOK1, …	AGS, AN3CA, BC1, BCP1, BFTC905, BM1604, BPH1, A204, A375, 639V, 647V, BT549, BV173, C33A, CA46, CAL27, CAL62, CMLT1, CROAP2, DAOY, DB, DOHH2, DOTC24510, HOS, G401, G402, GA10, HT1080, H9, HCT116, HUTU80, KHOS240S, LS513, MC116, MESSA, MG63, MHHPREB1, MIAPACA2, MV411, NAMALWA, REC1, RKOE6, RPMI6666, PFSK1, PSN1, SJRH30, SKUT1, SNU1, SR, ST486, SUDHL10, SUDHL8, SUPT1, SW13, SW48, SW480, SW620, T24,…
SNORD35A	11757385_x_at	1.0793	1.8198e-06	0.000407	12587.7	1278.61	62	13586.4	891.406	61	5.74	3.3898	6.1954	HS888SK, HS936TC1, WIDR, JIYOYE, U266B1, T98G, TCCSUP, TE125T, TT, SW684, SW900, SW579, SW1353, SW1783, SNB19, RAJI, SCABER, SIHA, NCIH295R, NCIH520, NCIH596, OE19, OE21, PANC1, MT3, MEG01, M059J, KU812, L428, LS174T, LS411N, J82, HELA, HT1197, HT1376, HT29, HT3, H4, HPAFII, HS229T, HS578T, HS683, HS688AT, HS729, HS821T, HS895T, HS934T, HT, FADU, DKMG, D341MED, COLO201, CALU6, CCFSTTG1, CHAGOK1, …	AGS, AN3CA, BC1, BCP1, BFTC905, BM1604, BPH1, A204, A375, 639V, 647V, BT549, BV173, C33A, CA46, CAL27, CAL62, CMLT1, CROAP2, DAOY, DB, DOHH2, DOTC24510, HOS, G401, G402, GA10, HT1080, H9, HCT116, HUTU80, KHOS240S, LS513, MC116, MESSA, MG63, MHHPREB1, MIAPACA2, MV411, NAMALWA, REC1, RKOE6, RPMI6666, PFSK1, PSN1, SJRH30, SKUT1, SNU1, SR, ST486, SUDHL10, SUDHL8, SUPT1, SW13, SW48, SW480, SW620, T24,…
RPL38	11717316_x_at	1.2269	1.8568e-06	0.00041	2590.68	696.561	62	3178.56	599.676	61	5.7312	3.3862	7.0318	WIDR, JIYOYE, HS888SK, HS936TC1, U266B1, SW684, SW900, T98G, TCCSUP, TE125T, TT, SW579, SNB19, SCABER, SIHA, SW1353, SW1783, RAJI, MEG01, MT3, NCIH295R, NCIH520, NCIH596, OE19, OE21, PANC1, M059J, J82, KU812, L428, LS174T, LS411N, HT1197, HT1376, HT29, HT3, HELA, FADU, HPAFII, HS229T, HS578T, HS683, HS688AT, HS729, HS821T, HS895T, HS934T, HT, H4, DKMG, D341MED, COLO201, BXPC3, A388, A704, CALU6, …	639V, 647V, AGS, AN3CA, BC1, BCP1, BFTC905, BM1604, BPH1, C33A, CA46, CAL27, CAL62, A204, A375, BT549, BV173, CMLT1, CROAP2, DAOY, DB, G401, G402, GA10, HOS, DOHH2, DOTC24510, H9, HCT116, HT1080, KHOS240S, HUTU80, LS513, MV411, NAMALWA, MESSA, MG63, MHHPREB1, MIAPACA2, MC116, PFSK1, PSN1, SNU1, SR, ST486, SUDHL10, SUDHL8, SUPT1, SW13, REC1, RKOE6, RPMI6666, SJRH30, SKUT1, SW48, SW480, T24, SW620,…
RPS8	11715543_x_at	1.1549	1.8703e-06	0.000404	7826.44	1617.89	62	9038.78	984.076	61	5.7281	3.3932	6.6154	WIDR, JIYOYE, HS888SK, HS936TC1, U266B1, SW684, SW900, T98G, TCCSUP, TE125T, TT, SW579, SNB19, SCABER, SIHA, SW1353, SW1783, RAJI, MEG01, MT3, NCIH295R, NCIH520, NCIH596, OE19, OE21, PANC1, M059J, J82, KU812, L428, LS174T, LS411N, HT1197, HT1376, HT29, HT3, HELA, FADU, HPAFII, HS229T, HS578T, HS683, HS688AT, HS729, HS821T, HS895T, HS934T, HT, H4, DKMG, D341MED, COLO201, BXPC3, A388, A704, CALU6, …	639V, 647V, AGS, AN3CA, BC1, BCP1, BFTC905, BM1604, BPH1, C33A, CA46, CAL27, CAL62, A204, A375, BT549, BV173, CMLT1, CROAP2, DAOY, DB, G401, G402, GA10, HOS, DOHH2, DOTC24510, H9, HCT116, HT1080, KHOS240S, HUTU80, LS513, MV411, NAMALWA, MESSA, MG63, MHHPREB1, MIAPACA2, MC116, PFSK1, PSN1, SNU1, SR, ST486, SUDHL10, SUDHL8, SUPT1, SW13, REC1, RKOE6, RPMI6666, SJRH30, SKUT1, SW48, SW480, T24, SW620,…
SNORD38B	11715543_x_at	1.1549	1.8703e-06	0.000409	7826.44	1617.89	62	9038.78	984.076	61	5.7281	3.3882	6.6154	SCABER, SIHA, MT3, NCIH295R, NCIH520, NCIH596, OE19, OE21, PANC1, MEG01, M059J, KU812, L428, LS174T, LS411N, J82, HELA, HT1197, HT1376, HT29, HT3, SW684, SW900, SW579, SNB19, RAJI, SW1353, SW1783, WIDR, JIYOYE, U266B1, T98G, TCCSUP, TE125T, TT, HS888SK, HS936TC1, HPAFII, HS229T, HS578T, HS683, HS688AT, HS729, HS821T, HS895T, HS934T, HT, H4, FADU, DKMG, D341MED, COLO201, BXPC3, A172, CALU6, CCFSTT…	A204, A375, AGS, AN3CA, BC1, BCP1, BFTC905, BM1604, BPH1, C33A, CA46, CAL27, CAL62, 639V, 647V, BT549, BV173, CMLT1, CROAP2, DAOY, DB, DOHH2, DOTC24510, G401, G402, GA10, HOS, NTERA2CLD1, T24, TUR, U2OS, SNU1, SR, ST486, SUDHL10, SUDHL8, SUPT1, SW13, PFSK1, PSN1, SJRH30, SKUT1, SW48, SW480, SW620, HT1080, H9, HCT116, HUTU80, KHOS240S, LS513, MC116, MV411, NAMALWA, MESSA, MG63, MHHPREB1, MIAPACA2,…
SNORD55	11715543_x_at	1.1549	1.8703e-06	0.000399	7826.44	1617.89	62	9038.78	984.076	61	5.7281	3.3982	6.6154	HS888SK, HS936TC1, WIDR, JIYOYE, U266B1, T98G, TCCSUP, TE125T, TT, SW684, SW900, SW579, SW1353, SW1783, SNB19, RAJI, SCABER, SIHA, NCIH295R, NCIH520, NCIH596, OE19, OE21, PANC1, MT3, MEG01, M059J, KU812, L428, LS174T, LS411N, J82, HELA, HT1197, HT1376, HT29, HT3, H4, HPAFII, HS229T, HS578T, HS683, HS688AT, HS729, HS821T, HS895T, HS934T, HT, FADU, DKMG, D341MED, COLO201, CALU6, CCFSTTG1, CHAGOK1, …	AGS, AN3CA, BC1, BCP1, BFTC905, BM1604, BPH1, A204, A375, 639V, 647V, BT549, BV173, C33A, CA46, CAL27, CAL62, CMLT1, CROAP2, DAOY, DB, DOHH2, DOTC24510, HOS, G401, G402, GA10, HT1080, H9, HCT116, HUTU80, KHOS240S, LS513, MC116, MESSA, MG63, MHHPREB1, MIAPACA2, MV411, NAMALWA, REC1, RKOE6, RPMI6666, PFSK1, PSN1, SJRH30, SKUT1, SNU1, SR, ST486, SUDHL10, SUDHL8, SUPT1, SW13, SW48, SW480, SW620, T24,…
HNRNPC	11756337_x_at	1.1919	2.06e-06	0.0004354	3232.83	650.18	62	3853.07	727.194	61	5.6861	3.3611	6.777	WIDR, JIYOYE, HS888SK, HS936TC1, U266B1, SW684, SW900, T98G, TCCSUP, TE125T, TT, SW579, SNB19, SW1353, SW1783, SCABER, SIHA, RAJI, MEG01, NCIH295R, NCIH520, NCIH596, OE19, OE21, PANC1, MT3, M059J, J82, KU812, L428, LS174T, LS411N, HT1197, HT1376, HT29, HT3, HPAFII, HS229T, HS578T, HS683, HS688AT, HS729, HS821T, HS895T, HS934T, HT, HELA, FADU, H4, DKMG, D341MED, COLO201, BXPC3, CALU6, CCFSTTG1, CH…	639V, 647V, A204, A375, AGS, AN3CA, BC1, BCP1, BFTC905, BM1604, BPH1, C33A, CA46, CAL27, CAL62, BT549, BV173, CMLT1, CROAP2, DAOY, DB, G401, G402, GA10, DOHH2, DOTC24510, H9, HCT116, HOS, HT1080, KHOS240S, HUTU80, LS513, MESSA, MG63, MHHPREB1, MIAPACA2, MV411, NAMALWA, MC116, PFSK1, PSN1, REC1, RKOE6, RPMI6666, SNU1, SR, ST486, SUDHL10, SUDHL8, SUPT1, SW13, SJRH30, SKUT1, SW48, SW480, T24, SW620,…
RPL6	11757003_x_at	1.1228	2.1209e-06	0.000443	7318.59	1078.64	62	8217.57	914.584	61	5.6735	3.3533	6.3704	WIDR, JIYOYE, HS888SK, HS936TC1, U266B1, SW684, SW900, T98G, TCCSUP, TE125T, TT, SW579, SNB19, SCABER, SIHA, SW1353, SW1783, RAJI, MEG01, MT3, NCIH295R, NCIH520, NCIH596, OE19, OE21, PANC1, M059J, J82, KU812, L428, LS174T, LS411N, HT1197, HT1376, HT29, HT3, HELA, FADU, HPAFII, HS229T, HS578T, HS683, HS688AT, HS729, HS821T, HS895T, HS934T, HT, H4, DKMG, D341MED, COLO201, BXPC3, A388, A704, CALU6, …	639V, 647V, AGS, AN3CA, BC1, BCP1, BFTC905, BM1604, BPH1, C33A, CA46, CAL27, CAL62, A204, A375, BT549, BV173, CMLT1, CROAP2, DAOY, DB, G401, G402, GA10, HOS, DOHH2, DOTC24510, H9, HCT116, HT1080, KHOS240S, HUTU80, LS513, MV411, NAMALWA, MESSA, MG63, MHHPREB1, MIAPACA2, MC116, PFSK1, PSN1, SNU1, SR, ST486, SUDHL10, SUDHL8, SUPT1, SW13, REC1, RKOE6, RPMI6666, SJRH30, SKUT1, SW48, SW480, T24, SW620,…
RPS9	11718341_s_at	1.2449	2.1525e-06	0.000444	3752.46	1068.47	62	4671.35	975.692	61	5.6671	3.3517	7.0548	WIDR, JIYOYE, HS888SK, HS936TC1, U266B1, SW684, SW900, T98G, TCCSUP, TE125T, TT, SW579, SNB19, SCABER, SIHA, SW1353, SW1783, RAJI, MEG01, MT3, NCIH295R, NCIH520, NCIH596, OE19, OE21, PANC1, M059J, J82, KU812, L428, LS174T, LS411N, HT1197, HT1376, HT29, HT3, HELA, FADU, HPAFII, HS229T, HS578T, HS683, HS688AT, HS729, HS821T, HS895T, HS934T, HT, H4, DKMG, D341MED, COLO201, BXPC3, A388, A704, CALU6, …	639V, 647V, AGS, AN3CA, BC1, BCP1, BFTC905, BM1604, BPH1, C33A, CA46, CAL27, CAL62, A204, A375, BT549, BV173, CMLT1, CROAP2, DAOY, DB, G401, G402, GA10, HOS, DOHH2, DOTC24510, H9, HCT116, HT1080, KHOS240S, HUTU80, LS513, MV411, NAMALWA, MESSA, MG63, MHHPREB1, MIAPACA2, MC116, PFSK1, PSN1, SNU1, SR, ST486, SUDHL10, SUDHL8, SUPT1, SW13, REC1, RKOE6, RPMI6666, SJRH30, SKUT1, SW48, SW480, T24, SW620,…
MBNL2	11722767_s_at	-1.9316	2.1919e-06	0.000448	654.231	383.291	62	338.7	316.499	61	5.6592	3.3486	-10.931	HS888SK, HS936TC1, WIDR, JIYOYE, U266B1, T98G, TCCSUP, TE125T, TT, SW684, SW900, SW579, SNB19, RAJI, SW1353, SW1783, SCABER, SIHA, MT3, NCIH295R, NCIH520, NCIH596, OE19, OE21, PANC1, MEG01, M059J, KU812, L428, LS174T, LS411N, J82, HELA, HT1197, HT1376, HT29, HT3, HPAFII, HS229T, HS578T, HS683, HS688AT, HS729, HS821T, HS895T, HS934T, HT, H4, FADU, DKMG, D341MED, COLO201, BXPC3, A172, CALU6, CCFSTT…	A204, A375, AGS, AN3CA, BC1, BCP1, BFTC905, BM1604, BPH1, C33A, CA46, CAL27, CAL62, 639V, 647V, BT549, BV173, CMLT1, CROAP2, DAOY, DB, DOHH2, DOTC24510, G401, G402, GA10, HOS, HT1080, H9, HCT116, HUTU80, KHOS240S, LS513, MC116, MV411, NAMALWA, MESSA, MG63, MHHPREB1, MIAPACA2, REC1, RKOE6, RPMI6666, SNU1, SR, ST486, SUDHL10, SUDHL8, SUPT1, SW13, PFSK1, PSN1, SJRH30, SKUT1, SW48, SW480, SW620, T24,…
ME2	11739452_a_at	1.6727	2.2882e-06	0.000462	580.253	393.715	62	970.61	475.254	61	5.6405	3.3346	9.4351	WIDR, JIYOYE, HS888SK, HS936TC1, U266B1, SW684, SW900, T98G, TCCSUP, TE125T, TT, SW579, SNB19, SCABER, SIHA, SW1353, SW1783, RAJI, MEG01, MT3, NCIH295R, NCIH520, NCIH596, OE19, OE21, PANC1, M059J, J82, KU812, L428, LS174T, LS411N, HT1197, HT1376, HT29, HT3, HELA, FADU, HPAFII, HS229T, HS578T, HS683, HS688AT, HS729, HS821T, HS895T, HS934T, HT, H4, DKMG, D341MED, COLO201, BXPC3, A388, A704, CALU6, …	639V, 647V, AGS, AN3CA, BC1, BCP1, BFTC905, BM1604, BPH1, C33A, CA46, CAL27, CAL62, A204, A375, BT549, BV173, CMLT1, CROAP2, DAOY, DB, G401, G402, GA10, HOS, DOHH2, DOTC24510, H9, HCT116, HT1080, KHOS240S, HUTU80, LS513, MV411, NAMALWA, MESSA, MG63, MHHPREB1, MIAPACA2, MC116, PFSK1, PSN1, SNU1, SR, ST486, SUDHL10, SUDHL8, SUPT1, SW13, REC1, RKOE6, RPMI6666, SJRH30, SKUT1, SW48, SW480, T24, SW620,…
CCDC174	11722126_a_at	1.3929	2.2922e-06	0.000458	113.312	37.1237	62	157.837	59.9062	61	5.6397	3.3385	7.8559	T98G, TCCSUP, TE125T, TT, SW684, SW900, SW579, SW1353, SW1783, WIDR, JIYOYE, U266B1, HS888SK, HS936TC1, SNB19, RAJI, SCABER, SIHA, NCIH295R, NCIH520, NCIH596, OE19, OE21, PANC1, MT3, MEG01, M059J, KU812, L428, LS174T, LS411N, J82, HELA, HT1197, HT1376, HT29, HT3, H4, HPAFII, HS229T, HS578T, HS683, HS688AT, HS729, HS821T, HS895T, HS934T, HT, FADU, DKMG, D341MED, COLO201, CALU6, CCFSTTG1, CHAGOK1, …	AGS, AN3CA, BC1, BCP1, BFTC905, BM1604, BPH1, A204, A375, 639V, 647V, BT549, BV173, C33A, CA46, CAL27, CAL62, CMLT1, CROAP2, DAOY, DB, DOHH2, DOTC24510, HOS, G401, G402, GA10, HT1080, H9, HCT116, HUTU80, KHOS240S, LS513, MC116, MESSA, MG63, MHHPREB1, MIAPACA2, MV411, NAMALWA, REC1, RKOE6, RPMI6666, PFSK1, PSN1, SJRH30, SKUT1, NTERA2CLD1, TUR, U2OS, SNU1, SR, ST486, SUDHL10, SUDHL8, SUPT1, SW13, S…
PM20D2	11758211_s_at	1.8668	2.3215e-06	0.000459	164.796	150.253	62	307.639	168.715	61	5.6342	3.3375	10.518	SNB19, SCABER, SIHA, RAJI, MEG01, MT3, NCIH295R, NCIH520, NCIH596, OE19, OE21, PANC1, M059J, J82, KU812, L428, LS174T, LS411N, HT1197, HT1376, HT29, HT3, HELA, FADU, HPAFII, HS229T, HS578T, HS683, HS688AT, HS729, HS821T, HS895T, HS934T, HT, H4, DKMG, D341MED, COLO201, BXPC3, A388, A704, CALU6, CCFSTTG1, CHAGOK1, CHP212, BT20, A172, 5637, HS888SK, HS936TC1, WIDR, JIYOYE, U266B1, T98G, TCCSUP, TE12…	639V, 647V, AGS, AN3CA, BC1, BCP1, BFTC905, BM1604, BPH1, C33A, CA46, CAL27, CAL62, A204, A375, BT549, BV173, CMLT1, CROAP2, DAOY, DB, G401, G402, GA10, HOS, DOHH2, DOTC24510, H9, HCT116, HT1080, KHOS240S, HUTU80, LS513, MV411, NAMALWA, MESSA, MG63, MHHPREB1, MIAPACA2, MC116, PFSK1, PSN1, SNU1, SR, ST486, SUDHL10, SUDHL8, SUPT1, REC1, RKOE6, RPMI6666, SJRH30, SKUT1, SW13, SW48, SW480, SW620, T24,…
ATIC	11715755_a_at	1.3684	2.3696e-06	0.000464	1076.49	391.439	62	1473.1	491.3	61	5.6253	3.3332	7.6979	HS888SK, HS936TC1, WIDR, JIYOYE, U266B1, T98G, TCCSUP, TE125T, TT, SW684, SW900, SW579, SW1353, SW1783, SNB19, RAJI, SCABER, SIHA, NCIH295R, NCIH520, NCIH596, OE19, OE21, PANC1, MT3, MEG01, M059J, 5637, KU812, L428, LS174T, LS411N, J82, HELA, HT1197, HT1376, HT29, HT3, H4, HPAFII, HS229T, HS578T, HS683, HS688AT, HS729, HS821T, HS895T, HS934T, HT, FADU, DKMG, D341MED, COLO201, CALU6, CCFSTTG1, CHA…	AGS, AN3CA, BC1, BCP1, BFTC905, BM1604, BPH1, A204, A375, 639V, 647V, BT549, BV173, C33A, CA46, CAL27, CAL62, CMLT1, CROAP2, DAOY, DB, DOHH2, DOTC24510, HOS, G401, G402, GA10, HT1080, H9, HCT116, HUTU80, KHOS240S, LS513, MC116, MESSA, MG63, MHHPREB1, MIAPACA2, MV411, NAMALWA, REC1, RKOE6, RPMI6666, PFSK1, PSN1, SJRH30, SKUT1, SNU1, SR, ST486, SUDHL10, SUDHL8, SUPT1, SW13, SW48, SW480, SW620, T24,…
RPL36A	11757059_x_at	1.1736	2.382e-06	0.000461	7791.5	1747.45	62	9144.19	1231.94	61	5.6231	3.3354	6.5993	WIDR, JIYOYE, HS888SK, HS936TC1, U266B1, SW684, SW900, T98G, TCCSUP, TE125T, TT, SW579, SNB19, SCABER, SIHA, SW1353, SW1783, RAJI, MEG01, MT3, NCIH295R, NCIH520, NCIH596, OE19, OE21, PANC1, M059J, J82, KU812, L428, LS174T, LS411N, HT1197, HT1376, HT29, HT3, HELA, FADU, HPAFII, HS229T, HS578T, HS683, HS688AT, HS729, HS821T, HS895T, HS934T, HT, H4, DKMG, D341MED, COLO201, BXPC3, A388, A704, CALU6, …	639V, 647V, AGS, AN3CA, BC1, BCP1, BFTC905, BM1604, BPH1, C33A, CA46, CAL27, CAL62, A204, A375, BT549, BV173, CMLT1, CROAP2, DAOY, DB, G401, G402, GA10, HOS, DOHH2, DOTC24510, H9, HCT116, HT1080, KHOS240S, HUTU80, LS513, MV411, NAMALWA, MESSA, MG63, MHHPREB1, MIAPACA2, MC116, PFSK1, PSN1, SNU1, SR, ST486, SUDHL10, SUDHL8, SUPT1, SW13, REC1, RKOE6, RPMI6666, SJRH30, SKUT1, SW48, SW480, T24, SW620,…
RPL36A-HNRNPH2	11757059_x_at	1.1736	2.382e-06	0.000457	7791.5	1747.45	62	9144.19	1231.94	61	5.6231	3.3399	6.5993	WIDR, JIYOYE, HS888SK, HS936TC1, U266B1, SW684, SW900, T98G, TCCSUP, TE125T, TT, SW579, SNB19, SW1353, SW1783, SCABER, SIHA, RAJI, MEG01, NCIH295R, NCIH520, NCIH596, OE19, OE21, PANC1, MT3, M059J, J82, KU812, L428, LS174T, LS411N, HT1197, HT1376, HT29, HT3, HPAFII, HS229T, HS578T, HS683, HS688AT, HS729, HS821T, HS895T, HS934T, HT, HELA, FADU, H4, DKMG, D341MED, COLO201, BXPC3, CALU6, CCFSTTG1, CH…	639V, 647V, A204, A375, AGS, AN3CA, BC1, BCP1, BFTC905, BM1604, BPH1, C33A, CA46, CAL27, CAL62, BT549, BV173, CMLT1, CROAP2, DAOY, DB, G401, G402, GA10, DOHH2, DOTC24510, H9, HCT116, HOS, HT1080, KHOS240S, HUTU80, LS513, MESSA, MG63, MHHPREB1, MIAPACA2, MV411, NAMALWA, MC116, PFSK1, PSN1, REC1, RKOE6, RPMI6666, SNU1, SR, ST486, SUDHL10, SUDHL8, SUPT1, SW13, SJRH30, SKUT1, SW48, SW480, T24, SW620,…
DHX33	11727949_at	1.4659	2.4416e-06	0.000463	256.285	112.982	62	375.7	152.079	61	5.6123	3.3336	8.2274	WIDR, JIYOYE, HS888SK, HS936TC1, U266B1, SW684, SW900, T98G, TCCSUP, TE125T, TT, SW579, SNB19, SW1353, SW1783, SCABER, SIHA, RAJI, MEG01, NCIH295R, NCIH520, NCIH596, OE19, OE21, PANC1, MT3, M059J, J82, KU812, L428, LS174T, LS411N, HT1197, HT1376, HT29, HT3, HPAFII, HS229T, HS578T, HS683, HS688AT, HS729, HS821T, HS895T, HS934T, HT, HELA, FADU, H4, DKMG, D341MED, COLO201, BXPC3, CALU6, CCFSTTG1, CH…	639V, 647V, A204, A375, AGS, AN3CA, BC1, BCP1, BFTC905, BM1604, BPH1, C33A, CA46, CAL27, CAL62, BT549, BV173, CMLT1, CROAP2, DAOY, DB, G401, G402, GA10, DOHH2, DOTC24510, H9, HCT116, HOS, HT1080, KHOS240S, HUTU80, LS513, MESSA, MG63, MHHPREB1, MIAPACA2, MV411, NAMALWA, MC116, PFSK1, PSN1, REC1, RKOE6, RPMI6666, SNU1, SR, ST486, SUDHL10, SUDHL8, SUPT1, SW13, SJRH30, SKUT1, SW48, SW480, T24, SW620,…
LTA4H	11747000_a_at	1.7732	2.5269e-06	0.000475	950.241	443.328	62	1685.01	1082.41	61	5.5974	3.323	9.9256	SNB19, RAJI, SCABER, SIHA, NCIH295R, NCIH520, NCIH596, OE19, OE21, PANC1, MT3, MEG01, M059J, KU812, L428, LS174T, LS411N, J82, HELA, T98G, TCCSUP, TE125T, TT, SW684, SW900, SW579, SW1353, SW1783, WIDR, JIYOYE, U266B1, HS888SK, HS936TC1, HT1197, HT1376, HT29, HT3, H4, HPAFII, HS229T, HS578T, HS683, HS688AT, HS729, HS821T, HS895T, HS934T, HT, FADU, DKMG, D341MED, COLO201, CALU6, CCFSTTG1, CHAGOK1, …	AGS, AN3CA, BC1, BCP1, BFTC905, BM1604, BPH1, A204, A375, 639V, 647V, BT549, BV173, C33A, CA46, CAL27, CAL62, CMLT1, CROAP2, DAOY, DB, DOHH2, DOTC24510, HOS, G401, G402, GA10, HT1080, NTERA2CLD1, TUR, U2OS, SNU1, SR, ST486, SUDHL10, SUDHL8, SUPT1, SW13, SW48, SW480, SW620, T24, H9, HCT116, HUTU80, KHOS240S, LS513, MC116, MESSA, MG63, MHHPREB1, MIAPACA2, MV411, NAMALWA, REC1, RKOE6, RPMI6666, PFSK…
RPL11	11715626_a_at	1.1135	2.5535e-06	0.000475	8437.48	1191.6	62	9395.42	943.283	61	5.5929	3.3228	6.2278	NCIH295R, NCIH520, NCIH596, OE19, OE21, PANC1, MT3, MEG01, M059J, KU812, L428, LS174T, LS411N, J82, HELA, HT1197, HT1376, HT29, HT3, H4, SW1353, SW1783, SNB19, RAJI, SCABER, SIHA, T98G, TCCSUP, TE125T, TT, SW684, SW900, SW579, WIDR, JIYOYE, U266B1, HS888SK, HS936TC1, HPAFII, HS229T, HS578T, HS683, HS688AT, HS729, HS821T, HS895T, HS934T, HT, FADU, DKMG, D341MED, COLO201, CALU6, CCFSTTG1, CHAGOK1, …	AGS, AN3CA, BC1, BCP1, BFTC905, BM1604, BPH1, A204, A375, 639V, 647V, BT549, BV173, C33A, CA46, CAL27, CAL62, CMLT1, CROAP2, DAOY, DB, DOHH2, DOTC24510, HOS, NTERA2CLD1, TUR, U2OS, SW48, SW480, SW620, T24, REC1, RKOE6, RPMI6666, PFSK1, PSN1, SJRH30, SKUT1, SNU1, SR, ST486, SUDHL10, SUDHL8, SUPT1, SW13, G401, G402, GA10, HT1080, H9, HCT116, HUTU80, KHOS240S, LS513, MC116, MESSA, MG63, MHHPREB1, MI…
ATP1B1	11726272_a_at	-2.7079	2.6052e-06	0.00048	2103.38	1851.21	62	776.754	999.76	61	5.5842	3.3183	-15.121	WIDR, JIYOYE, HS888SK, HS936TC1, U266B1, SW684, SW900, T98G, TCCSUP, TE125T, TT, SW579, SNB19, SW1353, SW1783, SCABER, SIHA, RAJI, MEG01, NCIH295R, NCIH520, NCIH596, OE19, OE21, PANC1, MT3, M059J, J82, KU812, L428, LS174T, LS411N, HT1197, HT1376, HT29, HT3, HPAFII, HS229T, HS578T, HS683, HS688AT, HS729, HS821T, HS895T, HS934T, HT, HELA, FADU, H4, DKMG, D341MED, COLO201, BXPC3, CALU6, CCFSTTG1, CH…	639V, 647V, A204, A375, AGS, AN3CA, BC1, BCP1, BFTC905, BM1604, BPH1, C33A, CA46, CAL27, CAL62, BT549, BV173, CMLT1, CROAP2, DAOY, DB, G401, G402, GA10, DOHH2, DOTC24510, H9, HCT116, HOS, HT1080, KHOS240S, HUTU80, LS513, MESSA, MG63, MHHPREB1, MIAPACA2, MV411, NAMALWA, MC116, PFSK1, PSN1, REC1, RKOE6, RPMI6666, SNU1, SR, ST486, SUDHL10, SUDHL8, SUPT1, SW13, SJRH30, SKUT1, SW48, SW480, T24, SW620,…
FBLIM1	11718955_a_at	-2.8174	2.7127e-06	0.000495	509.796	450.146	62	180.944	265.634	61	5.5666	3.305	-15.683	NCIH295R, NCIH520, NCIH596, OE19, OE21, PANC1, MT3, MEG01, M059J, KU812, L428, LS174T, LS411N, J82, HELA, HT1197, HT1376, HT29, HT3, H4, HPAFII, HS229T, HS578T, HS683, HS688AT, HS729, HS821T, HS895T, HS934T, HT, FADU, DKMG, D341MED, COLO201, CALU6, CCFSTTG1, CHAGOK1, CHP212, BXPC3, A172, A388, A704, SW1353, SW1783, SNB19, RAJI, SCABER, SIHA, T98G, TCCSUP, TE125T, TT, SW684, SW900, SW579, WIDR, JI…	AGS, AN3CA, BC1, BCP1, BFTC905, BM1604, BPH1, NTERA2CLD1, TUR, U2OS, SW48, SW480, SW620, T24, REC1, RKOE6, RPMI6666, PFSK1, PSN1, SJRH30, SKUT1, SNU1, SR, ST486, SUDHL10, SUDHL8, SUPT1, SW13, A204, A375, 639V, 647V, BT549, BV173, C33A, CA46, CAL27, CAL62, CMLT1, CROAP2, DAOY, DB, DOHH2, DOTC24510, HOS, G401, G402, GA10, HT1080, H9, HCT116, HUTU80, KHOS240S, LS513, MC116, MESSA, MG63, MHHPREB1, MI…
KHDRBS1	11715940_s_at	1.1775	2.8899e-06	0.0005227	2113.34	471.476	62	2488.53	369.06	61	5.5391	3.2817	6.5225	HS888SK, HS936TC1, WIDR, JIYOYE, U266B1, T98G, TCCSUP, TE125T, TT, SW684, SW900, SW579, SW1353, SW1783, SNB19, RAJI, SCABER, SIHA, NCIH295R, NCIH520, NCIH596, OE19, OE21, PANC1, MT3, MEG01, M059J, KU812, L428, LS174T, LS411N, J82, HELA, HT1197, HT1376, HT29, HT3, H4, HPAFII, HS229T, HS578T, HS683, HS688AT, HS729, HS821T, HS895T, HS934T, HT, FADU, DKMG, D341MED, COLO201, CALU6, CCFSTTG1, CHAGOK1, …	AGS, AN3CA, BC1, BCP1, BFTC905, BM1604, BPH1, A204, A375, 639V, 647V, BT549, BV173, C33A, CA46, CAL27, CAL62, CMLT1, CROAP2, DAOY, DB, DOHH2, DOTC24510, HOS, G401, G402, GA10, HT1080, H9, HCT116, HUTU80, KHOS240S, LS513, MC116, MESSA, MG63, MHHPREB1, MIAPACA2, MV411, NAMALWA, REC1, RKOE6, RPMI6666, PFSK1, PSN1, SJRH30, SKUT1, SNU1, SR, ST486, SUDHL10, SUDHL8, SUPT1, SW13, SW48, SW480, SW620, T24,…
ATP5G2	11715848_a_at	1.2889	2.9089e-06	0.000521	2753.93	711.847	62	3549.49	1055.61	61	5.5363	3.283	7.1356	HS888SK, HS936TC1, WIDR, JIYOYE, U266B1, T98G, TCCSUP, TE125T, TT, SW684, SW900, SW579, SNB19, RAJI, SW1353, SW1783, SCABER, SIHA, MT3, NCIH295R, NCIH520, NCIH596, OE19, OE21, PANC1, MEG01, M059J, KU812, L428, LS174T, LS411N, J82, HELA, HT1197, HT1376, HT29, HT3, HPAFII, HS229T, HS578T, HS683, HS688AT, HS729, HS821T, HS895T, HS934T, HT, H4, FADU, DKMG, D341MED, COLO201, BXPC3, A172, CALU6, CCFSTT…	A204, A375, AGS, AN3CA, BC1, BCP1, BFTC905, BM1604, BPH1, C33A, CA46, CAL27, CAL62, 639V, 647V, BT549, BV173, CMLT1, CROAP2, DAOY, DB, DOHH2, DOTC24510, G401, G402, GA10, HOS, HT1080, H9, HCT116, HUTU80, KHOS240S, LS513, MC116, MV411, NAMALWA, MESSA, MG63, MHHPREB1, MIAPACA2, REC1, RKOE6, RPMI6666, SNU1, SR, ST486, SUDHL10, SUDHL8, SUPT1, SW13, PFSK1, PSN1, SJRH30, SKUT1, SW48, SW480, SW620, T24,…
NPM3	11722213_at	1.7729	2.9185e-06	0.000517	416.895	266.095	62	739.126	442.066	61	5.5348	3.2857	9.8129	HS888SK, HS936TC1, WIDR, JIYOYE, U266B1, T98G, TCCSUP, TE125T, TT, SW684, SW900, SW579, SW1353, SW1783, SNB19, RAJI, SCABER, SIHA, NCIH295R, NCIH520, NCIH596, OE19, OE21, PANC1, MT3, MEG01, M059J, KU812, L428, LS174T, LS411N, J82, HELA, HT1197, HT1376, HT29, HT3, H4, HPAFII, HS229T, HS578T, HS683, HS688AT, HS729, HS821T, HS895T, HS934T, HT, FADU, DKMG, D341MED, COLO201, CALU6, CCFSTTG1, CHAGOK1, …	AGS, AN3CA, BC1, BCP1, BFTC905, BM1604, BPH1, A204, A375, 639V, 647V, BT549, BV173, C33A, CA46, CAL27, CAL62, CMLT1, CROAP2, DAOY, DB, DOHH2, DOTC24510, HOS, G401, G402, GA10, HT1080, H9, HCT116, HUTU80, KHOS240S, LS513, MC116, MESSA, MG63, MHHPREB1, MIAPACA2, MV411, NAMALWA, REC1, RKOE6, RPMI6666, PFSK1, PSN1, SJRH30, SKUT1, SNU1, SR, ST486, SUDHL10, SUDHL8, SUPT1, SW13, SW48, SW480, SW620, T24,…
ANGEL2	11733990_a_at	1.4253	2.9425e-06	0.0005173	139.697	63.1166	62	199.105	71.0371	61	5.5313	3.2863	7.8835	HS888SK, HS936TC1, WIDR, JIYOYE, U266B1, T98G, TCCSUP, TE125T, TT, SW684, SW900, SW579, SW1353, SW1783, SNB19, RAJI, SCABER, SIHA, NCIH295R, NCIH520, NCIH596, OE19, OE21, PANC1, MT3, MEG01, M059J, KU812, L428, LS174T, LS411N, J82, HELA, HT1197, HT1376, HT29, HT3, H4, HPAFII, HS229T, HS578T, HS683, HS688AT, HS729, HS821T, HS895T, HS934T, HT, FADU, DKMG, D341MED, COLO201, CALU6, CCFSTTG1, CHAGOK1, …	AGS, AN3CA, BC1, BCP1, BFTC905, BM1604, BPH1, A204, A375, 639V, 647V, BT549, BV173, C33A, CA46, CAL27, CAL62, CMLT1, CROAP2, DAOY, DB, DOHH2, DOTC24510, HOS, G401, G402, GA10, HT1080, H9, HCT116, HUTU80, KHOS240S, LS513, MC116, MESSA, MG63, MHHPREB1, MIAPACA2, MV411, NAMALWA, REC1, RKOE6, RPMI6666, PFSK1, PSN1, SJRH30, SKUT1, SNU1, SR, ST486, SUDHL10, SUDHL8, SUPT1, SW13, SW48, SW480, SW620, T24,…
PPM1G	11715575_x_at	1.3233	2.9672e-06	0.000516	334.919	117.81	62	443.206	127.032	61	5.5277	3.2867	7.3149	U266B1, SW684, SW900, T98G, TCCSUP, TE125T, TT, SW579, SNB19, SCABER, SIHA, SW1353, SW1783, RAJI, MEG01, MT3, HS888SK, HS936TC1, WIDR, JIYOYE, NCIH295R, NCIH520, NCIH596, OE19, OE21, PANC1, M059J, J82, KU812, L428, LS174T, LS411N, HT1197, HT1376, HT29, HT3, HELA, FADU, HPAFII, HS229T, HS578T, HS683, HS688AT, HS729, HS821T, HS895T, HS934T, HT, H4, DKMG, D341MED, COLO201, BXPC3, A388, A704, CALU6, …	639V, 647V, AGS, AN3CA, BC1, BCP1, BFTC905, BM1604, BPH1, C33A, CA46, CAL27, CAL62, A204, A375, BT549, BV173, CMLT1, CROAP2, DAOY, DB, G401, G402, GA10, HOS, DOHH2, DOTC24510, H9, HCT116, HT1080, KHOS240S, HUTU80, LS513, MV411, NAMALWA, U2OS, NTERA2CLD1, MESSA, MG63, MHHPREB1, MIAPACA2, MC116, PFSK1, PSN1, SNU1, SR, ST486, SUDHL10, SUDHL8, SUPT1, SW13, REC1, RKOE6, RPMI6666, SJRH30, SKUT1, SW48, …
MIR6890	11719569_a_at	1.3931	2.9978e-06	0.000517	1001.6	390.455	62	1395.31	495.224	61	5.5232	3.2862	7.6943	HT1197, HT1376, HPAFII, HS229T, HS578T, HS683, HS688AT, HS729, HS821T, HS895T, HS934T, HT, HELA, FADU, H4, DKMG, D341MED, COLO201, BXPC3, CALU6, CCFSTTG1, CHAGOK1, CHP212, BT20, A388, A704, A172, 5637, WIDR, JIYOYE, HS888SK, HS936TC1, U266B1, SW684, SW900, T98G, TCCSUP, TE125T, TT, SW579, SNB19, SCABER, SIHA, SW1353, SW1783, RAJI, MEG01, MT3, NCIH295R, NCIH520, NCIH596, OE19, OE21, PANC1, M059J, …	639V, 647V, A204, A375, AGS, AN3CA, BC1, BCP1, BFTC905, BM1604, BPH1, C33A, CA46, CAL27, CAL62, BT549, BV173, CMLT1, CROAP2, DAOY, DB, G401, G402, GA10, DOHH2, DOTC24510, H9, HCT116, HOS, HT1080, KHOS240S, HUTU80, LS513, MV411, NAMALWA, MESSA, MG63, MHHPREB1, MIAPACA2, MC116, PFSK1, PSN1, SNU1, SR, ST486, SUDHL10, SUDHL8, SUPT1, SW13, REC1, RKOE6, RPMI6666, SJRH30, SKUT1, SW48, SW480, T24, SW620,…
QARS	11719569_a_at	1.3931	2.9978e-06	0.000512	1001.6	390.455	62	1395.31	495.224	61	5.5232	3.2902	7.6943	WIDR, JIYOYE, HS888SK, HS936TC1, U266B1, SW684, SW900, T98G, TCCSUP, TE125T, TT, SW579, SNB19, SW1353, SW1783, SCABER, SIHA, RAJI, MEG01, NCIH295R, NCIH520, NCIH596, OE19, OE21, PANC1, MT3, M059J, J82, KU812, L428, LS174T, LS411N, HT1197, HT1376, HT29, HT3, HPAFII, HS229T, HS578T, HS683, HS688AT, HS729, HS821T, HS895T, HS934T, HT, HELA, FADU, H4, DKMG, D341MED, COLO201, BXPC3, CALU6, CCFSTTG1, CH…	639V, 647V, A204, A375, AGS, AN3CA, BC1, BCP1, BFTC905, BM1604, BPH1, C33A, CA46, CAL27, CAL62, BT549, BV173, CMLT1, CROAP2, DAOY, DB, G401, G402, GA10, DOHH2, DOTC24510, H9, HCT116, HOS, HT1080, KHOS240S, HUTU80, LS513, MESSA, MG63, MHHPREB1, MIAPACA2, MV411, NAMALWA, MC116, PFSK1, PSN1, REC1, RKOE6, RPMI6666, SNU1, SR, ST486, SUDHL10, SUDHL8, SUPT1, SW13, SJRH30, SKUT1, SW48, SW480, T24, SW620,…
IMPDH2	11757427_x_at	1.4073	3.0839e-06	0.000522	2057.36	882.011	62	2895.31	1013.41	61	5.5109	3.2818	7.7554	SW1353, SW1783, SNB19, RAJI, SCABER, SIHA, NCIH295R, NCIH520, NCIH596, OE19, OE21, PANC1, MT3, MEG01, M059J, KU812, L428, LS174T, LS411N, J82, HELA, HT1197, HT1376, HT29, HT3, H4, HPAFII, HS229T, HS578T, HS683, HS688AT, HS729, HS821T, HS895T, HS934T, HT, FADU, DKMG, D341MED, COLO201, T98G, TCCSUP, TE125T, TT, SW684, SW900, SW579, WIDR, JIYOYE, U266B1, HS888SK, HS936TC1, CALU6, CCFSTTG1, CHAGOK1, …	AGS, AN3CA, BC1, BCP1, BFTC905, BM1604, BPH1, A204, A375, 639V, 647V, BT549, BV173, C33A, CA46, CAL27, CAL62, NTERA2CLD1, TUR, U2OS, SW48, SW480, SW620, T24, CMLT1, CROAP2, DAOY, DB, DOHH2, DOTC24510, HOS, G401, G402, GA10, HT1080, H9, HCT116, HUTU80, KHOS240S, LS513, MC116, MESSA, MG63, MHHPREB1, MIAPACA2, MV411, NAMALWA, REC1, RKOE6, RPMI6666, PFSK1, PSN1, SJRH30, SKUT1, SNU1, SR, ST486, SUDHL1…
DIMT1	11743593_at	1.3493	3.1845e-06	0.000534	764.791	284.408	62	1031.96	321.151	61	5.497	3.2718	7.4172	SW1353, SW1783, SCABER, SIHA, MT3, NCIH295R, NCIH520, NCIH596, OE19, OE21, PANC1, MEG01, M059J, KU812, L428, LS174T, LS411N, WIDR, JIYOYE, U266B1, T98G, TCCSUP, TE125T, TT, SW684, SW900, SW579, SNB19, RAJI, J82, HELA, HT1197, HT1376, HT29, HT3, HPAFII, HS229T, HS578T, HS683, HS688AT, HS729, HS821T, HS895T, HS934T, HT, H4, FADU, DKMG, D341MED, COLO201, BXPC3, A172, CALU6, CCFSTTG1, CHAGOK1, CHP212…	A204, A375, AGS, AN3CA, BC1, BCP1, BFTC905, BM1604, BPH1, C33A, CA46, CAL27, CAL62, 639V, 647V, BT549, BV173, CMLT1, CROAP2, DAOY, DB, DOHH2, DOTC24510, G401, G402, GA10, HOS, HT1080, H9, HCT116, HUTU80, PFSK1, PSN1, SJRH30, SKUT1, SW48, SW480, SW620, T24, TUR, U2OS, KHOS240S, LS513, MC116, MV411, NAMALWA, MESSA, MG63, MHHPREB1, MIAPACA2, REC1, RKOE6, RPMI6666, SNU1, SR, ST486, SUDHL10, SUDHL8, S…
B3GNT9	11718176_at	-2.9553	3.2846e-06	0.000546	92.1073	94.7251	62	31.1665	23.4864	61	5.4835	3.2622	-16.206	HS888SK, HS936TC1, WIDR, JIYOYE, U266B1, T98G, TCCSUP, TE125T, TT, SW684, SW900, SW579, SW1353, SW1783, SNB19, RAJI, SCABER, SIHA, NCIH295R, NCIH520, NCIH596, OE19, OE21, PANC1, MT3, MEG01, M059J, KU812, L428, LS174T, LS411N, J82, HELA, HT1197, HT1376, HT29, HT3, H4, HPAFII, HS229T, HS578T, HS683, HS688AT, HS729, HS821T, HS895T, HS934T, HT, FADU, DKMG, D341MED, COLO201, CALU6, CCFSTTG1, CHAGOK1, …	AGS, AN3CA, BC1, BCP1, BFTC905, BM1604, BPH1, A204, A375, 639V, 647V, BT549, BV173, C33A, CA46, CAL27, CAL62, CMLT1, CROAP2, DAOY, DB, DOHH2, DOTC24510, HOS, G401, G402, GA10, HT1080, H9, HCT116, HUTU80, KHOS240S, LS513, MC116, MESSA, MG63, MHHPREB1, MIAPACA2, MV411, NAMALWA, REC1, RKOE6, RPMI6666, PFSK1, PSN1, SJRH30, SKUT1, SNU1, SR, ST486, SUDHL10, SUDHL8, SUPT1, SW13, SW48, SW480, SW620, T24,…
SAR1B	11725341_a_at	-1.4602	3.5638e-06	0.000588	525.77	222.315	62	360.067	147.801	61	5.4481	3.2306	-7.9553	WIDR, JIYOYE, HS888SK, HS936TC1, U266B1, SW684, SW900, T98G, TCCSUP, TE125T, TT, SW579, SW1353, SW1783, MT3, MEG01, M059J, KU812, L428, LS174T, LS411N, J82, HELA, HT1197, HT1376, HT29, HT3, H4, HPAFII, HS229T, HS578T, HS683, HS688AT, HS729, HS821T, HS895T, HS934T, HT, SNB19, RAJI, SCABER, SIHA, NCIH295R, NCIH520, NCIH596, OE19, OE21, PANC1, FADU, DKMG, D341MED, COLO201, CALU6, CCFSTTG1, CHAGOK1, …	SW13, SW48, SW480, T24, SW620, TUR, NTERA2CLD1, U2OS, AGS, AN3CA, BC1, BCP1, BFTC905, BM1604, BPH1, A204, A375, 639V, 647V, BT549, BV173, C33A, CA46, CAL27, CAL62, CMLT1, CROAP2, DAOY, DB, DOHH2, DOTC24510, SNU1, SR, ST486, SUDHL10, SUDHL8, SUPT1, MV411, NAMALWA, REC1, RKOE6, RPMI6666, PFSK1, PSN1, SJRH30, SKUT1, HOS, G401, G402, GA10, HT1080, H9, HCT116, HUTU80, KHOS240S, LS513, MC116, MESSA, MG…
PPP1CC	11731396_s_at	1.2521	3.6165e-06	0.000591	3235.3	958.305	62	4050.81	902.796	61	5.4417	3.228	6.8134	HS888SK, HS936TC1, WIDR, JIYOYE, U266B1, T98G, TCCSUP, TE125T, TT, SW684, SW900, SW579, SNB19, RAJI, SW1353, SW1783, SCABER, SIHA, MT3, NCIH295R, NCIH520, NCIH596, OE19, OE21, PANC1, MEG01, M059J, KU812, L428, LS174T, LS411N, J82, HELA, HT1197, HT1376, HT29, HT3, HPAFII, HS229T, HS578T, HS683, HS688AT, HS729, HS821T, HS895T, HS934T, HT, H4, FADU, DKMG, D341MED, COLO201, BXPC3, A172, CALU6, CCFSTT…	A204, A375, AGS, AN3CA, BC1, BCP1, BFTC905, BM1604, BPH1, C33A, CA46, CAL27, CAL62, 639V, 647V, BT549, BV173, CMLT1, CROAP2, DAOY, DB, DOHH2, DOTC24510, G401, G402, GA10, HOS, HT1080, H9, HCT116, HUTU80, KHOS240S, LS513, MC116, MV411, NAMALWA, MESSA, MG63, MHHPREB1, MIAPACA2, REC1, RKOE6, RPMI6666, SNU1, SR, ST486, SUDHL10, SUDHL8, SUPT1, SW13, PFSK1, PSN1, SJRH30, SKUT1, SW48, SW480, SW620, T24,…
FTH1	11757633_x_at	-1.3885	3.8369e-06	0.0006222	9003.19	2602.78	62	6484.11	3145.61	61	5.416	3.2061	-7.5202	HS888SK, HS936TC1, WIDR, JIYOYE, U266B1, T98G, TCCSUP, TE125T, TT, SW684, SW900, SW579, SNB19, SW1353, SW1783, SCABER, SIHA, RAJI, MEG01, NCIH295R, NCIH520, NCIH596, OE19, OE21, PANC1, MT3, M059J, J82, KU812, L428, LS174T, LS411N, HT1197, HT1376, HT29, HT3, HPAFII, HS229T, HS578T, HS683, HS688AT, HS729, HS821T, HS895T, HS934T, HT, HELA, FADU, H4, DKMG, D341MED, COLO201, BXPC3, CALU6, CCFSTTG1, CH…	SNU1, SR, ST486, SUDHL10, SUDHL8, SUPT1, SW13, SKUT1, SW48, SW480, SW620, T24, TUR, U2OS, NTERA2CLD1, 639V, 647V, A204, A375, AGS, AN3CA, BC1, BCP1, BFTC905, BM1604, BPH1, C33A, CA46, CAL27, CAL62, BT549, BV173, CMLT1, CROAP2, DAOY, DB, G401, G402, GA10, DOHH2, DOTC24510, H9, HCT116, HOS, HT1080, KHOS240S, HUTU80, LS513, MESSA, MG63, MHHPREB1, MIAPACA2, MV411, NAMALWA, MC116, PFSK1, PSN1, REC1, R…
PBLD	11732326_x_at	-2.01	3.8791e-06	0.000623	140.339	103.933	62	69.8219	46.7186	61	5.4113	3.205	-10.876	T98G, TCCSUP, TE125T, TT, SW684, SW900, SW579, SW1353, SW1783, SNB19, RAJI, SCABER, SIHA, NCIH295R, NCIH520, NCIH596, OE19, OE21, PANC1, MT3, MEG01, M059J, KU812, L428, LS174T, LS411N, J82, HELA, HT1197, HT1376, HT29, HT3, H4, HPAFII, HS229T, HS578T, HS683, HS688AT, HS729, HS821T, HS895T, HS934T, HT, WIDR, JIYOYE, U266B1, HS888SK, HS936TC1, FADU, DKMG, D341MED, COLO201, CALU6, CCFSTTG1, CHAGOK1, …	AGS, AN3CA, BC1, BCP1, BFTC905, BM1604, BPH1, A204, A375, 639V, 647V, BT549, BV173, C33A, CA46, CAL27, CAL62, CMLT1, CROAP2, DAOY, DB, DOHH2, DOTC24510, NTERA2CLD1, TUR, U2OS, HOS, G401, G402, GA10, HT1080, H9, HCT116, HUTU80, KHOS240S, LS513, MC116, MESSA, MG63, MHHPREB1, MIAPACA2, MV411, NAMALWA, REC1, RKOE6, RPMI6666, PFSK1, PSN1, SJRH30, SKUT1, SNU1, SR, ST486, SUDHL10, SUDHL8, SUPT1, SW13, S…
DHX30	11716758_x_at	1.3869	4.0206e-06	0.00064	289.569	116.503	62	401.609	139.826	61	5.3957	3.1932	7.4834	WIDR, JIYOYE, HS888SK, HS936TC1, U266B1, SW684, SW900, T98G, TCCSUP, TE125T, TT, SW579, SNB19, SW1353, SW1783, SCABER, SIHA, RAJI, MEG01, NCIH295R, NCIH520, NCIH596, OE19, OE21, PANC1, MT3, M059J, J82, KU812, L428, LS174T, LS411N, HT1197, HT1376, HT29, HT3, HPAFII, HS229T, HS578T, HS683, HS688AT, HS729, HS821T, HS895T, HS934T, HT, HELA, FADU, H4, DKMG, D341MED, COLO201, BXPC3, CALU6, CCFSTTG1, CH…	639V, 647V, A204, A375, AGS, AN3CA, BC1, BCP1, BFTC905, BM1604, BPH1, C33A, CA46, CAL27, CAL62, BT549, BV173, CMLT1, CROAP2, DAOY, DB, G401, G402, GA10, DOHH2, DOTC24510, H9, HCT116, HOS, HT1080, KHOS240S, HUTU80, LS513, MESSA, MG63, MHHPREB1, MIAPACA2, MV411, NAMALWA, MC116, PFSK1, PSN1, REC1, RKOE6, RPMI6666, SNU1, SR, ST486, SUDHL10, SUDHL8, SUPT1, SW13, SJRH30, SKUT1, SW48, SW480, T24, SW620,…
ZNF182	11726914_a_at	1.501	4.0255e-06	0.000636	74.3921	30.4652	62	111.665	52.4204	61	5.3952	3.1963	8.0984	WIDR, JIYOYE, HS888SK, HS936TC1, U266B1, SW684, SW900, T98G, TCCSUP, TE125T, TT, SW579, SNB19, SW1353, SW1783, SCABER, SIHA, RAJI, MEG01, NCIH295R, NCIH520, NCIH596, OE19, OE21, PANC1, MT3, M059J, J82, KU812, L428, LS174T, LS411N, HT1197, HT1376, HT29, HT3, HPAFII, HS229T, HS578T, HS683, HS688AT, HS729, HS821T, HS895T, HS934T, HT, HELA, FADU, H4, DKMG, D341MED, COLO201, BXPC3, CALU6, CCFSTTG1, CH…	639V, 647V, A204, A375, AGS, AN3CA, BC1, BCP1, BFTC905, BM1604, BPH1, C33A, CA46, CAL27, CAL62, BT549, BV173, CMLT1, CROAP2, DAOY, DB, G401, G402, GA10, DOHH2, DOTC24510, H9, HCT116, HOS, HT1080, KHOS240S, HUTU80, LS513, MESSA, MG63, MHHPREB1, MIAPACA2, MV411, NAMALWA, MC116, PFSK1, PSN1, REC1, RKOE6, RPMI6666, SNU1, SR, ST486, SUDHL10, SUDHL8, SUPT1, SW13, SJRH30, SKUT1, SW48, SW480, T24, SW620,…
DCP1A	11719471_at	1.4588	4.0848e-06	0.00064	273.667	89.2904	62	399.213	183.944	61	5.3888	3.1936	7.861	SW579, SNB19, SCABER, SIHA, SW1353, SW1783, RAJI, MEG01, MT3, NCIH295R, NCIH520, NCIH596, OE19, OE21, PANC1, M059J, J82, KU812, L428, LS174T, LS411N, HT1197, HT1376, HT29, HT3, HELA, FADU, HPAFII, HS229T, HS578T, HS683, HS688AT, HS729, HS821T, HS895T, HS934T, HT, H4, DKMG, D341MED, U266B1, SW684, SW900, T98G, TCCSUP, TE125T, TT, HS888SK, HS936TC1, WIDR, JIYOYE, COLO201, BXPC3, A388, A704, CALU6, …	639V, 647V, AGS, AN3CA, BC1, BCP1, BFTC905, BM1604, BPH1, C33A, CA46, CAL27, CAL62, A204, A375, BT549, BV173, CMLT1, U2OS, NTERA2CLD1, T24, SW620, TUR, CROAP2, DAOY, DB, G401, G402, GA10, HOS, DOHH2, DOTC24510, H9, HCT116, HT1080, KHOS240S, HUTU80, LS513, MV411, NAMALWA, MESSA, MG63, MHHPREB1, MIAPACA2, MC116, PFSK1, PSN1, SNU1, SR, ST486, SUDHL10, SUDHL8, SUPT1, SW13, REC1, RKOE6, RPMI6666, SJRH…
SLC25A38	11744515_a_at	1.4606	4.2263e-06	0.000657	183.364	79.9686	62	267.827	112.008	61	5.374	3.1824	7.8495	WIDR, JIYOYE, HS888SK, HS936TC1, U266B1, SW684, SW900, T98G, TCCSUP, TE125T, TT, SW579, SNB19, SW1353, SW1783, SCABER, SIHA, RAJI, MEG01, NCIH295R, NCIH520, NCIH596, OE19, OE21, PANC1, MT3, M059J, J82, KU812, L428, LS174T, LS411N, HT1197, HT1376, HT29, HT3, HPAFII, HS229T, HS578T, HS683, HS688AT, HS729, HS821T, HS895T, HS934T, HT, HELA, FADU, H4, DKMG, D341MED, COLO201, BXPC3, CALU6, CCFSTTG1, CH…	639V, 647V, A204, A375, AGS, AN3CA, BC1, BCP1, BFTC905, BM1604, BPH1, C33A, CA46, CAL27, CAL62, BT549, BV173, CMLT1, CROAP2, DAOY, DB, G401, G402, GA10, DOHH2, DOTC24510, H9, HCT116, HOS, HT1080, KHOS240S, HUTU80, LS513, MESSA, MG63, MHHPREB1, MIAPACA2, MV411, NAMALWA, MC116, PFSK1, PSN1, REC1, RKOE6, RPMI6666, SNU1, SR, ST486, SUDHL10, SUDHL8, SUPT1, SW13, SJRH30, SKUT1, SW48, SW480, T24, SW620,…
CHD1L	11717371_a_at	1.4013	4.3501e-06	0.00067	671.206	256.549	62	940.554	356.842	61	5.3615	3.1734	7.513	WIDR, JIYOYE, HS888SK, HS936TC1, U266B1, SW684, SW900, T98G, TCCSUP, TE125T, TT, SW579, SNB19, SCABER, SIHA, SW1353, SW1783, RAJI, MEG01, MT3, NCIH295R, NCIH520, NCIH596, OE19, OE21, PANC1, M059J, J82, KU812, L428, LS174T, LS411N, HT1197, HT1376, HT29, HT3, HELA, FADU, HPAFII, HS229T, HS578T, HS683, HS688AT, HS729, HS821T, HS895T, HS934T, HT, H4, DKMG, D341MED, COLO201, BXPC3, A388, A704, CALU6, …	639V, 647V, AGS, AN3CA, BC1, BCP1, BFTC905, BM1604, BPH1, C33A, CA46, CAL27, CAL62, A204, A375, BT549, BV173, CMLT1, CROAP2, DAOY, DB, G401, G402, GA10, HOS, DOHH2, DOTC24510, H9, HCT116, HT1080, KHOS240S, HUTU80, LS513, MV411, NAMALWA, MESSA, MG63, MHHPREB1, MIAPACA2, MC116, PFSK1, PSN1, SNU1, SR, ST486, SUDHL10, SUDHL8, SUPT1, SW13, REC1, RKOE6, RPMI6666, SJRH30, SKUT1, SW48, SW480, T24, SW620,…
RPL31	11757027_x_at	1.1205	4.4824e-06	0.000685	9492.94	1511.19	62	10636.4	1090.62	61	5.3485	3.164	5.9927	WIDR, JIYOYE, HS888SK, HS936TC1, U266B1, SW684, SW900, T98G, TCCSUP, TE125T, TT, SW579, SNB19, SW1353, SW1783, SCABER, SIHA, RAJI, MEG01, NCIH295R, NCIH520, NCIH596, OE19, OE21, PANC1, MT3, M059J, J82, KU812, L428, LS174T, LS411N, HT1197, HT1376, HT29, HT3, HPAFII, HS229T, HS578T, HS683, HS688AT, HS729, HS821T, HS895T, HS934T, HT, HELA, FADU, H4, DKMG, D341MED, COLO201, BXPC3, CALU6, CCFSTTG1, CH…	639V, 647V, A204, A375, AGS, AN3CA, BC1, BCP1, BFTC905, BM1604, BPH1, C33A, CA46, CAL27, CAL62, BT549, BV173, CMLT1, CROAP2, DAOY, DB, G401, G402, GA10, DOHH2, DOTC24510, H9, HCT116, HOS, HT1080, KHOS240S, HUTU80, LS513, MESSA, MG63, MHHPREB1, MIAPACA2, MV411, NAMALWA, MC116, PFSK1, PSN1, REC1, RKOE6, RPMI6666, SNU1, SR, ST486, SUDHL10, SUDHL8, SUPT1, SW13, SJRH30, SKUT1, SW48, SW480, T24, SW620,…
UBA52	11756215_x_at	1.1317	4.6439e-06	0.000704	6259.33	1044.31	62	7083.58	849.795	61	5.3331	3.1521	6.0354	HS888SK, HS936TC1, WIDR, JIYOYE, U266B1, T98G, TCCSUP, TE125T, TT, SW684, SW900, SW579, SW1353, SW1783, SNB19, RAJI, SCABER, SIHA, NCIH295R, NCIH520, NCIH596, OE19, OE21, PANC1, MT3, MEG01, M059J, KU812, L428, LS174T, LS411N, J82, HELA, HT1197, HT1376, HT29, HT3, H4, HPAFII, HS229T, HS578T, HS683, HS688AT, HS729, HS821T, HS895T, HS934T, HT, FADU, DKMG, D341MED, COLO201, CALU6, CCFSTTG1, CHAGOK1, …	AGS, AN3CA, BC1, BCP1, BFTC905, BM1604, BPH1, A204, A375, 639V, 647V, BT549, BV173, C33A, CA46, CAL27, CAL62, CMLT1, CROAP2, DAOY, DB, DOHH2, DOTC24510, HOS, G401, G402, GA10, HT1080, H9, HCT116, HUTU80, KHOS240S, LS513, MC116, MESSA, MG63, MHHPREB1, MIAPACA2, MV411, NAMALWA, REC1, RKOE6, RPMI6666, PFSK1, PSN1, SJRH30, SKUT1, SNU1, SR, ST486, SUDHL10, SUDHL8, SUPT1, SW13, SW48, SW480, SW620, T24,…
ZNF786	11750263_x_at	1.4593	4.7244e-06	0.00071	38.731	12.6387	62	56.5202	26.3039	61	5.3257	3.1481	7.7717	WIDR, JIYOYE, HS888SK, HS936TC1, U266B1, SW684, SW900, T98G, TCCSUP, TE125T, TT, SW579, SNB19, SCABER, SIHA, SW1353, SW1783, RAJI, MEG01, MT3, NCIH295R, NCIH520, NCIH596, OE19, OE21, PANC1, M059J, J82, KU812, L428, LS174T, LS411N, HT1197, HT1376, HT29, HT3, HELA, FADU, HPAFII, HS229T, HS578T, HS683, HS688AT, HS729, HS821T, HS895T, HS934T, HT, H4, DKMG, D341MED, COLO201, BXPC3, A388, A704, CALU6, …	639V, 647V, AGS, AN3CA, BC1, BCP1, BFTC905, BM1604, BPH1, C33A, CA46, CAL27, CAL62, A204, A375, BT549, BV173, CMLT1, CROAP2, DAOY, DB, G401, G402, GA10, HOS, DOHH2, DOTC24510, H9, HCT116, HT1080, KHOS240S, HUTU80, LS513, MV411, NAMALWA, MESSA, MG63, MHHPREB1, MIAPACA2, MC116, PFSK1, PSN1, SNU1, SR, ST486, SUDHL10, SUDHL8, SUPT1, SW13, REC1, RKOE6, RPMI6666, SJRH30, SKUT1, SW48, SW480, T24, SW620,…
THYN1	11717784_a_at	1.5	4.7311e-06	0.000706	350.628	179.497	62	525.953	224.138	61	5.325	3.151	7.9877	WIDR, JIYOYE, HS888SK, HS936TC1, U266B1, SW684, SW900, T98G, TCCSUP, TE125T, TT, SW579, SNB19, SCABER, SIHA, SW1353, SW1783, RAJI, MEG01, MT3, NCIH295R, NCIH520, NCIH596, OE19, OE21, PANC1, M059J, J82, KU812, L428, LS174T, LS411N, HT1197, HT1376, HT29, HT3, HELA, FADU, HPAFII, HS229T, HS578T, HS683, HS688AT, HS729, HS821T, HS895T, HS934T, HT, H4, DKMG, D341MED, COLO201, BXPC3, A388, A704, CALU6, …	639V, 647V, AGS, AN3CA, BC1, BCP1, BFTC905, BM1604, BPH1, C33A, CA46, CAL27, CAL62, A204, A375, BT549, BV173, CMLT1, CROAP2, DAOY, DB, G401, G402, GA10, HOS, DOHH2, DOTC24510, H9, HCT116, HT1080, KHOS240S, HUTU80, LS513, MV411, NAMALWA, MESSA, MG63, MHHPREB1, MIAPACA2, MC116, PFSK1, PSN1, SNU1, SR, ST486, SUDHL10, SUDHL8, SUPT1, SW13, REC1, RKOE6, RPMI6666, SJRH30, SKUT1, SW48, SW480, T24, SW620,…
SEPT6	11721626_a_at	3.2621	4.8282e-06	0.000715	103.239	127.508	62	336.776	361.971	61	5.3162	3.1456	17.342	HS888SK, HS936TC1, WIDR, JIYOYE, U266B1, T98G, TCCSUP, TE125T, TT, SW684, SW900, SW579, SNB19, RAJI, SW1353, SW1783, SCABER, SIHA, MT3, NCIH295R, NCIH520, NCIH596, OE19, OE21, PANC1, MEG01, M059J, KU812, L428, LS174T, LS411N, J82, HELA, HT1197, HT1376, HT29, HT3, HPAFII, HS229T, HS578T, HS683, HS688AT, HS729, HS821T, HS895T, HS934T, HT, H4, FADU, DKMG, D341MED, COLO201, BXPC3, A172, CALU6, CCFSTT…	A204, A375, AGS, AN3CA, BC1, BCP1, BFTC905, BM1604, BPH1, C33A, CA46, CAL27, CAL62, 639V, 647V, BT549, BV173, CMLT1, CROAP2, DAOY, DB, DOHH2, DOTC24510, G401, G402, GA10, HOS, HT1080, H9, HCT116, HUTU80, KHOS240S, LS513, MC116, MV411, NAMALWA, MESSA, MG63, MHHPREB1, MIAPACA2, REC1, RKOE6, RPMI6666, SNU1, SR, ST486, SUDHL10, SUDHL8, SUPT1, SW13, PFSK1, PSN1, SJRH30, SKUT1, SW48, SW480, SW620, T24,…
ANXA5	11743033_x_at	-1.6704	4.8689e-06	0.000715	3407.3	1764.62	62	2039.78	1377.64	61	5.3126	3.1454	-8.8742	WIDR, JIYOYE, HS888SK, HS936TC1, U266B1, SW684, SW900, T98G, TCCSUP, TE125T, TT, SW579, SNB19, SW1353, SW1783, SCABER, SIHA, RAJI, MEG01, NCIH295R, NCIH520, NCIH596, OE19, OE21, PANC1, MT3, M059J, J82, KU812, L428, LS174T, LS411N, HT1197, HT1376, HT29, HT3, HPAFII, HS229T, HS578T, HS683, HS688AT, HS729, HS821T, HS895T, HS934T, HT, HELA, FADU, H4, DKMG, D341MED, COLO201, BXPC3, CALU6, CCFSTTG1, CH…	639V, 647V, A204, A375, AGS, AN3CA, BC1, BCP1, BFTC905, BM1604, BPH1, C33A, CA46, CAL27, CAL62, BT549, BV173, CMLT1, CROAP2, DAOY, DB, G401, G402, GA10, DOHH2, DOTC24510, H9, HCT116, HOS, HT1080, KHOS240S, HUTU80, LS513, MESSA, MG63, MHHPREB1, MIAPACA2, MV411, NAMALWA, MC116, PFSK1, PSN1, REC1, RKOE6, RPMI6666, SNU1, SR, ST486, SUDHL10, SUDHL8, SUPT1, SW13, SJRH30, SKUT1, SW48, SW480, T24, SW620,…
FAM129B	11720350_a_at	-1.825	4.907e-06	0.000715	190.998	97.943	62	104.659	102.213	61	5.3092	3.1454	-9.689	HS888SK, HS936TC1, WIDR, JIYOYE, U266B1, T98G, TCCSUP, TE125T, TT, SW684, SW900, SW579, SNB19, RAJI, SW1353, SW1783, SCABER, SIHA, MT3, NCIH295R, NCIH520, NCIH596, OE19, OE21, PANC1, MEG01, M059J, KU812, L428, LS174T, LS411N, J82, HELA, HT1197, HT1376, HT29, HT3, HPAFII, HS229T, HS578T, HS683, HS688AT, HS729, HS821T, HS895T, HS934T, HT, H4, FADU, DKMG, D341MED, COLO201, BXPC3, A172, CALU6, CCFSTT…	A204, A375, AGS, AN3CA, BC1, BCP1, BFTC905, BM1604, BPH1, C33A, CA46, CAL27, CAL62, 639V, 647V, BT549, BV173, CMLT1, CROAP2, DAOY, DB, DOHH2, DOTC24510, G401, G402, GA10, HOS, HT1080, H9, HCT116, HUTU80, KHOS240S, LS513, MC116, MV411, NAMALWA, MESSA, MG63, MHHPREB1, MIAPACA2, REC1, RKOE6, RPMI6666, SNU1, SR, ST486, SUDHL10, SUDHL8, SUPT1, SW13, PFSK1, PSN1, SJRH30, SKUT1, SW48, SW480, SW620, T24,…
CSTF3	11717642_a_at	1.2917	5.0694e-06	0.000733	468.416	146.692	62	605.069	169.973	61	5.295	3.1346	6.8398	T98G, TCCSUP, TE125T, TT, SW684, SW900, SW579, SW1353, SW1783, SNB19, RAJI, SCABER, SIHA, NCIH295R, NCIH520, NCIH596, OE19, OE21, PANC1, WIDR, JIYOYE, U266B1, HS888SK, HS936TC1, MT3, MEG01, M059J, KU812, L428, LS174T, LS411N, J82, HELA, HT1197, HT1376, HT29, HT3, H4, HPAFII, HS229T, HS578T, HS683, HS688AT, HS729, HS821T, HS895T, HS934T, HT, FADU, DKMG, D341MED, COLO201, CALU6, CCFSTTG1, CHAGOK1, …	AGS, AN3CA, BC1, BCP1, BFTC905, BM1604, BPH1, A204, A375, 639V, 647V, BT549, BV173, C33A, CA46, CAL27, CAL62, CMLT1, CROAP2, DAOY, DB, DOHH2, DOTC24510, HOS, G401, G402, GA10, HT1080, H9, HCT116, HUTU80, KHOS240S, LS513, MC116, MESSA, MG63, MHHPREB1, MIAPACA2, NTERA2CLD1, TUR, U2OS, MV411, NAMALWA, REC1, RKOE6, RPMI6666, PFSK1, PSN1, SJRH30, SKUT1, SNU1, SR, ST486, SUDHL10, SUDHL8, SUPT1, SW13, S…
SF3A3	11718112_at	1.3748	5.0749e-06	0.000728	420.786	147.783	62	578.498	213.131	61	5.2946	3.1374	7.279	HS888SK, HS936TC1, WIDR, JIYOYE, U266B1, T98G, TCCSUP, TE125T, TT, SW684, SW900, SW579, SNB19, RAJI, SW1353, SW1783, SCABER, SIHA, MT3, NCIH295R, NCIH520, NCIH596, OE19, OE21, PANC1, MEG01, M059J, KU812, L428, LS174T, LS411N, J82, HELA, HT1197, HT1376, HT29, HT3, HPAFII, HS229T, HS578T, HS683, HS688AT, HS729, HS821T, HS895T, HS934T, HT, H4, FADU, DKMG, D341MED, COLO201, BXPC3, A172, CALU6, CCFSTT…	A204, A375, AGS, AN3CA, BC1, BCP1, BFTC905, BM1604, BPH1, C33A, CA46, CAL27, CAL62, 639V, 647V, BT549, BV173, CMLT1, CROAP2, DAOY, DB, DOHH2, DOTC24510, G401, G402, GA10, HOS, HT1080, H9, HCT116, HUTU80, KHOS240S, LS513, MC116, MV411, NAMALWA, MESSA, MG63, MHHPREB1, MIAPACA2, REC1, RKOE6, RPMI6666, SNU1, SR, ST486, SUDHL10, SUDHL8, SUPT1, SW13, PFSK1, PSN1, SJRH30, SKUT1, SW48, SW480, SW620, T24,…
RPS5	11756251_x_at	1.1732	5.1976e-06	0.0007407	6622.23	1593.29	62	7769.09	1001.93	61	5.2842	3.1304	6.1993	WIDR, JIYOYE, HS888SK, HS936TC1, U266B1, SW684, SW900, T98G, TCCSUP, TE125T, TT, SW579, SNB19, SW1353, SW1783, SCABER, SIHA, RAJI, MEG01, NCIH295R, NCIH520, NCIH596, OE19, OE21, PANC1, MT3, M059J, J82, KU812, L428, LS174T, LS411N, HT1197, HT1376, HT29, HT3, HPAFII, HS229T, HS578T, HS683, HS688AT, HS729, HS821T, HS895T, HS934T, HT, HELA, FADU, H4, DKMG, D341MED, COLO201, BXPC3, CALU6, CCFSTTG1, CH…	639V, 647V, A204, A375, AGS, AN3CA, BC1, BCP1, BFTC905, BM1604, BPH1, C33A, CA46, CAL27, CAL62, BT549, BV173, CMLT1, CROAP2, DAOY, DB, G401, G402, GA10, DOHH2, DOTC24510, H9, HCT116, HOS, HT1080, KHOS240S, HUTU80, LS513, MESSA, MG63, MHHPREB1, MIAPACA2, MV411, NAMALWA, MC116, PFSK1, PSN1, REC1, RKOE6, RPMI6666, SNU1, SR, ST486, SUDHL10, SUDHL8, SUPT1, SW13, SJRH30, SKUT1, SW48, SW480, T24, SW620,…
CYB561	11754284_s_at	-1.9759	5.2112e-06	0.000737	270.668	176.503	62	136.986	130.563	61	5.2831	3.1325	-10.439	WIDR, JIYOYE, U266B1, T98G, TCCSUP, TE125T, TT, SW684, SW900, SW579, SNB19, RAJI, SW1353, SW1783, SCABER, SIHA, MT3, HS888SK, HS936TC1, NCIH295R, NCIH520, NCIH596, OE19, OE21, PANC1, MEG01, M059J, KU812, L428, LS174T, LS411N, J82, HELA, HT1197, HT1376, HT29, HT3, HPAFII, HS229T, HS578T, HS683, HS688AT, HS729, HS821T, HS895T, HS934T, HT, H4, FADU, DKMG, D341MED, COLO201, BXPC3, A172, CALU6, CCFSTT…	A204, A375, AGS, AN3CA, BC1, BCP1, BFTC905, BM1604, BPH1, C33A, CA46, CAL27, CAL62, 639V, 647V, BT549, BV173, CMLT1, CROAP2, DAOY, DB, DOHH2, DOTC24510, G401, G402, GA10, HOS, HT1080, H9, HCT116, HUTU80, KHOS240S, LS513, MC116, MV411, NAMALWA, NTERA2CLD1, MESSA, MG63, MHHPREB1, MIAPACA2, REC1, RKOE6, RPMI6666, SNU1, SR, ST486, SUDHL10, SUDHL8, SUPT1, SW13, PFSK1, PSN1, SJRH30, SKUT1, SW48, SW480,…
RPS29	11757629_x_at	1.1422	5.264e-06	0.000738	8330.18	1584.41	62	9514.46	1129.23	61	5.2787	3.1314	6.0291	WIDR, JIYOYE, HS888SK, HS936TC1, U266B1, SW684, SW900, T98G, TCCSUP, TE125T, TT, SW579, SNB19, SW1353, SW1783, SCABER, SIHA, RAJI, MEG01, NCIH295R, NCIH520, NCIH596, OE19, OE21, PANC1, MT3, M059J, J82, KU812, L428, LS174T, LS411N, HT1197, HT1376, HT29, HT3, HPAFII, HS229T, HS578T, HS683, HS688AT, HS729, HS821T, HS895T, HS934T, HT, HELA, FADU, H4, DKMG, D341MED, COLO201, BXPC3, CALU6, CCFSTTG1, CH…	639V, 647V, A204, A375, AGS, AN3CA, BC1, BCP1, BFTC905, BM1604, BPH1, C33A, CA46, CAL27, CAL62, BT549, BV173, CMLT1, CROAP2, DAOY, DB, G401, G402, GA10, DOHH2, DOTC24510, H9, HCT116, HOS, HT1080, KHOS240S, HUTU80, LS513, MESSA, MG63, MHHPREB1, MIAPACA2, MV411, NAMALWA, MC116, PFSK1, PSN1, REC1, RKOE6, RPMI6666, SNU1, SR, ST486, SUDHL10, SUDHL8, SUPT1, SW13, SJRH30, SKUT1, SW48, SW480, T24, SW620,…
NOP2	11737775_a_at	1.5119	5.3205e-06	0.000741	143.943	69.198	62	217.623	99.812	61	5.274	3.13	7.9737	WIDR, JIYOYE, HS888SK, HS936TC1, U266B1, SW684, SW900, T98G, TCCSUP, TE125T, TT, SW579, SNB19, SCABER, SIHA, SW1353, SW1783, RAJI, MEG01, MT3, NCIH295R, NCIH520, NCIH596, OE19, OE21, PANC1, M059J, J82, KU812, L428, LS174T, LS411N, HT1197, HT1376, HT29, HT3, HELA, FADU, HPAFII, HS229T, HS578T, HS683, HS688AT, HS729, HS821T, HS895T, HS934T, HT, H4, DKMG, D341MED, COLO201, BXPC3, A388, A704, CALU6, …	639V, 647V, AGS, AN3CA, BC1, BCP1, BFTC905, BM1604, BPH1, C33A, CA46, CAL27, CAL62, A204, A375, BT549, BV173, CMLT1, CROAP2, DAOY, DB, G401, G402, GA10, HOS, DOHH2, DOTC24510, H9, HCT116, HT1080, KHOS240S, HUTU80, LS513, MV411, NAMALWA, MESSA, MG63, MHHPREB1, MIAPACA2, MC116, PFSK1, PSN1, SNU1, SR, ST486, SUDHL10, SUDHL8, SUPT1, SW13, REC1, RKOE6, RPMI6666, SJRH30, SKUT1, SW48, SW480, T24, SW620,…
PPRC1	11748712_a_at	1.3434	5.6173e-06	0.000776	210.502	74.0264	62	282.793	93.7231	61	5.2505	3.1096	7.0536	D341MED, COLO201, BXPC3, A172, CALU6, CCFSTTG1, CHAGOK1, CHP212, BT20, A388, A704, 5637, SCABER, SIHA, MT3, NCIH295R, NCIH520, NCIH596, OE19, OE21, PANC1, MEG01, M059J, KU812, L428, LS174T, LS411N, J82, HELA, HT1197, HT1376, HT29, HT3, SW684, SW900, SW579, SNB19, RAJI, SW1353, SW1783, WIDR, JIYOYE, U266B1, T98G, TCCSUP, TE125T, TT, HS888SK, HS936TC1, HPAFII, HS229T, HS578T, HS683, HS688AT, HS729,…	A204, A375, AGS, AN3CA, BC1, BCP1, BFTC905, BM1604, BPH1, C33A, CA46, CAL27, CAL62, 639V, 647V, BT549, BV173, CMLT1, CROAP2, DAOY, DB, DOHH2, DOTC24510, G401, G402, GA10, HOS, NTERA2CLD1, T24, TUR, U2OS, SNU1, SR, ST486, SUDHL10, SUDHL8, SUPT1, SW13, PFSK1, PSN1, SJRH30, SKUT1, SW48, SW480, SW620, HT1080, H9, HCT116, HUTU80, KHOS240S, LS513, MC116, MV411, NAMALWA, MESSA, MG63, MHHPREB1, MIAPACA2,…
BCORL1	11725848_x_at	1.373	5.6227e-06	0.000772	26.3255	7.30834	62	36.144	14.5097	61	5.2501	3.1124	7.2082	HS888SK, HS936TC1, WIDR, JIYOYE, U266B1, T98G, TCCSUP, TE125T, TT, SW684, SW900, SW579, SW1353, SW1783, SNB19, RAJI, SCABER, SIHA, NCIH295R, NCIH520, NCIH596, OE19, OE21, PANC1, MT3, MEG01, M059J, KU812, L428, LS174T, LS411N, J82, HELA, HT1197, HT1376, HT29, HT3, H4, HPAFII, HS229T, HS578T, HS683, HS688AT, HS729, HS821T, HS895T, HS934T, HT, FADU, DKMG, D341MED, COLO201, CALU6, CCFSTTG1, CHAGOK1, …	AGS, AN3CA, BC1, BCP1, BFTC905, BM1604, BPH1, A204, A375, 639V, 647V, BT549, BV173, C33A, CA46, CAL27, CAL62, CMLT1, CROAP2, DAOY, DB, DOHH2, DOTC24510, HOS, G401, G402, GA10, HT1080, H9, HCT116, HUTU80, KHOS240S, LS513, MC116, MESSA, MG63, MHHPREB1, MIAPACA2, MV411, NAMALWA, REC1, RKOE6, RPMI6666, PFSK1, PSN1, SJRH30, SKUT1, SNU1, SR, ST486, SUDHL10, SUDHL8, SUPT1, SW13, SW48, SW480, SW620, T24,…
POM121	11717557_s_at	1.3614	5.7512e-06	0.000783	1090.47	339.312	62	1484.54	557.244	61	5.2402	3.1057	7.1339	HS888SK, HS936TC1, WIDR, JIYOYE, U266B1, T98G, TCCSUP, TE125T, TT, SW684, SW900, SW579, SW1353, SW1783, SNB19, RAJI, SCABER, SIHA, NCIH295R, NCIH520, NCIH596, OE19, OE21, PANC1, MT3, MEG01, M059J, KU812, L428, LS174T, LS411N, J82, HELA, HT1197, HT1376, HT29, HT3, H4, HPAFII, HS229T, HS578T, HS683, HS688AT, HS729, HS821T, HS895T, HS934T, HT, FADU, DKMG, D341MED, COLO201, CALU6, CCFSTTG1, CHAGOK1, …	AGS, AN3CA, BC1, BCP1, BFTC905, BM1604, BPH1, A204, A375, 639V, 647V, BT549, BV173, C33A, CA46, CAL27, CAL62, CMLT1, CROAP2, DAOY, DB, DOHH2, DOTC24510, HOS, G401, G402, GA10, HT1080, H9, HCT116, HUTU80, KHOS240S, LS513, MC116, MESSA, MG63, MHHPREB1, MIAPACA2, MV411, NAMALWA, REC1, RKOE6, RPMI6666, PFSK1, PSN1, SJRH30, SKUT1, SNU1, SR, ST486, SUDHL10, SUDHL8, SUPT1, SW13, SW48, SW480, SW620, T24,…
POM121C	11717557_s_at	1.3614	5.7512e-06	0.000778	1090.47	339.312	62	1484.54	557.244	61	5.2402	3.1088	7.1339	HS888SK, HS936TC1, WIDR, JIYOYE, U266B1, T98G, TCCSUP, TE125T, TT, SW684, SW900, SW579, SW1353, SW1783, SNB19, RAJI, SCABER, SIHA, NCIH295R, NCIH520, NCIH596, OE19, OE21, PANC1, MT3, MEG01, M059J, KU812, L428, LS174T, LS411N, J82, HELA, HT1197, HT1376, HT29, HT3, H4, HPAFII, HS229T, HS578T, HS683, HS688AT, HS729, HS821T, HS895T, HS934T, HT, FADU, DKMG, D341MED, COLO201, CALU6, CCFSTTG1, CHAGOK1, …	AGS, AN3CA, BC1, BCP1, BFTC905, BM1604, BPH1, A204, A375, 639V, 647V, BT549, BV173, C33A, CA46, CAL27, CAL62, CMLT1, CROAP2, DAOY, DB, DOHH2, DOTC24510, HOS, G401, G402, GA10, HT1080, H9, HCT116, HUTU80, KHOS240S, LS513, MC116, MESSA, MG63, MHHPREB1, MIAPACA2, MV411, NAMALWA, REC1, RKOE6, RPMI6666, PFSK1, PSN1, SJRH30, SKUT1, SNU1, SR, ST486, SUDHL10, SUDHL8, SUPT1, SW13, SW48, SW480, SW620, T24,…
PHF8	11719423_at	1.3823	5.9138e-06	0.000794	23.3388	8.81391	62	32.2611	11.8674	61	5.2281	3.0998	7.2268	HS888SK, HS936TC1, WIDR, JIYOYE, U266B1, T98G, TCCSUP, TE125T, TT, SW684, SW900, SW579, SNB19, RAJI, SW1353, SW1783, SCABER, SIHA, MT3, NCIH295R, NCIH520, NCIH596, OE19, OE21, PANC1, MEG01, M059J, KU812, L428, LS174T, LS411N, J82, HELA, HT1197, HT1376, HT29, HT3, HPAFII, HS229T, HS578T, HS683, HS688AT, HS729, HS821T, HS895T, HS934T, HT, H4, FADU, DKMG, D341MED, COLO201, BXPC3, A172, CALU6, CCFSTT…	A204, A375, AGS, AN3CA, BC1, BCP1, BFTC905, BM1604, BPH1, C33A, CA46, CAL27, CAL62, 639V, 647V, BT549, BV173, CMLT1, CROAP2, DAOY, DB, DOHH2, DOTC24510, G401, G402, GA10, HOS, HT1080, H9, HCT116, HUTU80, KHOS240S, LS513, MC116, MV411, NAMALWA, MESSA, MG63, MHHPREB1, MIAPACA2, REC1, RKOE6, RPMI6666, SNU1, SR, ST486, SUDHL10, SUDHL8, SUPT1, SW13, PFSK1, PSN1, SJRH30, SKUT1, SW48, SW480, SW620, T24,…
NOC3L	11743018_at	1.4527	5.9339e-06	0.000791	200.899	95.3135	62	291.838	116.647	61	5.2267	3.1015	7.5925	WIDR, JIYOYE, HS888SK, HS936TC1, U266B1, SW684, SW900, T98G, TCCSUP, TE125T, TT, SW579, SNB19, SCABER, SIHA, SW1353, SW1783, RAJI, MEG01, MT3, NCIH295R, NCIH520, NCIH596, OE19, OE21, PANC1, M059J, J82, KU812, L428, LS174T, LS411N, HT1197, HT1376, HT29, HT3, HELA, FADU, HPAFII, HS229T, HS578T, HS683, HS688AT, HS729, HS821T, HS895T, HS934T, HT, H4, DKMG, D341MED, COLO201, BXPC3, A388, A704, CALU6, …	639V, 647V, AGS, AN3CA, BC1, BCP1, BFTC905, BM1604, BPH1, C33A, CA46, CAL27, CAL62, A204, A375, BT549, BV173, CMLT1, CROAP2, DAOY, DB, G401, G402, GA10, HOS, DOHH2, DOTC24510, H9, HCT116, HT1080, KHOS240S, HUTU80, LS513, MV411, NAMALWA, MESSA, MG63, MHHPREB1, MIAPACA2, MC116, PFSK1, PSN1, SNU1, SR, ST486, SUDHL10, SUDHL8, SUPT1, SW13, REC1, RKOE6, RPMI6666, SJRH30, SKUT1, SW48, SW480, T24, SW620,…
KIF3B	11716628_at	-1.404	5.9848e-06	0.000792	436.449	170.65	62	310.863	118.302	61	5.223	3.1008	-7.333	SCABER, SIHA, MT3, NCIH295R, NCIH520, NCIH596, OE19, OE21, PANC1, MEG01, M059J, KU812, L428, LS174T, LS411N, J82, HELA, HT1197, HT1376, HT29, HT3, SW684, SW900, SW579, SNB19, RAJI, SW1353, SW1783, WIDR, JIYOYE, U266B1, T98G, TCCSUP, TE125T, TT, HS888SK, HS936TC1, HPAFII, HS229T, HS578T, HS683, HS688AT, HS729, HS821T, HS895T, HS934T, HT, H4, FADU, DKMG, D341MED, COLO201, BXPC3, A172, CALU6, CCFSTT…	A204, A375, AGS, AN3CA, BC1, BCP1, BFTC905, BM1604, BPH1, C33A, CA46, CAL27, CAL62, 639V, 647V, BT549, BV173, CMLT1, CROAP2, DAOY, DB, DOHH2, DOTC24510, G401, G402, GA10, HOS, NTERA2CLD1, T24, TUR, U2OS, SNU1, SR, ST486, SUDHL10, SUDHL8, SUPT1, SW13, PFSK1, PSN1, SJRH30, SKUT1, SW48, SW480, SW620, HT1080, H9, HCT116, HUTU80, KHOS240S, LS513, MC116, MV411, NAMALWA, MESSA, MG63, MHHPREB1, MIAPACA2,…
IL27RA	11729821_at	1.9125	6.1216e-06	0.000805	30.026	16.3847	62	57.4232	42.5081	61	5.2131	3.0941	9.9699	HS888SK, HS936TC1, WIDR, JIYOYE, U266B1, T98G, TCCSUP, TE125T, TT, SW684, SW900, SW579, SNB19, RAJI, SW1353, SW1783, SCABER, SIHA, MT3, NCIH295R, NCIH520, NCIH596, OE19, OE21, PANC1, MEG01, M059J, KU812, L428, LS174T, LS411N, J82, HELA, HT1197, HT1376, HT29, HT3, HPAFII, HS229T, HS578T, HS683, HS688AT, HS729, HS821T, HS895T, HS934T, HT, H4, FADU, DKMG, D341MED, COLO201, BXPC3, A172, CALU6, CCFSTT…	A204, A375, AGS, AN3CA, BC1, BCP1, BFTC905, BM1604, BPH1, C33A, CA46, CAL27, CAL62, 639V, 647V, BT549, BV173, CMLT1, CROAP2, DAOY, DB, DOHH2, DOTC24510, G401, G402, GA10, HOS, HT1080, H9, HCT116, HUTU80, KHOS240S, LS513, MC116, MV411, NAMALWA, MESSA, MG63, MHHPREB1, MIAPACA2, REC1, RKOE6, RPMI6666, SNU1, SR, ST486, SUDHL10, SUDHL8, SUPT1, SW13, PFSK1, PSN1, SJRH30, SKUT1, SW48, SW480, SW620, T24,…
SQSTM1	11745754_x_at	-1.653	6.4845e-06	0.000847	1769.75	902.977	62	1070.62	730.316	61	5.1881	3.0721	-8.576	WIDR, JIYOYE, HS888SK, HS936TC1, U266B1, SW684, SW900, T98G, TCCSUP, TE125T, TT, SW579, SNB19, SW1353, SW1783, SCABER, SIHA, NCIH295R, NCIH520, NCIH596, OE19, OE21, PANC1, MEG01, M059J, KU812, L428, LS174T, LS411N, RAJI, MT3, J82, HELA, HT1197, HT1376, HT29, HT3, HPAFII, HS229T, HS578T, HS683, HS688AT, HS729, HS821T, HS895T, HS934T, HT, H4, FADU, DKMG, D341MED, COLO201, BXPC3, A172, CALU6, CCFSTT…	A204, A375, AGS, AN3CA, BC1, BCP1, BFTC905, BM1604, BPH1, C33A, CA46, CAL27, CAL62, 639V, 647V, BT549, BV173, CMLT1, CROAP2, DAOY, DB, DOHH2, DOTC24510, G401, G402, GA10, HOS, HT1080, H9, HCT116, HUTU80, MESSA, MG63, MHHPREB1, MIAPACA2, PFSK1, PSN1, KHOS240S, LS513, MC116, MV411, NAMALWA, REC1, RKOE6, RPMI6666, SNU1, SR, ST486, SUDHL10, SUDHL8, SUPT1, SW13, SJRH30, SKUT1, SW48, SW480, T24, SW620,…
EIF2S3	11757858_s_at	1.3546	6.5332e-06	0.000847	1134.4	436.009	62	1536.63	507.954	61	5.1849	3.0718	7.0233	WIDR, JIYOYE, HS888SK, HS936TC1, U266B1, SW684, SW900, T98G, TCCSUP, TE125T, TT, SW579, SNB19, SW1353, SW1783, SCABER, SIHA, RAJI, MEG01, NCIH295R, NCIH520, NCIH596, OE19, OE21, PANC1, MT3, M059J, J82, KU812, L428, LS174T, LS411N, HT1197, HT1376, HT29, HT3, HPAFII, HS229T, HS578T, HS683, HS688AT, HS729, HS821T, HS895T, HS934T, HT, HELA, FADU, H4, DKMG, D341MED, COLO201, BXPC3, CALU6, CCFSTTG1, CH…	639V, 647V, A204, A375, AGS, AN3CA, BC1, BCP1, BFTC905, BM1604, BPH1, C33A, CA46, CAL27, CAL62, BT549, BV173, CMLT1, CROAP2, DAOY, DB, G401, G402, GA10, DOHH2, DOTC24510, H9, HCT116, HOS, HT1080, KHOS240S, HUTU80, LS513, MESSA, MG63, MHHPREB1, MIAPACA2, MV411, NAMALWA, MC116, PFSK1, PSN1, REC1, RKOE6, RPMI6666, SNU1, SR, ST486, SUDHL10, SUDHL8, SUPT1, SW13, SJRH30, SKUT1, SW48, SW480, T24, SW620,…
CARM1	11754363_s_at	1.4029	6.5625e-06	0.000845	362.106	148.731	62	508.001	192.119	61	5.1829	3.0729	7.2712	WIDR, JIYOYE, HS888SK, HS936TC1, U266B1, SW684, SW900, T98G, TCCSUP, TE125T, TT, SW579, SNB19, SW1353, SW1783, SCABER, SIHA, RAJI, MEG01, NCIH295R, NCIH520, NCIH596, OE19, OE21, PANC1, MT3, M059J, J82, KU812, L428, LS174T, LS411N, HT1197, HT1376, HT29, HT3, 5637, HPAFII, HS229T, HS578T, HS683, HS688AT, HS729, HS821T, HS895T, HS934T, HT, HELA, FADU, H4, DKMG, D341MED, COLO201, BXPC3, CALU6, CCFSTT…	639V, 647V, A204, A375, AGS, AN3CA, BC1, BCP1, BFTC905, BM1604, BPH1, C33A, CA46, CAL27, CAL62, BT549, BV173, CMLT1, CROAP2, DAOY, DB, G401, G402, GA10, DOHH2, DOTC24510, H9, HCT116, HOS, HT1080, KHOS240S, HUTU80, LS513, MESSA, MG63, MHHPREB1, MIAPACA2, MV411, NAMALWA, MC116, PFSK1, PSN1, REC1, RKOE6, RPMI6666, SNU1, SR, ST486, SUDHL10, SUDHL8, SUPT1, SW13, SJRH30, SKUT1, SW48, SW480, T24, SW620,…
KLHL15	11725569_at	1.6896	6.7626e-06	0.000865	73.5772	44.8863	62	124.316	71.8206	61	5.1699	3.0628	8.7351	T98G, TCCSUP, TE125T, TT, SW579, SNB19, SW1353, SW1783, SCABER, SIHA, RAJI, MEG01, NCIH295R, NCIH520, NCIH596, OE19, OE21, PANC1, HS888SK, HS936TC1, WIDR, JIYOYE, U266B1, SW684, SW900, MT3, M059J, J82, KU812, L428, LS174T, LS411N, HT1197, HT1376, HT29, HT3, HPAFII, HS229T, HS578T, HS683, HS688AT, HS729, HS821T, HS895T, HS934T, HT, HELA, FADU, H4, DKMG, D341MED, COLO201, BXPC3, CALU6, CCFSTTG1, CH…	639V, 647V, A204, A375, AGS, AN3CA, BC1, BCP1, BFTC905, BM1604, BPH1, C33A, CA46, CAL27, CAL62, BT549, BV173, CMLT1, CROAP2, DAOY, DB, G401, G402, GA10, DOHH2, DOTC24510, H9, HCT116, HOS, HT1080, KHOS240S, HUTU80, LS513, MESSA, MG63, MHHPREB1, MIAPACA2, SW620, TUR, U2OS, NTERA2CLD1, MV411, NAMALWA, MC116, PFSK1, PSN1, REC1, RKOE6, RPMI6666, SNU1, SR, ST486, SUDHL10, SUDHL8, SUPT1, SW13, SJRH30, S…
EEF1B2	11720184_x_at	1.23	6.8365e-06	0.000868	5102.81	1488.47	62	6276.49	1268.03	61	5.1652	3.061	6.3532	WIDR, JIYOYE, HS888SK, HS936TC1, U266B1, SW684, SW900, T98G, TCCSUP, TE125T, TT, SW579, SNB19, SCABER, SIHA, SW1353, SW1783, RAJI, MEG01, MT3, NCIH295R, NCIH520, NCIH596, OE19, OE21, PANC1, M059J, J82, KU812, L428, LS174T, LS411N, HT1197, HT1376, HT29, HT3, HELA, HPAFII, HS229T, HS578T, HS683, HS688AT, HS729, HS821T, HS895T, HS934T, HT, H4, FADU, CALU6, CCFSTTG1, CHAGOK1, CHP212, BT20, D341MED, C…	G401, G402, GA10, HOS, H9, HCT116, HT1080, KHOS240S, HUTU80, LS513, MV411, NAMALWA, MESSA, MG63, MHHPREB1, MIAPACA2, MC116, PFSK1, PSN1, SNU1, SR, ST486, SUDHL10, SUDHL8, SUPT1, SW13, REC1, RKOE6, RPMI6666, SJRH30, SKUT1, SW48, SW480, T24, SW620, TUR, NTERA2CLD1, U2OS, A204, A375, DAOY, DB, DOHH2, DOTC24510, 639V, 647V, BT549, BV173, CMLT1, CROAP2, AGS, AN3CA, BC1, BCP1, BFTC905, BM1604, BPH1, C3…
SNORA41	11720184_x_at	1.23	6.8365e-06	0.0008631	5102.81	1488.47	62	6276.49	1268.03	61	5.1652	3.0639	6.3532	WIDR, JIYOYE, HS888SK, HS936TC1, U266B1, SW684, SW900, T98G, TCCSUP, TE125T, TT, SW579, SNB19, SCABER, SIHA, SW1353, SW1783, RAJI, MEG01, MT3, NCIH295R, NCIH520, NCIH596, OE19, OE21, PANC1, M059J, J82, KU812, L428, LS174T, LS411N, HT1197, HT1376, HT29, HT3, HELA, FADU, HPAFII, HS229T, HS578T, HS683, HS688AT, HS729, HS821T, HS895T, HS934T, HT, H4, DKMG, D341MED, COLO201, BXPC3, A388, A704, CALU6, …	639V, 647V, AGS, AN3CA, BC1, BCP1, BFTC905, BM1604, BPH1, C33A, CA46, CAL27, CAL62, A204, A375, BT549, BV173, CMLT1, CROAP2, DAOY, DB, G401, G402, GA10, HOS, DOHH2, DOTC24510, H9, HCT116, HT1080, KHOS240S, HUTU80, LS513, MV411, NAMALWA, MESSA, MG63, MHHPREB1, MIAPACA2, MC116, PFSK1, PSN1, SNU1, SR, ST486, SUDHL10, SUDHL8, SUPT1, SW13, REC1, RKOE6, RPMI6666, SJRH30, SKUT1, SW48, SW480, T24, SW620,…
ZNF48	11758986_at	1.4053	6.878e-06	0.000862	52.1474	21.591	62	73.2812	27.9013	61	5.1625	3.0642	7.2548	HS888SK, HS936TC1, WIDR, JIYOYE, U266B1, T98G, TCCSUP, TE125T, TT, SW684, SW900, SW579, SNB19, RAJI, SW1353, SW1783, SCABER, SIHA, MT3, NCIH295R, NCIH520, NCIH596, OE19, OE21, PANC1, MEG01, M059J, KU812, L428, LS174T, LS411N, J82, HELA, HT1197, HT1376, HT29, HT3, HPAFII, HS229T, HS578T, HS683, HS688AT, HS729, HS821T, HS895T, HS934T, HT, H4, FADU, DKMG, D341MED, COLO201, BXPC3, A172, CALU6, CCFSTT…	A204, A375, AGS, AN3CA, BC1, BCP1, BFTC905, BM1604, BPH1, C33A, CA46, CAL27, CAL62, 639V, 647V, BT549, BV173, CMLT1, CROAP2, DAOY, DB, DOHH2, DOTC24510, G401, G402, GA10, HOS, HT1080, H9, HCT116, HUTU80, KHOS240S, LS513, MC116, MV411, NAMALWA, MESSA, MG63, MHHPREB1, MIAPACA2, REC1, RKOE6, RPMI6666, SNU1, SR, ST486, SUDHL10, SUDHL8, SUPT1, SW13, PFSK1, PSN1, SJRH30, SKUT1, SW48, SW480, SW620, T24,…
RPL34	11753784_x_at	1.1909	6.8861e-06	0.000857	7063.72	1911.3	62	8412.16	1176.99	61	5.162	3.0666	6.1474	WIDR, JIYOYE, HS888SK, HS936TC1, U266B1, SW684, SW900, T98G, TCCSUP, TE125T, TT, SW579, SNB19, SW1353, SW1783, SCABER, SIHA, RAJI, MEG01, NCIH295R, NCIH520, NCIH596, OE19, OE21, PANC1, MT3, M059J, J82, KU812, L428, LS174T, LS411N, HT1197, HT1376, HT29, HT3, HPAFII, HS229T, HS578T, HS683, HS688AT, HS729, HS821T, HS895T, HS934T, HT, HELA, FADU, H4, DKMG, D341MED, COLO201, BXPC3, CALU6, CCFSTTG1, CH…	639V, 647V, A204, A375, AGS, AN3CA, BC1, BCP1, BFTC905, BM1604, BPH1, C33A, CA46, CAL27, CAL62, BT549, BV173, CMLT1, CROAP2, DAOY, DB, G401, G402, GA10, DOHH2, DOTC24510, H9, HCT116, HOS, HT1080, KHOS240S, HUTU80, LS513, MESSA, MG63, MHHPREB1, MIAPACA2, MV411, NAMALWA, MC116, PFSK1, PSN1, REC1, RKOE6, RPMI6666, SNU1, SR, ST486, SUDHL10, SUDHL8, SUPT1, SW13, SJRH30, SKUT1, SW48, SW480, T24, SW620,…
WAPL	11730899_s_at	1.3422	7.0153e-06	0.000868	289.059	117.296	62	387.984	116.231	61	5.154	3.0614	6.9178	HS888SK, HS936TC1, WIDR, JIYOYE, U266B1, T98G, TCCSUP, TE125T, TT, SW684, SW900, SW579, SW1353, SW1783, SNB19, RAJI, SCABER, SIHA, NCIH295R, NCIH520, NCIH596, OE19, OE21, PANC1, MT3, MEG01, M059J, KU812, L428, LS174T, LS411N, J82, HELA, HT1197, HT1376, HT29, HT3, H4, HPAFII, HS229T, HS578T, HS683, HS688AT, HS729, HS821T, HS895T, HS934T, HT, FADU, DKMG, D341MED, COLO201, CALU6, CCFSTTG1, CHAGOK1, …	AGS, AN3CA, BC1, BCP1, BFTC905, BM1604, BPH1, A204, A375, 639V, 647V, BT549, BV173, C33A, CA46, CAL27, CAL62, CMLT1, CROAP2, DAOY, DB, DOHH2, DOTC24510, HOS, G401, G402, GA10, HT1080, H9, HCT116, HUTU80, KHOS240S, LS513, MC116, MESSA, MG63, MHHPREB1, MIAPACA2, MV411, NAMALWA, REC1, RKOE6, RPMI6666, PFSK1, PSN1, SJRH30, SKUT1, SNU1, SR, ST486, SUDHL10, SUDHL8, SUPT1, SW13, SW48, SW480, SW620, T24,…
YIPF5	11753162_a_at	-1.698	7.0752e-06	0.000869	838.703	509.171	62	493.921	265.953	61	5.1503	3.0605	-8.7454	WIDR, JIYOYE, HS888SK, HS936TC1, U266B1, SW684, SW900, T98G, TCCSUP, TE125T, TT, SW579, SNB19, SW1353, SW1783, SCABER, SIHA, RAJI, MEG01, NCIH295R, NCIH520, NCIH596, OE19, OE21, PANC1, MT3, M059J, J82, KU812, L428, LS174T, LS411N, HT1197, HT1376, HT29, HT3, HPAFII, HS229T, HS578T, HS683, HS688AT, HS729, HS821T, HS895T, HS934T, HT, HELA, FADU, H4, DKMG, D341MED, COLO201, BXPC3, CALU6, CCFSTTG1, CH…	639V, 647V, A204, A375, AGS, AN3CA, BC1, BCP1, BFTC905, BM1604, BPH1, C33A, CA46, CAL27, CAL62, BT549, BV173, CMLT1, CROAP2, DAOY, DB, G401, G402, GA10, DOHH2, DOTC24510, H9, HCT116, HOS, HT1080, KHOS240S, HUTU80, LS513, MESSA, MG63, MHHPREB1, MIAPACA2, MV411, NAMALWA, MC116, PFSK1, PSN1, REC1, RKOE6, RPMI6666, SNU1, SR, ST486, SUDHL10, SUDHL8, SUPT1, SW13, SJRH30, SKUT1, SW48, SW480, T24, SW620,…
ATL3	11758854_at	-1.6583	7.1242e-06	0.00087	1388.1	753.712	62	837.058	526.307	61	5.1473	3.0604	-8.5358	HS888SK, HS936TC1, WIDR, JIYOYE, U266B1, T98G, TCCSUP, TE125T, TT, SW684, SW900, SW579, SW1353, SW1783, SNB19, RAJI, SCABER, SIHA, NCIH295R, NCIH520, NCIH596, OE19, OE21, PANC1, MT3, MEG01, M059J, KU812, L428, LS174T, LS411N, J82, HELA, HT1197, HT1376, HT29, HT3, H4, HPAFII, HS229T, HS578T, HS683, HS688AT, HS729, HS821T, HS895T, HS934T, HT, FADU, DKMG, D341MED, COLO201, CALU6, CCFSTTG1, CHAGOK1, …	AGS, AN3CA, BC1, BCP1, BFTC905, BM1604, BPH1, A204, A375, 639V, 647V, BT549, BV173, C33A, CA46, CAL27, CAL62, CMLT1, CROAP2, DAOY, DB, DOHH2, DOTC24510, HOS, G401, G402, GA10, HT1080, H9, HCT116, HUTU80, KHOS240S, LS513, MC116, MESSA, MG63, MHHPREB1, MIAPACA2, MV411, NAMALWA, REC1, RKOE6, RPMI6666, PFSK1, PSN1, SJRH30, SKUT1, SNU1, SR, ST486, SUDHL10, SUDHL8, SUPT1, SW13, SW48, SW480, SW620, T24,…
PBX2	11725433_at	1.5944	7.2605e-06	0.000881	113.318	56.8571	62	180.67	97.4928	61	5.139	3.055	8.1935	HS888SK, HS936TC1, WIDR, JIYOYE, U266B1, T98G, TCCSUP, TE125T, TT, SW684, SW900, SW579, SW1353, SW1783, SNB19, RAJI, SCABER, SIHA, NCIH295R, NCIH520, NCIH596, OE19, OE21, PANC1, MT3, MEG01, M059J, KU812, L428, LS174T, LS411N, J82, HELA, HT1197, HT1376, HT29, HT3, H4, HPAFII, HS229T, HS578T, HS683, HS688AT, HS729, HS821T, HS895T, HS934T, HT, FADU, DKMG, D341MED, COLO201, CALU6, CCFSTTG1, CHAGOK1, …	AGS, AN3CA, BC1, BCP1, BFTC905, BM1604, BPH1, A204, A375, 639V, 647V, BT549, BV173, C33A, CA46, CAL27, CAL62, CMLT1, CROAP2, DAOY, DB, DOHH2, DOTC24510, HOS, G401, G402, GA10, HT1080, H9, HCT116, HUTU80, KHOS240S, LS513, MC116, MESSA, MG63, MHHPREB1, MIAPACA2, MV411, NAMALWA, REC1, RKOE6, RPMI6666, PFSK1, PSN1, SJRH30, SKUT1, SNU1, SR, ST486, SUDHL10, SUDHL8, SUPT1, SW13, SW48, SW480, SW620, T24,…
RPL5	11758587_x_at	1.1571	7.4401e-06	0.000897	7146.29	1507.87	62	8269.11	1119.12	61	5.1284	3.0471	5.9342	WIDR, JIYOYE, HS888SK, HS936TC1, U266B1, SW684, SW900, T98G, TCCSUP, TE125T, TT, SW579, SNB19, SCABER, SIHA, SW1353, SW1783, RAJI, MEG01, MT3, NCIH295R, NCIH520, NCIH596, OE19, OE21, PANC1, M059J, J82, KU812, L428, LS174T, LS411N, HT1197, HT1376, HT29, HT3, HELA, FADU, HPAFII, HS229T, HS578T, HS683, HS688AT, HS729, HS821T, HS895T, HS934T, HT, H4, DKMG, D341MED, COLO201, BXPC3, A388, A704, CALU6, …	639V, 647V, AGS, AN3CA, BC1, BCP1, BFTC905, BM1604, BPH1, C33A, CA46, CAL27, CAL62, A204, A375, BT549, BV173, CMLT1, CROAP2, DAOY, DB, G401, G402, GA10, HOS, DOHH2, DOTC24510, H9, HCT116, HT1080, KHOS240S, HUTU80, LS513, MV411, NAMALWA, MESSA, MG63, MHHPREB1, MIAPACA2, MC116, PFSK1, PSN1, SNU1, SR, ST486, SUDHL10, SUDHL8, SUPT1, SW13, REC1, RKOE6, RPMI6666, SJRH30, SKUT1, SW48, SW480, T24, SW620,…
SNORD21	11758587_x_at	1.1571	7.4401e-06	0.000891	7146.29	1507.87	62	8269.11	1119.12	61	5.1284	3.0499	5.9342	HS888SK, HS936TC1, WIDR, JIYOYE, U266B1, T98G, TCCSUP, TE125T, TT, SW684, SW900, SW579, SNB19, RAJI, SW1353, SW1783, SCABER, SIHA, MT3, NCIH295R, NCIH520, NCIH596, OE19, OE21, PANC1, MEG01, M059J, KU812, L428, LS174T, LS411N, J82, HELA, HT1197, HT1376, HT29, HT3, HPAFII, HS229T, HS578T, HS683, HS688AT, HS729, HS821T, HS895T, HS934T, HT, H4, FADU, DKMG, D341MED, COLO201, BXPC3, A172, CALU6, CCFSTT…	A204, A375, AGS, AN3CA, BC1, BCP1, BFTC905, BM1604, BPH1, C33A, CA46, CAL27, CAL62, 639V, 647V, BT549, BV173, CMLT1, CROAP2, DAOY, DB, DOHH2, DOTC24510, G401, G402, GA10, HOS, HT1080, H9, HCT116, HUTU80, KHOS240S, LS513, MC116, MV411, NAMALWA, MESSA, MG63, MHHPREB1, MIAPACA2, REC1, RKOE6, RPMI6666, SNU1, SR, ST486, SUDHL10, SUDHL8, SUPT1, SW13, PFSK1, PSN1, SJRH30, SKUT1, SW48, SW480, SW620, T24,…
TMEM184B	11716861_s_at	-1.5546	7.4834e-06	0.00089	541.595	273.149	62	348.393	172.423	61	5.1259	3.0501	-7.9685	WIDR, JIYOYE, HS888SK, HS936TC1, U266B1, SW684, SW900, T98G, TCCSUP, TE125T, TT, SW579, SNB19, SW1353, SW1783, SCABER, SIHA, RAJI, MEG01, NCIH295R, NCIH520, NCIH596, OE19, OE21, PANC1, MT3, M059J, J82, KU812, L428, LS174T, LS411N, HT1197, HT1376, HT29, HT3, HPAFII, HS229T, HS578T, HS683, HS688AT, HS729, HS821T, HS895T, HS934T, HT, HELA, FADU, H4, DKMG, D341MED, COLO201, BXPC3, CALU6, CCFSTTG1, CH…	639V, 647V, A204, A375, AGS, AN3CA, BC1, BCP1, BFTC905, BM1604, BPH1, C33A, CA46, CAL27, CAL62, BT549, BV173, CMLT1, CROAP2, DAOY, DB, G401, G402, GA10, DOHH2, DOTC24510, H9, HCT116, HOS, HT1080, KHOS240S, HUTU80, LS513, MESSA, MG63, MHHPREB1, MIAPACA2, MV411, NAMALWA, MC116, PFSK1, PSN1, REC1, RKOE6, RPMI6666, SNU1, SR, ST486, SUDHL10, SUDHL8, SUPT1, SW13, SJRH30, SKUT1, SW48, SW480, T24, SW620,…
ZKSCAN2	11726941_at	1.5793	7.7927e-06	0.000921	35.7363	15.1571	62	56.4366	31.3624	61	5.1083	3.0353	8.0673	HS888SK, HS936TC1, WIDR, JIYOYE, U266B1, T98G, TCCSUP, TE125T, TT, SW684, SW900, SW579, SNB19, RAJI, SW1353, SW1783, SCABER, SIHA, MT3, NCIH295R, NCIH520, NCIH596, OE19, OE21, PANC1, MEG01, M059J, KU812, L428, LS174T, LS411N, J82, HELA, HT1197, HT1376, HT29, HT3, HPAFII, HS229T, HS578T, HS683, HS688AT, HS729, HS821T, HS895T, HS934T, HT, H4, FADU, DKMG, D341MED, COLO201, BXPC3, A172, CALU6, CCFSTT…	A204, A375, AGS, AN3CA, BC1, BCP1, BFTC905, BM1604, BPH1, C33A, CA46, CAL27, CAL62, 639V, 647V, BT549, BV173, CMLT1, CROAP2, DAOY, DB, DOHH2, DOTC24510, G401, G402, GA10, HOS, HT1080, H9, HCT116, HUTU80, KHOS240S, LS513, MC116, MV411, NAMALWA, MESSA, MG63, MHHPREB1, MIAPACA2, REC1, RKOE6, RPMI6666, SNU1, SR, ST486, SUDHL10, SUDHL8, SUPT1, SW13, PFSK1, PSN1, SJRH30, SKUT1, SW48, SW480, SW620, T24,…
DCP2	11719738_at	1.6745	8.043e-06	0.000945	68.2838	36.54	62	114.339	68.4647	61	5.0946	3.0243	8.5307	HS888SK, HS936TC1, WIDR, JIYOYE, U266B1, T98G, TCCSUP, TE125T, TT, SW684, SW900, SW579, SW1353, SW1783, SNB19, RAJI, SCABER, SIHA, NCIH295R, NCIH520, NCIH596, OE19, OE21, PANC1, MT3, MEG01, M059J, KU812, L428, LS174T, LS411N, J82, HELA, HT1197, HT1376, HT29, HT3, H4, HPAFII, HS229T, HS578T, HS683, HS688AT, HS729, HS821T, HS895T, HS934T, HT, FADU, DKMG, D341MED, COLO201, CALU6, CCFSTTG1, CHAGOK1, …	AGS, AN3CA, BC1, BCP1, BFTC905, BM1604, BPH1, A204, A375, 639V, 647V, BT549, BV173, C33A, CA46, CAL27, CAL62, CMLT1, CROAP2, DAOY, DB, DOHH2, DOTC24510, HOS, G401, G402, GA10, HT1080, H9, HCT116, HUTU80, KHOS240S, LS513, MC116, MESSA, MG63, MHHPREB1, MIAPACA2, MV411, NAMALWA, REC1, RKOE6, RPMI6666, PFSK1, PSN1, SJRH30, SKUT1, SNU1, SR, ST486, SUDHL10, SUDHL8, SUPT1, SW13, SW48, SW480, SW620, T24,…
KDM2B	11740621_a_at	1.7635	8.8112e-06	0.0010295	194.028	107.804	62	342.17	226.555	61	5.055	2.9874	8.9145	WIDR, JIYOYE, HS888SK, HS936TC1, U266B1, SW684, SW900, T98G, TCCSUP, TE125T, TT, SW579, SNB19, SCABER, SIHA, SW1353, SW1783, RAJI, MEG01, MT3, NCIH295R, NCIH520, NCIH596, OE19, OE21, PANC1, M059J, J82, KU812, L428, LS174T, LS411N, HT1197, HT1376, HT29, HT3, HELA, FADU, HPAFII, HS229T, HS578T, HS683, HS688AT, HS729, HS821T, HS895T, HS934T, HT, H4, DKMG, D341MED, COLO201, BXPC3, A388, A704, CALU6, …	639V, 647V, AGS, AN3CA, BC1, BCP1, BFTC905, BM1604, BPH1, C33A, CA46, CAL27, CAL62, A204, A375, BT549, BV173, CMLT1, CROAP2, DAOY, DB, G401, G402, GA10, HOS, DOHH2, DOTC24510, H9, HCT116, HT1080, KHOS240S, HUTU80, LS513, MV411, NAMALWA, MESSA, MG63, MHHPREB1, MIAPACA2, MC116, PFSK1, PSN1, SNU1, SR, ST486, SUDHL10, SUDHL8, SUPT1, SW13, REC1, RKOE6, RPMI6666, SJRH30, SKUT1, SW48, SW480, T24, SW620,…
ARHGAP19	11719347_a_at	2.0297	8.9107e-06	0.0010347	114.412	84.465	62	232.219	180.899	61	5.0501	2.9852	10.25	WIDR, JIYOYE, HS888SK, HS936TC1, U266B1, SW684, SW900, T98G, TCCSUP, TE125T, TT, SW579, SNB19, SW1353, SW1783, SCABER, SIHA, RAJI, MEG01, NCIH295R, NCIH520, NCIH596, OE19, OE21, PANC1, MT3, M059J, J82, KU812, L428, LS174T, LS411N, HT1197, HT1376, HT29, HT3, HPAFII, HS229T, HS578T, HS683, HS688AT, HS729, HS821T, HS895T, HS934T, HT, HELA, FADU, H4, DKMG, D341MED, COLO201, BXPC3, CALU6, CCFSTTG1, CH…	639V, 647V, A204, A375, AGS, AN3CA, BC1, BCP1, BFTC905, BM1604, BPH1, C33A, CA46, CAL27, CAL62, BT549, BV173, CMLT1, CROAP2, DAOY, DB, G401, G402, GA10, DOHH2, DOTC24510, H9, HCT116, HOS, HT1080, KHOS240S, HUTU80, LS513, MESSA, MG63, MHHPREB1, MIAPACA2, MV411, NAMALWA, MC116, PFSK1, PSN1, REC1, RKOE6, RPMI6666, SNU1, SR, ST486, SUDHL10, SUDHL8, SUPT1, SW13, SJRH30, SKUT1, SW48, SW480, T24, SW620,…
PDS5A	11717182_a_at	1.3431	9.4142e-06	0.0010864	422.812	150.335	62	567.89	194.945	61	5.0262	2.964	6.7509	WIDR, JIYOYE, HS888SK, HS936TC1, U266B1, SW684, SW900, T98G, TCCSUP, TE125T, TT, SW579, SNB19, SW1353, SW1783, SCABER, SIHA, RAJI, MEG01, NCIH295R, NCIH520, NCIH596, OE19, OE21, PANC1, MT3, M059J, J82, KU812, L428, LS174T, LS411N, HT1197, HT1376, HT29, HT3, HPAFII, HS229T, HS578T, HS683, HS688AT, HS729, HS821T, HS895T, HS934T, HT, HELA, FADU, H4, DKMG, D341MED, COLO201, BXPC3, CALU6, CCFSTTG1, CH…	639V, 647V, A204, A375, AGS, AN3CA, BC1, BCP1, BFTC905, BM1604, BPH1, C33A, CA46, CAL27, CAL62, BT549, BV173, CMLT1, CROAP2, DAOY, DB, G401, G402, GA10, DOHH2, DOTC24510, H9, HCT116, HOS, HT1080, KHOS240S, HUTU80, LS513, MESSA, MG63, MHHPREB1, MIAPACA2, MV411, NAMALWA, MC116, PFSK1, PSN1, REC1, RKOE6, RPMI6666, SNU1, SR, ST486, SUDHL10, SUDHL8, SUPT1, SW13, SJRH30, SKUT1, SW48, SW480, T24, SW620,…
LIMA1	11745289_a_at	-2.0808	9.5427e-06	0.0010946	1259.81	969.437	62	605.461	535.576	61	5.0203	2.9608	-10.446	WIDR, JIYOYE, HS888SK, HS936TC1, U266B1, SW684, SW900, T98G, TCCSUP, TE125T, TT, SW579, SNB19, SW1353, SW1783, SCABER, SIHA, RAJI, MEG01, NCIH295R, NCIH520, NCIH596, OE19, OE21, PANC1, MT3, M059J, J82, KU812, L428, LS174T, LS411N, HT1197, HT1376, HT29, HT3, HPAFII, HS229T, HS578T, HS683, HS688AT, HS729, HS821T, HS895T, HS934T, HT, HELA, FADU, H4, DKMG, D341MED, COLO201, BXPC3, CALU6, CCFSTTG1, CH…	639V, 647V, A204, A375, AGS, AN3CA, BC1, BCP1, BFTC905, BM1604, BPH1, C33A, CA46, CAL27, CAL62, BT549, BV173, CMLT1, CROAP2, DAOY, DB, G401, G402, GA10, DOHH2, DOTC24510, H9, HCT116, HOS, HT1080, KHOS240S, HUTU80, LS513, MESSA, MG63, MHHPREB1, MIAPACA2, MV411, NAMALWA, MC116, PFSK1, PSN1, REC1, RKOE6, RPMI6666, SNU1, SR, ST486, SUDHL10, SUDHL8, SUPT1, SW13, SJRH30, SKUT1, SW48, SW480, T24, SW620,…
AGAP2	11737020_x_at	1.2777	9.5952e-06	0.0010939	16.8591	4.1095	62	21.54	6.81475	61	5.0179	2.961	6.4112	HS888SK, HS936TC1, WIDR, JIYOYE, U266B1, T98G, TCCSUP, TE125T, TT, SW684, SW900, SW579, SW1353, SW1783, SNB19, RAJI, SCABER, SIHA, NCIH295R, NCIH520, NCIH596, OE19, OE21, PANC1, MT3, MEG01, M059J, KU812, L428, LS174T, LS411N, J82, HELA, HT1197, HT1376, HT29, HT3, H4, HPAFII, HS229T, HS578T, HS683, HS688AT, HS729, HS821T, HS895T, HS934T, HT, FADU, DKMG, D341MED, COLO201, CALU6, CCFSTTG1, CHAGOK1, …	AGS, AN3CA, BC1, BCP1, BFTC905, BM1604, BPH1, A204, A375, 639V, 647V, BT549, BV173, C33A, CA46, CAL27, CAL62, CMLT1, CROAP2, DAOY, DB, DOHH2, DOTC24510, HOS, G401, G402, GA10, HT1080, H9, HCT116, HUTU80, KHOS240S, LS513, MC116, MESSA, MG63, MHHPREB1, MIAPACA2, MV411, NAMALWA, REC1, RKOE6, RPMI6666, PFSK1, PSN1, SJRH30, SKUT1, SNU1, SR, ST486, SUDHL10, SUDHL8, SUPT1, SW13, SW48, SW480, SW620, T24,…
TAGLN2	11757050_x_at	-1.556	9.6698e-06	0.0010958	2034.57	843.287	62	1307.53	901.548	61	5.0146	2.9603	-7.8029	HS888SK, HS936TC1, WIDR, JIYOYE, U266B1, T98G, TCCSUP, TE125T, TT, SW684, SW900, SW579, SNB19, RAJI, SW1353, SW1783, SCABER, SIHA, MT3, NCIH295R, NCIH520, NCIH596, OE19, OE21, PANC1, MEG01, M059J, KU812, L428, LS174T, LS411N, J82, HELA, HT1197, HT1376, HT29, HT3, HPAFII, HS229T, HS578T, HS683, HS688AT, HS729, HS821T, HS895T, HS934T, HT, H4, FADU, DKMG, D341MED, COLO201, BXPC3, A172, CALU6, CCFSTT…	A204, A375, AGS, AN3CA, BC1, BCP1, BFTC905, BM1604, BPH1, C33A, CA46, CAL27, CAL62, 639V, 647V, BT549, BV173, CMLT1, CROAP2, DAOY, DB, DOHH2, DOTC24510, G401, G402, GA10, HOS, HT1080, H9, HCT116, HUTU80, KHOS240S, LS513, MC116, MV411, NAMALWA, MESSA, MG63, MHHPREB1, MIAPACA2, REC1, RKOE6, RPMI6666, SNU1, SR, ST486, SUDHL10, SUDHL8, SUPT1, SW13, PFSK1, PSN1, SJRH30, SKUT1, SW48, SW480, SW620, T24,…
PARP1	11726248_x_at	1.5847	9.8147e-06	0.0011055	244.051	121.516	62	386.745	210.336	61	5.0081	2.9564	7.9363	HS888SK, HS936TC1, WIDR, JIYOYE, U266B1, T98G, TCCSUP, TE125T, TT, SW684, SW900, SW579, SW1353, SW1783, SNB19, RAJI, SCABER, SIHA, NCIH295R, NCIH520, NCIH596, OE19, OE21, PANC1, MT3, MEG01, M059J, KU812, L428, LS174T, LS411N, J82, HELA, HT1197, HT1376, HT29, HT3, H4, HPAFII, HS229T, HS578T, HS683, HS688AT, HS729, HS821T, HS895T, HS934T, HT, FADU, DKMG, D341MED, COLO201, CALU6, CCFSTTG1, CHAGOK1, …	AGS, AN3CA, BC1, BCP1, BFTC905, BM1604, BPH1, A204, A375, 639V, 647V, BT549, BV173, C33A, CA46, CAL27, CAL62, CMLT1, CROAP2, DAOY, DB, DOHH2, DOTC24510, HOS, G401, G402, GA10, HT1080, H9, HCT116, HUTU80, KHOS240S, LS513, MC116, MESSA, MG63, MHHPREB1, MIAPACA2, MV411, NAMALWA, REC1, RKOE6, RPMI6666, PFSK1, PSN1, SJRH30, SKUT1, SNU1, SR, ST486, SUDHL10, SUDHL8, SUPT1, SW13, SW48, SW480, SW620, T24,…
RPL19	11756476_s_at	1.1076	9.8822e-06	0.0011065	8618.81	1270.79	62	9545.98	928.219	61	5.0051	2.956	5.5436	HS888SK, HS936TC1, WIDR, JIYOYE, U266B1, T98G, TCCSUP, TE125T, TT, SW684, SW900, SW579, SW1353, SW1783, SNB19, RAJI, SCABER, SIHA, NCIH295R, NCIH520, NCIH596, OE19, OE21, PANC1, MT3, MEG01, M059J, KU812, L428, LS174T, LS411N, J82, HELA, HT1197, HT1376, HT29, HT3, H4, HPAFII, HS229T, HS578T, HS683, HS688AT, HS729, HS821T, HS895T, HS934T, HT, FADU, DKMG, D341MED, COLO201, CALU6, CCFSTTG1, CHAGOK1, …	AGS, AN3CA, BC1, BCP1, BFTC905, BM1604, BPH1, A204, A375, 639V, 647V, BT549, BV173, C33A, CA46, CAL27, CAL62, CMLT1, CROAP2, DAOY, DB, DOHH2, DOTC24510, HOS, G401, G402, GA10, HT1080, H9, HCT116, HUTU80, KHOS240S, LS513, MC116, MESSA, MG63, MHHPREB1, MIAPACA2, MV411, NAMALWA, REC1, RKOE6, RPMI6666, PFSK1, PSN1, SJRH30, SKUT1, SNU1, SR, ST486, SUDHL10, SUDHL8, SUPT1, SW13, SW48, SW480, SW620, T24,…
TEX10	11717833_a_at	1.5334	1.0151e-05	0.0011299	278.245	126.509	62	426.654	219.21	61	4.9935	2.947	7.6569	WIDR, JIYOYE, HS888SK, HS936TC1, U266B1, SW684, SW900, T98G, TCCSUP, TE125T, TT, SW579, SNB19, SW1353, SW1783, SCABER, SIHA, RAJI, MEG01, NCIH295R, NCIH520, NCIH596, OE19, OE21, PANC1, MT3, M059J, J82, KU812, L428, LS174T, LS411N, HT1197, HT1376, HT29, HT3, HPAFII, HS229T, HS578T, HS683, HS688AT, HS729, HS821T, HS895T, HS934T, HT, HELA, FADU, H4, DKMG, D341MED, COLO201, BXPC3, CALU6, CCFSTTG1, CH…	639V, 647V, A204, A375, AGS, AN3CA, BC1, BCP1, BFTC905, BM1604, BPH1, C33A, CA46, CAL27, CAL62, BT549, BV173, CMLT1, CROAP2, DAOY, DB, G401, G402, GA10, DOHH2, DOTC24510, H9, HCT116, HOS, HT1080, KHOS240S, HUTU80, LS513, MESSA, MG63, MHHPREB1, MIAPACA2, MV411, NAMALWA, MC116, PFSK1, PSN1, REC1, RKOE6, RPMI6666, SNU1, SR, ST486, SUDHL10, SUDHL8, SUPT1, SW13, SJRH30, SKUT1, SW48, SW480, T24, SW620,…
TUSC1	11724629_at	-2.485	1.0376e-05	0.0011482	199.276	173.2	62	80.1906	104.949	61	4.984	2.94	-12.385	WIDR, JIYOYE, HS888SK, HS936TC1, U266B1, SW684, SW900, T98G, TCCSUP, TE125T, TT, SW579, SNB19, SCABER, SIHA, SW1353, SW1783, RAJI, MEG01, MT3, NCIH295R, NCIH520, NCIH596, OE19, OE21, PANC1, M059J, J82, KU812, L428, LS174T, LS411N, HT1197, HT1376, HT29, HT3, HELA, FADU, HPAFII, HS229T, HS578T, HS683, HS688AT, HS729, HS821T, HS895T, HS934T, HT, H4, DKMG, D341MED, COLO201, BXPC3, A388, A704, CALU6, …	639V, 647V, AGS, AN3CA, BC1, BCP1, BFTC905, BM1604, BPH1, C33A, CA46, CAL27, CAL62, A204, A375, BT549, BV173, CMLT1, CROAP2, DAOY, DB, G401, G402, GA10, HOS, DOHH2, DOTC24510, H9, HCT116, HT1080, KHOS240S, HUTU80, LS513, MV411, NAMALWA, MESSA, MG63, MHHPREB1, MIAPACA2, MC116, PFSK1, PSN1, SNU1, SR, ST486, SUDHL10, SUDHL8, SUPT1, SW13, REC1, RKOE6, RPMI6666, SJRH30, SKUT1, SW48, SW480, T24, SW620,…
TMEM127	11724248_s_at	-1.4254	1.0427e-05	0.0011471	221.356	91.7631	62	155.291	64.9771	61	4.9818	2.9404	-7.1012	HS888SK, HS936TC1, WIDR, JIYOYE, U266B1, T98G, TCCSUP, TE125T, TT, SW684, SW900, SW579, SNB19, RAJI, SW1353, SW1783, SCABER, SIHA, MT3, NCIH295R, NCIH520, NCIH596, OE19, OE21, PANC1, MEG01, M059J, KU812, L428, LS174T, LS411N, J82, HELA, HT1197, HT1376, HT29, HT3, HPAFII, HS229T, HS578T, HS683, HS688AT, HS729, HS821T, HS895T, HS934T, HT, H4, FADU, DKMG, D341MED, COLO201, BXPC3, A172, CALU6, CCFSTT…	A204, A375, AGS, AN3CA, BC1, BCP1, BFTC905, BM1604, BPH1, C33A, CA46, CAL27, CAL62, 639V, 647V, BT549, BV173, CMLT1, CROAP2, DAOY, DB, DOHH2, DOTC24510, G401, G402, GA10, HOS, HT1080, H9, HCT116, HUTU80, KHOS240S, LS513, MC116, MV411, NAMALWA, MESSA, MG63, MHHPREB1, MIAPACA2, REC1, RKOE6, RPMI6666, SNU1, SR, ST486, SUDHL10, SUDHL8, SUPT1, SW13, PFSK1, PSN1, SJRH30, SKUT1, SW48, SW480, SW620, T24,…
KLHL8	11731139_s_at	1.6563	1.0703e-05	0.0011706	285.68	168.451	62	473.16	272.731	61	4.9705	2.9316	8.2324	WIDR, JIYOYE, HS888SK, HS936TC1, U266B1, SW684, SW900, T98G, TCCSUP, TE125T, TT, SW579, SNB19, SW1353, SW1783, SCABER, SIHA, RAJI, NCIH295R, NCIH520, NCIH596, OE19, OE21, PANC1, MT3, MEG01, M059J, J82, KU812, L428, LS174T, LS411N, HT1197, HT1376, HT29, HT3, HELA, FADU, HPAFII, HS229T, HS578T, HS683, HS688AT, HS729, HS821T, HS895T, HS934T, HT, H4, DKMG, D341MED, COLO201, BXPC3, A388, A704, CALU6, …	MESSA, MG63, MHHPREB1, MIAPACA2, MV411, NAMALWA, PFSK1, PSN1, REC1, RKOE6, RPMI6666, SNU1, SR, ST486, SUDHL10, SUDHL8, SUPT1, SW13, SJRH30, SKUT1, SW48, SW480, T24, SW620, TUR, NTERA2CLD1, U2OS, 639V, 647V, AGS, AN3CA, BC1, BCP1, BFTC905, BM1604, BPH1, C33A, CA46, CAL27, CAL62, A204, A375, BT549, BV173, CMLT1, CROAP2, DAOY, DB, G401, G402, GA10, HOS, DOHH2, DOTC24510, H9, HCT116, HT1080, KHOS240S…
ZNF317	11735748_a_at	1.4225	1.0958e-05	0.0011915	190.598	81.0551	62	271.12	111.406	61	4.9603	2.9239	7.0559	HS888SK, HS936TC1, WIDR, JIYOYE, U266B1, T98G, TCCSUP, TE125T, TT, SW684, SW900, SW579, SW1353, SW1783, SNB19, RAJI, SCABER, SIHA, NCIH295R, NCIH520, NCIH596, OE19, OE21, PANC1, MT3, MEG01, M059J, KU812, L428, LS174T, LS411N, J82, HELA, HT1197, HT1376, HT29, HT3, H4, HPAFII, HS229T, HS578T, HS683, HS688AT, HS729, HS821T, HS895T, HS934T, HT, FADU, DKMG, D341MED, COLO201, CALU6, CCFSTTG1, CHAGOK1, …	AGS, AN3CA, BC1, BCP1, BFTC905, BM1604, BPH1, A204, A375, 639V, 647V, BT549, BV173, C33A, CA46, CAL27, CAL62, CMLT1, CROAP2, DAOY, DB, DOHH2, DOTC24510, HOS, G401, G402, GA10, HT1080, H9, HCT116, HUTU80, KHOS240S, LS513, MC116, MESSA, MG63, MHHPREB1, MIAPACA2, MV411, NAMALWA, REC1, RKOE6, RPMI6666, PFSK1, PSN1, SJRH30, SKUT1, SNU1, SR, ST486, SUDHL10, SUDHL8, SUPT1, SW13, SW48, SW480, SW620, T24,…
ATXN2L	11757713_x_at	1.3225	1.1032e-05	0.0011927	284.998	80.8397	62	376.923	135.109	61	4.9573	2.9235	6.5563	WIDR, JIYOYE, HS888SK, HS936TC1, U266B1, SW684, SW900, T98G, TCCSUP, TE125T, TT, SW579, SNB19, SW1353, SW1783, SCABER, SIHA, RAJI, MEG01, NCIH295R, NCIH520, NCIH596, OE19, OE21, PANC1, MT3, M059J, J82, KU812, L428, LS174T, LS411N, HT1197, HT1376, HT29, HT3, HPAFII, HS229T, HS578T, HS683, HS688AT, HS729, HS821T, HS895T, HS934T, HT, HELA, FADU, H4, DKMG, D341MED, COLO201, BXPC3, CALU6, CCFSTTG1, CH…	639V, 647V, A204, A375, AGS, AN3CA, BC1, BCP1, BFTC905, BM1604, BPH1, C33A, CA46, CAL27, CAL62, BT549, BV173, CMLT1, CROAP2, DAOY, DB, G401, G402, GA10, DOHH2, DOTC24510, H9, HCT116, HOS, HT1080, KHOS240S, HUTU80, LS513, MESSA, MG63, MHHPREB1, MIAPACA2, MV411, NAMALWA, MC116, PFSK1, PSN1, REC1, RKOE6, RPMI6666, SNU1, SR, ST486, SUDHL10, SUDHL8, SUPT1, SW13, SJRH30, SKUT1, SW48, SW480, T24, SW620,…
NIN	11743377_a_at	1.6609	1.1067e-05	0.0011897	255.37	128.849	62	424.141	258.99	61	4.956	2.9246	8.2313	SW1353, SW1783, RAJI, MEG01, MT3, NCIH295R, NCIH520, NCIH596, OE19, OE21, PANC1, M059J, J82, KU812, L428, LS174T, LS411N, U266B1, SW684, SW900, T98G, TCCSUP, TE125T, TT, SW579, SNB19, SCABER, SIHA, HS888SK, HS936TC1, WIDR, JIYOYE, HT1197, HT1376, HT29, HT3, HELA, FADU, HPAFII, HS229T, HS578T, HS683, HS688AT, HS729, HS821T, HS895T, HS934T, HT, H4, DKMG, D341MED, COLO201, BXPC3, A388, A704, CALU6, …	639V, 647V, AGS, AN3CA, BC1, BCP1, BFTC905, BM1604, BPH1, C33A, CA46, CAL27, CAL62, A204, A375, BT549, BV173, CMLT1, CROAP2, DAOY, DB, G401, G402, GA10, HOS, DOHH2, DOTC24510, H9, HCT116, HT1080, U2OS, NTERA2CLD1, REC1, RKOE6, RPMI6666, SJRH30, SKUT1, SW48, SW480, T24, SW620, TUR, KHOS240S, HUTU80, LS513, MV411, NAMALWA, MESSA, MG63, MHHPREB1, MIAPACA2, MC116, PFSK1, PSN1, SNU1, SR, ST486, SUDHL1…
CPSF3	11717571_a_at	1.3759	1.112e-05	0.0011885	610.418	234.099	62	839.887	315.539	61	4.9539	2.925	6.8162	WIDR, JIYOYE, HS888SK, HS936TC1, U266B1, SW684, SW900, T98G, TCCSUP, TE125T, TT, SW579, SNB19, SCABER, SIHA, SW1353, SW1783, RAJI, MEG01, MT3, NCIH295R, NCIH520, NCIH596, OE19, OE21, PANC1, M059J, J82, KU812, L428, LS174T, LS411N, HT1197, HT1376, HT29, HT3, HELA, FADU, HPAFII, HS229T, HS578T, HS683, HS688AT, HS729, HS821T, HS895T, HS934T, HT, H4, DKMG, D341MED, COLO201, BXPC3, A388, A704, CALU6, …	639V, 647V, AGS, AN3CA, BC1, BCP1, BFTC905, BM1604, BPH1, C33A, CA46, CAL27, CAL62, A204, A375, BT549, BV173, CMLT1, CROAP2, DAOY, DB, G401, G402, GA10, HOS, DOHH2, DOTC24510, H9, HCT116, HT1080, KHOS240S, HUTU80, LS513, MV411, NAMALWA, MESSA, MG63, MHHPREB1, MIAPACA2, MC116, PFSK1, PSN1, SNU1, SR, ST486, SUDHL10, SUDHL8, SUPT1, SW13, REC1, RKOE6, RPMI6666, SJRH30, SKUT1, SW48, SW480, T24, SW620,…
LEPROT	11725678_s_at	-1.6659	1.1351e-05	0.0012064	1527.97	852.36	62	917.197	603.241	61	4.945	2.9185	-8.2379	WIDR, JIYOYE, HS888SK, HS936TC1, U266B1, SW684, SW900, T98G, TCCSUP, TE125T, TT, SW579, SNB19, SW1353, SW1783, SCABER, SIHA, RAJI, MEG01, NCIH295R, NCIH520, NCIH596, OE19, OE21, PANC1, MT3, M059J, J82, KU812, L428, LS174T, LS411N, HT1197, HT1376, HT29, HT3, HPAFII, HS229T, HS578T, HS683, HS688AT, HS729, HS821T, HS895T, HS934T, HT, HELA, FADU, H4, DKMG, D341MED, COLO201, BXPC3, CALU6, CCFSTTG1, CH…	639V, 647V, A204, A375, AGS, AN3CA, BC1, BCP1, BFTC905, BM1604, BPH1, C33A, CA46, CAL27, CAL62, BT549, BV173, CMLT1, CROAP2, DAOY, DB, G401, G402, GA10, DOHH2, DOTC24510, H9, HCT116, HOS, HT1080, KHOS240S, HUTU80, LS513, MESSA, MG63, MHHPREB1, MIAPACA2, MV411, NAMALWA, MC116, PFSK1, PSN1, REC1, RKOE6, RPMI6666, SNU1, SR, ST486, SUDHL10, SUDHL8, SUPT1, SW13, SJRH30, SKUT1, SW48, SW480, T24, SW620,…
CCNJ	11730445_x_at	2.0545	1.1487e-05	0.001214	36.6913	18.7521	62	75.3819	63.8153	61	4.9398	2.9158	10.149	WIDR, JIYOYE, HS888SK, HS936TC1, U266B1, SW684, SW900, T98G, TCCSUP, TE125T, TT, SW579, SNB19, SCABER, SIHA, SW1353, SW1783, RAJI, MEG01, MT3, NCIH295R, NCIH520, NCIH596, OE19, OE21, PANC1, M059J, J82, KU812, L428, LS174T, LS411N, HT1197, HT1376, HT29, HT3, HELA, FADU, HPAFII, HS229T, HS578T, HS683, HS688AT, HS729, HS821T, HS895T, HS934T, HT, H4, DKMG, D341MED, COLO201, BXPC3, A388, A704, CALU6, …	639V, 647V, AGS, AN3CA, BC1, BCP1, BFTC905, BM1604, BPH1, C33A, CA46, CAL27, CAL62, A204, A375, BT549, BV173, CMLT1, CROAP2, DAOY, DB, G401, G402, GA10, HOS, DOHH2, DOTC24510, H9, HCT116, HT1080, KHOS240S, HUTU80, LS513, MV411, NAMALWA, MESSA, MG63, MHHPREB1, MIAPACA2, MC116, PFSK1, PSN1, SNU1, SR, ST486, SUDHL10, SUDHL8, SUPT1, SW13, REC1, RKOE6, RPMI6666, SJRH30, SKUT1, SW48, SW480, T24, SW620,…
CHCHD4	11728021_a_at	1.384	1.1896e-05	0.0012502	200.559	77.9699	62	277.566	106.931	61	4.9246	2.903	6.8155	WIDR, JIYOYE, HS888SK, HS936TC1, U266B1, SW684, SW900, T98G, TCCSUP, TE125T, TT, SW579, SNB19, SCABER, SIHA, SW1353, SW1783, RAJI, MEG01, MT3, NCIH295R, NCIH520, NCIH596, OE19, OE21, PANC1, M059J, J82, KU812, L428, LS174T, LS411N, HT1197, HT1376, HT29, HT3, HELA, FADU, HPAFII, HS229T, HS578T, HS683, HS688AT, HS729, HS821T, HS895T, HS934T, HT, H4, DKMG, D341MED, COLO201, BXPC3, A388, A704, CALU6, …	639V, 647V, AGS, AN3CA, BC1, BCP1, BFTC905, BM1604, BPH1, C33A, CA46, CAL27, CAL62, A204, A375, BT549, BV173, CMLT1, CROAP2, DAOY, DB, G401, G402, GA10, HOS, DOHH2, DOTC24510, H9, HCT116, HT1080, KHOS240S, HUTU80, LS513, MV411, NAMALWA, MESSA, MG63, MHHPREB1, MIAPACA2, MC116, PFSK1, PSN1, SNU1, SR, ST486, SUDHL10, SUDHL8, SUPT1, SW13, REC1, RKOE6, RPMI6666, SJRH30, SKUT1, SW48, SW480, T24, SW620,…
FAM136A	11717908_s_at	1.4003	1.1908e-05	0.0012444	427.725	171.476	62	598.922	239.109	61	4.9242	2.905	6.8951	WIDR, JIYOYE, HS888SK, HS936TC1, U266B1, SW684, SW900, T98G, TCCSUP, TE125T, TT, SW579, SNB19, SW1353, SW1783, SCABER, SIHA, RAJI, MEG01, NCIH295R, NCIH520, NCIH596, OE19, OE21, PANC1, MT3, M059J, J82, KU812, L428, LS174T, LS411N, HT1197, HT1376, HT29, HT3, HPAFII, HS229T, HS578T, HS683, HS688AT, HS729, HS821T, HS895T, HS934T, HT, HELA, FADU, H4, DKMG, D341MED, COLO201, BXPC3, CALU6, CCFSTTG1, CH…	639V, 647V, A204, A375, AGS, AN3CA, BC1, BCP1, BFTC905, BM1604, BPH1, C33A, CA46, CAL27, CAL62, BT549, BV173, CMLT1, CROAP2, DAOY, DB, G401, G402, GA10, DOHH2, DOTC24510, H9, HCT116, HOS, HT1080, KHOS240S, HUTU80, LS513, MESSA, MG63, MHHPREB1, MIAPACA2, MV411, NAMALWA, MC116, PFSK1, PSN1, REC1, RKOE6, RPMI6666, SNU1, SR, ST486, SUDHL10, SUDHL8, SUPT1, SW13, SJRH30, SKUT1, SW48, SW480, T24, SW620,…
ZRANB2	11727200_s_at	1.33	1.1909e-05	0.0012376	1008.45	345.164	62	1341.23	455.92	61	4.9241	2.9074	6.5491	WIDR, JIYOYE, HS888SK, HS936TC1, U266B1, SW684, SW900, T98G, TCCSUP, TE125T, TT, SW579, SNB19, SCABER, SIHA, SW1353, SW1783, RAJI, MEG01, MT3, NCIH295R, NCIH520, NCIH596, OE19, OE21, PANC1, M059J, J82, KU812, L428, LS174T, LS411N, HT1197, HT1376, HT29, HT3, HELA, FADU, HPAFII, HS229T, HS578T, HS683, HS688AT, HS729, HS821T, HS895T, HS934T, HT, H4, DKMG, D341MED, COLO201, BXPC3, A388, A704, CALU6, …	639V, 647V, AGS, AN3CA, BC1, BCP1, BFTC905, BM1604, BPH1, C33A, CA46, CAL27, CAL62, A204, A375, BT549, BV173, CMLT1, CROAP2, DAOY, DB, G401, G402, GA10, HOS, DOHH2, DOTC24510, H9, HCT116, HT1080, KHOS240S, HUTU80, LS513, MV411, NAMALWA, MESSA, MG63, MHHPREB1, MIAPACA2, MC116, PFSK1, PSN1, SNU1, SR, ST486, SUDHL10, SUDHL8, SUPT1, SW13, REC1, RKOE6, RPMI6666, SJRH30, SKUT1, SW48, SW480, T24, SW620,…
CLPP	11717588_at	1.3423	1.1983e-05	0.0012386	568.53	203.008	62	763.116	265.819	61	4.9214	2.9071	6.6058	WIDR, JIYOYE, HS888SK, HS936TC1, U266B1, SW684, SW900, T98G, TCCSUP, TE125T, TT, SW579, SNB19, SCABER, SIHA, SW1353, SW1783, RAJI, MEG01, MT3, NCIH295R, NCIH520, NCIH596, OE19, OE21, PANC1, M059J, J82, KU812, L428, LS174T, LS411N, HT1197, HT1376, HT29, HT3, HELA, FADU, HPAFII, HS229T, HS578T, HS683, HS688AT, HS729, HS821T, HS895T, HS934T, HT, H4, DKMG, D341MED, COLO201, BXPC3, A388, A704, CALU6, …	639V, 647V, AGS, AN3CA, BC1, BCP1, BFTC905, BM1604, BPH1, C33A, CA46, CAL27, CAL62, A204, A375, BT549, BV173, CMLT1, CROAP2, DAOY, DB, G401, G402, GA10, HOS, DOHH2, DOTC24510, H9, HCT116, HT1080, KHOS240S, HUTU80, LS513, MV411, NAMALWA, MESSA, MG63, MHHPREB1, MIAPACA2, MC116, PFSK1, PSN1, SNU1, SR, ST486, SUDHL10, SUDHL8, SUPT1, SW13, REC1, RKOE6, RPMI6666, SJRH30, SKUT1, SW48, SW480, T24, SW620,…
YEATS4	11720833_at	1.577	1.1991e-05	0.0012326	222.668	112.028	62	351.148	190.566	61	4.9211	2.9092	7.7606	SW1353, SW1783, SCABER, SIHA, MT3, NCIH295R, NCIH520, NCIH596, OE19, OE21, PANC1, MEG01, M059J, KU812, L428, LS174T, LS411N, WIDR, JIYOYE, U266B1, T98G, TCCSUP, TE125T, TT, SW684, SW900, SW579, SNB19, RAJI, HS888SK, HS936TC1, J82, HELA, HT1197, HT1376, HT29, HT3, HPAFII, HS229T, HS578T, HS683, HS688AT, HS729, HS821T, HS895T, HS934T, HT, H4, FADU, DKMG, D341MED, COLO201, BXPC3, A172, CALU6, CCFSTT…	A204, A375, AGS, AN3CA, BC1, BCP1, BFTC905, BM1604, BPH1, C33A, CA46, CAL27, CAL62, 639V, 647V, BT549, BV173, CMLT1, CROAP2, DAOY, DB, DOHH2, DOTC24510, G401, G402, GA10, HOS, HT1080, H9, HCT116, HUTU80, NTERA2CLD1, PFSK1, PSN1, SJRH30, SKUT1, SW48, SW480, SW620, T24, TUR, U2OS, KHOS240S, LS513, MC116, MV411, NAMALWA, MESSA, MG63, MHHPREB1, MIAPACA2, REC1, RKOE6, RPMI6666, SNU1, SR, ST486, SUDHL1…
PLAGL2	11732200_at	1.6481	1.2166e-05	0.0012437	84.3537	43.0419	62	139.023	83.7593	61	4.9149	2.9053	8.1002	WIDR, JIYOYE, HS888SK, HS936TC1, U266B1, SW684, SW900, T98G, TCCSUP, TE125T, TT, SW579, SNB19, SCABER, SIHA, SW1353, SW1783, RAJI, MEG01, MT3, NCIH295R, NCIH520, NCIH596, OE19, OE21, PANC1, M059J, J82, KU812, L428, LS174T, LS411N, HT1197, HT1376, HT29, HT3, HELA, FADU, HPAFII, HS229T, HS578T, HS683, HS688AT, HS729, HS821T, HS895T, HS934T, HT, H4, DKMG, D341MED, COLO201, BXPC3, A388, A704, CALU6, …	639V, 647V, AGS, AN3CA, BC1, BCP1, BFTC905, BM1604, BPH1, C33A, CA46, CAL27, CAL62, A204, A375, BT549, BV173, CMLT1, CROAP2, DAOY, DB, G401, G402, GA10, HOS, DOHH2, DOTC24510, H9, HCT116, HT1080, KHOS240S, HUTU80, LS513, MV411, NAMALWA, MESSA, MG63, MHHPREB1, MIAPACA2, MC116, PFSK1, PSN1, SNU1, SR, ST486, SUDHL10, SUDHL8, SUPT1, SW13, REC1, RKOE6, RPMI6666, SJRH30, SKUT1, SW48, SW480, T24, SW620,…
RPS23	11719783_at	1.1163	1.2293e-05	0.00125	9386.11	1527.86	62	10477.7	1085.82	61	4.9103	2.9031	5.4814	HS888SK, HS936TC1, WIDR, JIYOYE, U266B1, T98G, TCCSUP, TE125T, TT, SW684, SW900, SW579, SW1353, SW1783, SNB19, RAJI, SCABER, SIHA, NCIH295R, NCIH520, NCIH596, OE19, OE21, PANC1, MT3, MEG01, M059J, KU812, L428, LS174T, LS411N, J82, HELA, HT1197, HT1376, HT29, HT3, H4, HPAFII, HS229T, HS578T, HS683, HS688AT, HS729, HS821T, HS895T, HS934T, HT, FADU, DKMG, D341MED, COLO201, CALU6, CCFSTTG1, CHAGOK1, …	AGS, AN3CA, BC1, BCP1, BFTC905, BM1604, BPH1, A204, A375, 639V, 647V, BT549, BV173, C33A, CA46, CAL27, CAL62, CMLT1, CROAP2, DAOY, DB, DOHH2, DOTC24510, HOS, G401, G402, GA10, HT1080, H9, HCT116, HUTU80, KHOS240S, LS513, MC116, MESSA, MG63, MHHPREB1, MIAPACA2, MV411, NAMALWA, REC1, RKOE6, RPMI6666, PFSK1, PSN1, SJRH30, SKUT1, SNU1, SR, ST486, SUDHL10, SUDHL8, SUPT1, SW13, SW48, SW480, SW620, T24,…
LYAR	11722840_s_at	1.5623	1.2306e-05	0.0012446	619.473	334.91	62	967.796	497.675	61	4.9099	2.905	7.6707	SCABER, SIHA, MT3, NCIH295R, NCIH520, NCIH596, OE19, OE21, PANC1, MEG01, M059J, KU812, L428, LS174T, LS411N, J82, HELA, HT1197, HT1376, HT29, HT3, SW684, SW900, SW579, SNB19, RAJI, SW1353, SW1783, HPAFII, HS229T, HS578T, HS683, HS688AT, HS729, HS821T, HS895T, HS934T, HT, H4, FADU, DKMG, D341MED, COLO201, BXPC3, A172, CALU6, CCFSTTG1, CHAGOK1, CHP212, BT20, A388, A704, 5637, WIDR, JIYOYE, HS888SK,…	A204, A375, AGS, AN3CA, BC1, BCP1, BFTC905, BM1604, BPH1, C33A, CA46, CAL27, CAL62, 639V, 647V, BT549, BV173, CMLT1, CROAP2, DAOY, DB, DOHH2, DOTC24510, G401, G402, GA10, HOS, T24, SNU1, SR, ST486, SUDHL10, SUDHL8, SUPT1, SW13, PFSK1, PSN1, SJRH30, SKUT1, SW48, SW480, SW620, HT1080, H9, HCT116, HUTU80, KHOS240S, LS513, MC116, MV411, NAMALWA, MESSA, MG63, MHHPREB1, MIAPACA2, REC1, RKOE6, RPMI6666,…
TXLNG	11759193_a_at	1.5325	1.2549e-05	0.0012623	202.224	128.696	62	309.906	133.429	61	4.9014	2.8988	7.5113	HS888SK, HS936TC1, WIDR, JIYOYE, U266B1, T98G, TCCSUP, TE125T, TT, SW684, SW900, SW579, SW1353, SW1783, SNB19, RAJI, SCABER, SIHA, NCIH295R, NCIH520, NCIH596, OE19, OE21, PANC1, MT3, MEG01, M059J, KU812, L428, LS174T, LS411N, J82, HELA, HT1197, HT1376, HT29, HT3, H4, HPAFII, HS229T, HS578T, HS683, HS688AT, HS729, HS821T, HS895T, HS934T, HT, FADU, DKMG, D341MED, COLO201, CALU6, CCFSTTG1, CHAGOK1, …	AGS, AN3CA, BC1, BCP1, BFTC905, BM1604, BPH1, A204, A375, 639V, 647V, BT549, BV173, C33A, CA46, CAL27, CAL62, CMLT1, CROAP2, DAOY, DB, DOHH2, DOTC24510, HOS, G401, G402, GA10, HT1080, H9, HCT116, HUTU80, KHOS240S, LS513, MC116, MESSA, MG63, MHHPREB1, MIAPACA2, MV411, NAMALWA, REC1, RKOE6, RPMI6666, PFSK1, PSN1, SJRH30, SKUT1, SNU1, SR, ST486, SUDHL10, SUDHL8, SUPT1, SW13, SW48, SW480, SW620, T24,…
CAV2	11725964_a_at	-2.5903	1.2913e-05	0.001292	1706.62	1436.38	62	658.85	1091.96	61	4.889	2.8887	-12.664	WIDR, JIYOYE, HS888SK, HS936TC1, U266B1, SW684, SW900, T98G, TCCSUP, TE125T, TT, SW579, SNB19, SW1353, SW1783, SCABER, SIHA, RAJI, MEG01, NCIH295R, NCIH520, NCIH596, OE19, OE21, PANC1, MT3, M059J, J82, KU812, L428, LS174T, LS411N, HT1197, HT1376, HT29, HT3, HPAFII, HS229T, HS578T, HS683, HS688AT, HS729, HS821T, HS895T, HS934T, HT, HELA, FADU, H4, DKMG, D341MED, COLO201, BXPC3, CALU6, CCFSTTG1, CH…	639V, 647V, A204, A375, AGS, AN3CA, BC1, BCP1, BFTC905, BM1604, BPH1, C33A, CA46, CAL27, CAL62, BT549, BV173, CMLT1, CROAP2, DAOY, DB, G401, G402, GA10, DOHH2, DOTC24510, H9, HCT116, HOS, HT1080, KHOS240S, HUTU80, LS513, MESSA, MG63, MHHPREB1, MIAPACA2, MV411, NAMALWA, MC116, PFSK1, PSN1, REC1, RKOE6, RPMI6666, SNU1, SR, ST486, SUDHL10, SUDHL8, SUPT1, SW13, SJRH30, SKUT1, SW48, SW480, T24, SW620,…
KRI1	11725948_at	1.3966	1.2955e-05	0.0012894	193.656	91.9337	62	270.458	95.3418	61	4.8876	2.8896	6.8259	T98G, TCCSUP, TE125T, TT, SW579, SNB19, SW1353, SW1783, SCABER, SIHA, RAJI, MEG01, NCIH295R, NCIH520, NCIH596, OE19, OE21, PANC1, HS888SK, HS936TC1, WIDR, JIYOYE, U266B1, SW684, SW900, MT3, M059J, J82, KU812, L428, LS174T, LS411N, HT1197, HT1376, HT29, HT3, HPAFII, HS229T, HS578T, HS683, HS688AT, HS729, HS821T, HS895T, HS934T, HT, HELA, FADU, H4, DKMG, D341MED, COLO201, BXPC3, CALU6, CCFSTTG1, CH…	639V, 647V, A204, A375, AGS, AN3CA, BC1, BCP1, BFTC905, BM1604, BPH1, C33A, CA46, CAL27, CAL62, BT549, BV173, CMLT1, CROAP2, DAOY, DB, G401, G402, GA10, DOHH2, DOTC24510, H9, HCT116, HOS, HT1080, KHOS240S, HUTU80, LS513, MESSA, MG63, MHHPREB1, MIAPACA2, SW620, TUR, U2OS, NTERA2CLD1, MV411, NAMALWA, MC116, PFSK1, PSN1, REC1, RKOE6, RPMI6666, SNU1, SR, ST486, SUDHL10, SUDHL8, SUPT1, SW13, SJRH30, S…
RPL27	11757328_x_at	1.1036	1.3263e-05	0.0013131	8410.71	1325.82	62	9281.81	702.533	61	4.8774	2.8817	5.3825	HS888SK, HS936TC1, WIDR, JIYOYE, U266B1, T98G, TCCSUP, TE125T, TT, SW684, SW900, SW579, SNB19, RAJI, SW1353, SW1783, SCABER, SIHA, MT3, NCIH295R, NCIH520, NCIH596, OE19, OE21, PANC1, MEG01, M059J, KU812, L428, LS174T, LS411N, J82, HELA, HT1197, HT1376, HT29, HT3, HPAFII, HS229T, HS578T, HS683, HS688AT, HS729, HS821T, HS895T, HS934T, HT, H4, FADU, DKMG, D341MED, COLO201, BXPC3, A172, CALU6, CCFSTT…	A204, A375, AGS, AN3CA, BC1, BCP1, BFTC905, BM1604, BPH1, C33A, CA46, CAL27, CAL62, 639V, 647V, BT549, BV173, CMLT1, CROAP2, DAOY, DB, DOHH2, DOTC24510, G401, G402, GA10, HOS, HT1080, H9, HCT116, HUTU80, KHOS240S, LS513, MC116, MV411, NAMALWA, MESSA, MG63, MHHPREB1, MIAPACA2, REC1, RKOE6, RPMI6666, SNU1, SR, ST486, SUDHL10, SUDHL8, SUPT1, SW13, PFSK1, PSN1, SJRH30, SKUT1, SW48, SW480, SW620, T24,…
PUM2	11718806_a_at	1.2939	1.3343e-05	0.0013141	643.97	231.702	62	833.203	230.469	61	4.8748	2.8814	6.3072	HS888SK, HS936TC1, WIDR, JIYOYE, U266B1, T98G, TCCSUP, TE125T, TT, SW684, SW900, SW579, SW1353, SW1783, SNB19, RAJI, SCABER, SIHA, NCIH295R, NCIH520, NCIH596, OE19, OE21, PANC1, MT3, MEG01, M059J, KU812, L428, LS174T, LS411N, J82, HELA, HT1197, HT1376, HT29, HT3, H4, HPAFII, HS229T, HS578T, HS683, HS688AT, HS729, HS821T, HS895T, HS934T, HT, FADU, DKMG, D341MED, COLO201, CALU6, CCFSTTG1, CHAGOK1, …	AGS, AN3CA, BC1, BCP1, BFTC905, BM1604, BPH1, A204, A375, 639V, 647V, BT549, BV173, C33A, CA46, CAL27, CAL62, CMLT1, CROAP2, DAOY, DB, DOHH2, DOTC24510, HOS, G401, G402, GA10, HT1080, H9, HCT116, HUTU80, KHOS240S, LS513, MC116, MESSA, MG63, MHHPREB1, MIAPACA2, MV411, NAMALWA, REC1, RKOE6, RPMI6666, PFSK1, PSN1, SJRH30, SKUT1, SNU1, SR, ST486, SUDHL10, SUDHL8, SUPT1, SW13, SW48, SW480, SW620, T24,…
SAFB	11756438_a_at	1.3221	1.3354e-05	0.0013083	509.763	143.33	62	673.967	245.381	61	4.8744	2.8833	6.4445	SW1353, SW1783, RAJI, MEG01, MT3, NCIH295R, NCIH520, NCIH596, OE19, OE21, PANC1, M059J, J82, KU812, L428, LS174T, LS411N, U266B1, SW684, SW900, T98G, TCCSUP, TE125T, TT, SW579, SNB19, SCABER, SIHA, HS888SK, HS936TC1, WIDR, JIYOYE, HT1197, HT1376, HT29, HT3, HELA, FADU, HPAFII, HS229T, HS578T, HS683, HS688AT, HS729, HS821T, HS895T, HS934T, HT, H4, DKMG, D341MED, COLO201, BXPC3, A388, A704, CALU6, …	639V, 647V, AGS, AN3CA, BC1, BCP1, BFTC905, BM1604, BPH1, C33A, CA46, CAL27, CAL62, A204, A375, BT549, BV173, CMLT1, CROAP2, DAOY, DB, G401, G402, GA10, HOS, DOHH2, DOTC24510, H9, HCT116, HT1080, U2OS, NTERA2CLD1, REC1, RKOE6, RPMI6666, SJRH30, SKUT1, SW48, SW480, T24, SW620, TUR, KHOS240S, HUTU80, LS513, MV411, NAMALWA, MESSA, MG63, MHHPREB1, MIAPACA2, MC116, PFSK1, PSN1, SNU1, SR, ST486, SUDHL1…
TGFBI	11734550_x_at	-4.1662	1.3361e-05	0.0013023	3637.51	4330.68	62	873.091	1979.79	61	4.8742	2.8853	-20.307	WIDR, JIYOYE, HS888SK, HS936TC1, U266B1, SW684, SW900, T98G, TCCSUP, TE125T, TT, SW579, SNB19, SW1353, SW1783, SCABER, SIHA, RAJI, MEG01, NCIH295R, NCIH520, NCIH596, OE19, OE21, PANC1, MT3, M059J, J82, KU812, L428, LS174T, LS411N, HT1197, HT1376, HT29, HT3, HPAFII, HS229T, HS578T, HS683, HS688AT, HS729, HS821T, HS895T, HS934T, HT, HELA, FADU, H4, DKMG, D341MED, COLO201, BXPC3, CALU6, CCFSTTG1, CH…	A204, A375, AGS, AN3CA, BC1, BCP1, BFTC905, BM1604, BPH1, C33A, CA46, CAL27, CAL62, BT549, BV173, CMLT1, CROAP2, DAOY, DB, G401, G402, GA10, DOHH2, DOTC24510, H9, HCT116, HOS, HT1080, KHOS240S, HUTU80, LS513, MESSA, MG63, MHHPREB1, MIAPACA2, MV411, NAMALWA, MC116, PFSK1, PSN1, REC1, RKOE6, RPMI6666, SNU1, SR, ST486, SUDHL10, SUDHL8, SUPT1, SW13, SJRH30, SKUT1, SW48, SW480, T24, SW620, TUR, NTERA2…
RPLP2	11716613_s_at	1.1465	1.3436e-05	0.0013028	6639.05	1339.09	62	7611.37	1011.14	61	4.8717	2.8851	5.5852	WIDR, JIYOYE, HS888SK, HS936TC1, U266B1, SW684, SW900, T98G, TCCSUP, TE125T, TT, SW579, SNB19, SCABER, SIHA, SW1353, SW1783, RAJI, MEG01, MT3, NCIH295R, NCIH520, NCIH596, OE19, OE21, PANC1, M059J, J82, KU812, L428, LS174T, LS411N, HT1197, HT1376, HT29, HT3, HELA, FADU, HPAFII, HS229T, HS578T, HS683, HS688AT, HS729, HS821T, HS895T, HS934T, HT, H4, DKMG, D341MED, COLO201, BXPC3, A388, A704, CALU6, …	639V, 647V, AGS, AN3CA, BC1, BCP1, BFTC905, BM1604, BPH1, C33A, CA46, CAL27, CAL62, A204, A375, BT549, BV173, CMLT1, CROAP2, DAOY, DB, G401, G402, GA10, HOS, DOHH2, DOTC24510, H9, HCT116, HT1080, KHOS240S, HUTU80, LS513, MV411, NAMALWA, MESSA, MG63, MHHPREB1, MIAPACA2, MC116, PFSK1, PSN1, SNU1, SR, ST486, SUDHL10, SUDHL8, SUPT1, SW13, REC1, RKOE6, RPMI6666, SJRH30, SKUT1, SW48, SW480, T24, SW620,…
SNORA52	11716613_s_at	1.1465	1.3436e-05	0.0012961	6639.05	1339.09	62	7611.37	1011.14	61	4.8717	2.8874	5.5852	WIDR, JIYOYE, HS888SK, HS936TC1, U266B1, SW684, SW900, T98G, TCCSUP, TE125T, TT, SW579, SNB19, SCABER, SIHA, SW1353, SW1783, RAJI, MEG01, MT3, NCIH295R, NCIH520, NCIH596, OE19, OE21, PANC1, M059J, J82, KU812, L428, LS174T, LS411N, HT1197, HT1376, HT29, HT3, HELA, FADU, HPAFII, HS229T, HS578T, HS683, HS688AT, HS729, HS821T, HS895T, HS934T, HT, H4, DKMG, D341MED, COLO201, BXPC3, A388, A704, CALU6, …	639V, 647V, AGS, AN3CA, BC1, BCP1, BFTC905, BM1604, BPH1, C33A, CA46, CAL27, CAL62, A204, A375, BT549, BV173, CMLT1, CROAP2, DAOY, DB, G401, G402, GA10, HOS, DOHH2, DOTC24510, H9, HCT116, HT1080, KHOS240S, HUTU80, LS513, MV411, NAMALWA, MESSA, MG63, MHHPREB1, MIAPACA2, MC116, PFSK1, PSN1, SNU1, SR, ST486, SUDHL10, SUDHL8, SUPT1, SW13, REC1, RKOE6, RPMI6666, SJRH30, SKUT1, SW48, SW480, T24, SW620,…
FAM175B	11721179_at	1.2634	1.3439e-05	0.0012898	328.217	94.5528	62	414.679	115.809	61	4.8716	2.8895	6.155	HS888SK, HS936TC1, WIDR, JIYOYE, U266B1, T98G, TCCSUP, TE125T, TT, SW684, SW900, SW579, SNB19, RAJI, SW1353, SW1783, SCABER, SIHA, MT3, NCIH295R, NCIH520, NCIH596, OE19, OE21, PANC1, MEG01, M059J, KU812, L428, LS174T, LS411N, J82, HELA, HT1197, HT1376, HT29, HT3, HPAFII, HS229T, HS578T, HS683, HS688AT, HS729, HS821T, HS895T, HS934T, HT, H4, FADU, DKMG, D341MED, COLO201, BXPC3, A172, CALU6, CCFSTT…	A204, A375, AGS, AN3CA, BC1, BCP1, BFTC905, BM1604, BPH1, C33A, CA46, CAL27, CAL62, 639V, 647V, BT549, BV173, CMLT1, CROAP2, DAOY, DB, DOHH2, DOTC24510, G401, G402, GA10, HOS, HT1080, H9, HCT116, HUTU80, KHOS240S, LS513, MC116, MV411, NAMALWA, MESSA, MG63, MHHPREB1, MIAPACA2, REC1, RKOE6, RPMI6666, SNU1, SR, ST486, SUDHL10, SUDHL8, SUPT1, SW13, PFSK1, PSN1, SJRH30, SKUT1, SW48, SW480, SW620, T24,…
ZNF280C	11739896_at	1.6905	1.389e-05	0.0013263	51.7677	24.2173	62	87.5158	57.1313	61	4.8573	2.8774	8.2115	WIDR, JIYOYE, HS888SK, HS936TC1, U266B1, SW684, SW900, T98G, TCCSUP, TE125T, TT, SW579, SNB19, SW1353, SW1783, SCABER, SIHA, RAJI, MEG01, NCIH295R, NCIH520, NCIH596, OE19, OE21, PANC1, MT3, M059J, J82, KU812, L428, LS174T, LS411N, HT1197, HT1376, HT29, HT3, HPAFII, HS229T, HS578T, HS683, HS688AT, HS729, HS821T, HS895T, HS934T, HT, HELA, FADU, H4, DKMG, D341MED, COLO201, BXPC3, CALU6, CCFSTTG1, CH…	639V, 647V, A204, A375, AGS, AN3CA, BC1, BCP1, BFTC905, BM1604, BPH1, C33A, CA46, CAL27, CAL62, BT549, BV173, CMLT1, CROAP2, DAOY, DB, G401, G402, GA10, DOHH2, DOTC24510, H9, HCT116, HOS, HT1080, KHOS240S, HUTU80, LS513, MESSA, MG63, MHHPREB1, MIAPACA2, MV411, NAMALWA, MC116, PFSK1, PSN1, REC1, RKOE6, RPMI6666, SNU1, SR, ST486, SUDHL10, SUDHL8, SUPT1, SW13, SJRH30, SKUT1, SW48, SW480, T24, SW620,…
PHB2	11715383_a_at	1.3197	1.3974e-05	0.0013276	2469.7	1037.36	62	3259.19	888.795	61	4.8547	2.8769	6.4066	WIDR, JIYOYE, HS888SK, HS936TC1, U266B1, SW684, SW900, T98G, TCCSUP, TE125T, TT, SW579, SNB19, SCABER, SIHA, SW1353, SW1783, RAJI, MEG01, MT3, NCIH295R, NCIH520, NCIH596, OE19, OE21, PANC1, M059J, J82, KU812, L428, LS174T, LS411N, HT1197, HT1376, HT29, HT3, HELA, FADU, HPAFII, HS229T, HS578T, HS683, HS688AT, HS729, HS821T, HS895T, HS934T, HT, H4, DKMG, D341MED, COLO201, BXPC3, A388, A704, CALU6, …	639V, 647V, AGS, AN3CA, BC1, BCP1, BFTC905, BM1604, BPH1, C33A, CA46, CAL27, CAL62, A204, A375, BT549, BV173, CMLT1, CROAP2, DAOY, DB, G401, G402, GA10, HOS, DOHH2, DOTC24510, H9, HCT116, HT1080, KHOS240S, HUTU80, LS513, MV411, NAMALWA, MESSA, MG63, MHHPREB1, MIAPACA2, MC116, PFSK1, PSN1, SNU1, SR, ST486, SUDHL10, SUDHL8, SUPT1, SW13, REC1, RKOE6, RPMI6666, SJRH30, SKUT1, SW48, SW480, T24, SW620,…
EIF3A	11721471_a_at	1.3051	1.4021e-05	0.0013254	1170.63	426.542	62	1527.83	448.149	61	4.8532	2.8777	6.3341	WIDR, JIYOYE, HS888SK, HS936TC1, U266B1, SW684, SW900, T98G, TCCSUP, TE125T, TT, SW579, SNB19, SW1353, SW1783, SCABER, SIHA, RAJI, MEG01, NCIH295R, NCIH520, NCIH596, OE19, OE21, PANC1, MT3, M059J, J82, KU812, L428, LS174T, LS411N, HT1197, HT1376, HT29, HT3, HPAFII, HS229T, HS578T, HS683, HS688AT, HS729, HS821T, HS895T, HS934T, HT, HELA, FADU, H4, DKMG, D341MED, COLO201, BXPC3, CALU6, CCFSTTG1, CH…	639V, 647V, A204, A375, AGS, AN3CA, BC1, BCP1, BFTC905, BM1604, BPH1, C33A, CA46, CAL27, CAL62, BT549, BV173, CMLT1, CROAP2, DAOY, DB, G401, G402, GA10, DOHH2, DOTC24510, H9, HCT116, HOS, HT1080, KHOS240S, HUTU80, LS513, MESSA, MG63, MHHPREB1, MIAPACA2, MV411, NAMALWA, MC116, PFSK1, PSN1, REC1, RKOE6, RPMI6666, SNU1, SR, ST486, SUDHL10, SUDHL8, SUPT1, SW13, SJRH30, SKUT1, SW48, SW480, T24, SW620,…
BTF3	11756137_x_at	1.1282	1.409e-05	0.0013252	5322.32	887.813	62	6004.86	779.811	61	4.8511	2.8777	5.4732	J82, HELA, HT1197, HT1376, HT29, HT3, HPAFII, HS229T, HS578T, HS683, HS688AT, HS729, HS821T, HS895T, HS934T, HT, H4, FADU, DKMG, D341MED, COLO201, BXPC3, A172, CALU6, CCFSTTG1, CHAGOK1, CHP212, BT20, A388, A704, HS888SK, HS936TC1, WIDR, JIYOYE, U266B1, T98G, TCCSUP, TE125T, TT, SW684, SW900, SW579, SNB19, RAJI, SW1353, SW1783, SCABER, SIHA, MT3, NCIH295R, NCIH520, NCIH596, OE19, OE21, PANC1, MEG0…	KHOS240S, LS513, MC116, MV411, NAMALWA, MESSA, MG63, MHHPREB1, MIAPACA2, REC1, RKOE6, RPMI6666, SNU1, SR, ST486, SUDHL10, SUDHL8, SUPT1, SW13, PFSK1, PSN1, SJRH30, SKUT1, SW48, SW480, SW620, T24, TUR, U2OS, NTERA2CLD1, A204, A375, AGS, AN3CA, BC1, BCP1, BFTC905, BM1604, BPH1, C33A, CA46, CAL27, CAL62, 639V, 647V, BT549, BV173, CMLT1, CROAP2, DAOY, DB, DOHH2, DOTC24510, G401, G402, GA10, HOS, HT10…
PLCXD1	11725211_a_at	2.1351	1.4696e-05	0.0013754	96.369	81.0116	62	205.759	172.332	61	4.8328	2.8616	10.319	HS888SK, HS936TC1, WIDR, JIYOYE, U266B1, T98G, TCCSUP, TE125T, TT, SW684, SW900, SW579, SW1353, SW1783, SNB19, RAJI, SCABER, SIHA, NCIH295R, NCIH520, NCIH596, OE19, OE21, PANC1, MT3, MEG01, M059J, KU812, L428, LS174T, LS411N, J82, HELA, HT1197, HT1376, HT29, HT3, H4, HPAFII, HS229T, HS578T, HS683, HS688AT, HS729, HS821T, HS895T, HS934T, HT, FADU, DKMG, D341MED, COLO201, CALU6, CCFSTTG1, CHAGOK1, …	AGS, AN3CA, BC1, BCP1, BFTC905, BM1604, BPH1, A204, A375, 639V, 647V, BT549, BV173, C33A, CA46, CAL27, CAL62, CMLT1, CROAP2, DAOY, DB, DOHH2, DOTC24510, HOS, G401, G402, GA10, HT1080, H9, HCT116, HUTU80, KHOS240S, LS513, MC116, MESSA, MG63, MHHPREB1, MIAPACA2, MV411, NAMALWA, REC1, RKOE6, RPMI6666, PFSK1, PSN1, SJRH30, SKUT1, SNU1, SR, ST486, SUDHL10, SUDHL8, SUPT1, SW13, SW48, SW480, SW620, T24,…
CCNB1IP1	11718422_s_at	1.7003	1.5073e-05	0.0014037	804.569	626.963	62	1368.03	753.677	61	4.8218	2.8527	8.1986	WIDR, JIYOYE, HS888SK, HS936TC1, U266B1, SW684, SW900, T98G, TCCSUP, TE125T, TT, SW579, SNB19, SCABER, SIHA, SW1353, SW1783, RAJI, MEG01, MT3, NCIH295R, NCIH520, NCIH596, OE19, OE21, PANC1, M059J, J82, KU812, L428, LS174T, LS411N, HT1197, HT1376, HT29, HT3, HELA, FADU, HPAFII, HS229T, HS578T, HS683, HS688AT, HS729, HS821T, HS895T, HS934T, HT, H4, DKMG, D341MED, COLO201, BXPC3, A388, A704, CALU6, …	639V, 647V, AGS, AN3CA, BC1, BCP1, BFTC905, BM1604, BPH1, C33A, CA46, CAL27, CAL62, A204, A375, BT549, BV173, CMLT1, CROAP2, DAOY, DB, G401, G402, GA10, HOS, DOHH2, DOTC24510, H9, HCT116, HT1080, KHOS240S, HUTU80, LS513, MV411, NAMALWA, MESSA, MG63, MHHPREB1, MIAPACA2, MC116, PFSK1, PSN1, SNU1, SR, ST486, SUDHL10, SUDHL8, SUPT1, SW13, REC1, RKOE6, RPMI6666, SJRH30, SKUT1, SW48, SW480, T24, SW620,…
PMS1	11721699_a_at	1.4806	1.5305e-05	0.0014183	405.176	168.054	62	599.887	295.015	61	4.8152	2.8482	7.1291	HS888SK, HS936TC1, WIDR, JIYOYE, U266B1, T98G, TCCSUP, TE125T, TT, SW684, SW900, SW579, SNB19, RAJI, SW1353, SW1783, SCABER, SIHA, MT3, NCIH295R, NCIH520, NCIH596, OE19, OE21, PANC1, MEG01, M059J, KU812, L428, LS174T, LS411N, J82, HELA, HT1197, HT1376, HT29, HT3, HPAFII, HS229T, HS578T, HS683, HS688AT, HS729, HS821T, HS895T, HS934T, HT, H4, FADU, DKMG, D341MED, COLO201, BXPC3, A172, CALU6, CCFSTT…	A204, A375, AGS, AN3CA, BC1, BCP1, BFTC905, BM1604, BPH1, C33A, CA46, CAL27, CAL62, 639V, 647V, BT549, BV173, CMLT1, CROAP2, DAOY, DB, DOHH2, DOTC24510, G401, G402, GA10, HOS, HT1080, H9, HCT116, HUTU80, KHOS240S, LS513, MC116, MV411, NAMALWA, MESSA, MG63, MHHPREB1, MIAPACA2, REC1, RKOE6, RPMI6666, SNU1, SR, ST486, SUDHL10, SUDHL8, SUPT1, SW13, PFSK1, PSN1, SJRH30, SKUT1, SW48, SW480, SW620, T24,…
NOB1	11732545_s_at	1.415	1.5439e-05	0.0014236	836.359	389.337	62	1183.46	462.678	61	4.8114	2.8466	6.8082	T98G, TCCSUP, TE125T, TT, SW579, SNB19, SW1353, SW1783, SCABER, SIHA, RAJI, MEG01, NCIH295R, NCIH520, NCIH596, OE19, OE21, PANC1, HS888SK, HS936TC1, WIDR, JIYOYE, U266B1, SW684, SW900, MT3, M059J, J82, KU812, L428, LS174T, LS411N, HT1197, HT1376, HT29, HT3, HPAFII, HS229T, HS578T, HS683, HS688AT, HS729, HS821T, HS895T, HS934T, HT, HELA, FADU, H4, DKMG, D341MED, COLO201, BXPC3, CALU6, CCFSTTG1, CH…	639V, 647V, A204, A375, AGS, AN3CA, BC1, BCP1, BFTC905, BM1604, BPH1, C33A, CA46, CAL27, CAL62, BT549, BV173, CMLT1, CROAP2, DAOY, DB, G401, G402, GA10, DOHH2, DOTC24510, H9, HCT116, HOS, HT1080, KHOS240S, HUTU80, LS513, MESSA, MG63, MHHPREB1, MIAPACA2, SW620, TUR, U2OS, NTERA2CLD1, MV411, NAMALWA, MC116, PFSK1, PSN1, REC1, RKOE6, RPMI6666, SNU1, SR, ST486, SUDHL10, SUDHL8, SUPT1, SW13, SJRH30, S…
TIPIN	11715237_s_at	1.3891	1.5942e-05	0.0014629	1269.85	634.197	62	1763.99	583.031	61	4.7974	2.8348	6.6643	WIDR, JIYOYE, HS888SK, HS936TC1, U266B1, SW684, SW900, T98G, TCCSUP, TE125T, TT, SW579, SNB19, SW1353, SW1783, SCABER, SIHA, RAJI, NCIH295R, NCIH520, NCIH596, OE19, OE21, PANC1, MT3, MEG01, M059J, KU812, L428, LS174T, LS411N, J82, HELA, HT1197, HT1376, HT29, HT3, HPAFII, HS229T, HS578T, HS683, HS688AT, HS729, HS821T, HS895T, HS934T, HT, H4, FADU, DKMG, D341MED, COLO201, BXPC3, A172, CALU6, CCFSTT…	MC116, MESSA, MG63, MHHPREB1, MIAPACA2, MV411, NAMALWA, PFSK1, PSN1, REC1, RKOE6, RPMI6666, SNU1, SR, ST486, SUDHL10, SUDHL8, SUPT1, SW13, SJRH30, SKUT1, SW48, SW480, T24, SW620, TUR, NTERA2CLD1, U2OS, A204, A375, AGS, AN3CA, BC1, BCP1, BFTC905, BM1604, BPH1, C33A, CA46, CAL27, CAL62, 639V, 647V, BT549, BV173, CMLT1, CROAP2, DAOY, DB, DOHH2, DOTC24510, G401, G402, GA10, HOS, HT1080, H9, HCT116, H…
MIR1292	11755342_x_at	1.4193	1.6038e-05	0.0014645	1664.72	690.422	62	2362.81	1005.42	61	4.7949	2.8343	6.8055	D341MED, COLO201, BXPC3, A172, CALU6, CCFSTTG1, CHAGOK1, CHP212, BT20, A388, A704, 5637, SW684, SW900, SW579, SNB19, RAJI, SW1353, SW1783, SCABER, SIHA, MT3, NCIH295R, NCIH520, NCIH596, OE19, OE21, PANC1, MEG01, M059J, KU812, L428, LS174T, LS411N, J82, HELA, HT1197, HT1376, HT29, HT3, HPAFII, HS229T, HS578T, HS683, HS688AT, HS729, HS821T, HS895T, HS934T, HT, H4, FADU, DKMG, WIDR, JIYOYE, U266B1, …	NTERA2CLD1, T24, TUR, U2OS, DAOY, DB, DOHH2, DOTC24510, G401, G402, GA10, HOS, HT1080, H9, HCT116, HUTU80, KHOS240S, LS513, MC116, MV411, NAMALWA, MESSA, MG63, MHHPREB1, MIAPACA2, REC1, RKOE6, RPMI6666, SNU1, SR, ST486, SUDHL10, SUDHL8, SUPT1, SW13, PFSK1, PSN1, SJRH30, SKUT1, SW48, SW480, SW620, A204, A375, AGS, AN3CA, BC1, BCP1, BFTC905, BM1604, BPH1, C33A, CA46, CAL27, CAL62, 639V, 647V, BT549…
NOP56	11755342_x_at	1.4193	1.6038e-05	0.0014574	1664.72	690.422	62	2362.81	1005.42	61	4.7949	2.8364	6.8055	WIDR, JIYOYE, HS888SK, HS936TC1, U266B1, SW684, SW900, T98G, TCCSUP, TE125T, TT, SW579, SNB19, SCABER, SIHA, SW1353, SW1783, RAJI, MEG01, MT3, NCIH295R, NCIH520, NCIH596, OE19, OE21, PANC1, M059J, J82, KU812, L428, LS174T, LS411N, HT1197, HT1376, HT29, HT3, HELA, FADU, HPAFII, HS229T, HS578T, HS683, HS688AT, HS729, HS821T, HS895T, HS934T, HT, H4, DKMG, D341MED, COLO201, BXPC3, A388, A704, CALU6, …	639V, 647V, AGS, AN3CA, BC1, BCP1, BFTC905, BM1604, BPH1, C33A, CA46, CAL27, CAL62, A204, A375, BT549, BV173, CMLT1, CROAP2, DAOY, DB, G401, G402, GA10, HOS, DOHH2, DOTC24510, H9, HCT116, HT1080, KHOS240S, HUTU80, LS513, MV411, NAMALWA, MESSA, MG63, MHHPREB1, MIAPACA2, MC116, PFSK1, PSN1, SNU1, SR, ST486, SUDHL10, SUDHL8, SUPT1, SW13, REC1, RKOE6, RPMI6666, SJRH30, SKUT1, SW48, SW480, T24, SW620,…
SNORD110	11755342_x_at	1.4193	1.6038e-05	0.0014504	1664.72	690.422	62	2362.81	1005.42	61	4.7949	2.8385	6.8055	HS888SK, HS936TC1, WIDR, JIYOYE, U266B1, SW684, SW900, T98G, TCCSUP, TE125T, TT, SW579, SNB19, SW1353, SW1783, SCABER, SIHA, RAJI, MEG01, NCIH295R, NCIH520, NCIH596, OE19, OE21, PANC1, MT3, M059J, J82, KU812, L428, LS174T, LS411N, HT1197, HT1376, HT29, HT3, HPAFII, HS229T, HS578T, HS683, HS688AT, HS729, HS821T, HS895T, HS934T, HT, HELA, FADU, H4, DKMG, D341MED, COLO201, BXPC3, CALU6, CCFSTTG1, CH…	639V, 647V, A204, A375, AGS, AN3CA, BC1, BCP1, BFTC905, BM1604, BPH1, C33A, CA46, CAL27, CAL62, BT549, BV173, CMLT1, CROAP2, DAOY, DB, G401, G402, GA10, DOHH2, DOTC24510, H9, HCT116, HOS, HT1080, KHOS240S, HUTU80, LS513, MESSA, MG63, MHHPREB1, MIAPACA2, MV411, NAMALWA, MC116, PFSK1, PSN1, REC1, RKOE6, RPMI6666, SNU1, SR, ST486, SUDHL10, SUDHL8, SUPT1, SW13, SJRH30, SKUT1, SW48, SW480, T24, SW620,…
SNORD57	11755342_x_at	1.4193	1.6038e-05	0.0014435	1664.72	690.422	62	2362.81	1005.42	61	4.7949	2.8406	6.8055	HS888SK, HS936TC1, WIDR, JIYOYE, U266B1, T98G, TCCSUP, TE125T, TT, SW684, SW900, SW579, SW1353, SW1783, SNB19, RAJI, SCABER, SIHA, NCIH295R, NCIH520, NCIH596, OE19, OE21, PANC1, MT3, MEG01, M059J, KU812, L428, LS174T, LS411N, J82, HELA, HT1197, HT1376, HT29, HT3, H4, HPAFII, HS229T, HS578T, HS683, HS688AT, HS729, HS821T, HS895T, HS934T, HT, FADU, DKMG, D341MED, COLO201, CALU6, CCFSTTG1, CHAGOK1, …	AGS, AN3CA, BC1, BCP1, BFTC905, BM1604, BPH1, A204, A375, 639V, 647V, BT549, BV173, C33A, CA46, CAL27, CAL62, CMLT1, CROAP2, DAOY, DB, DOHH2, DOTC24510, HOS, G401, G402, GA10, HT1080, H9, HCT116, HUTU80, KHOS240S, LS513, MC116, MESSA, MG63, MHHPREB1, MIAPACA2, MV411, NAMALWA, REC1, RKOE6, RPMI6666, PFSK1, PSN1, SJRH30, SKUT1, SNU1, SR, ST486, SUDHL10, SUDHL8, SUPT1, SW13, SW48, SW480, SW620, T24,…
SNORD86	11755342_x_at	1.4193	1.6038e-05	0.0014366	1664.72	690.422	62	2362.81	1005.42	61	4.7949	2.8427	6.8055	WIDR, JIYOYE, HS888SK, HS936TC1, U266B1, SW684, SW900, T98G, TCCSUP, TE125T, TT, SW579, SNB19, SCABER, SIHA, SW1353, SW1783, RAJI, MEG01, MT3, NCIH295R, NCIH520, NCIH596, OE19, OE21, PANC1, M059J, J82, KU812, L428, LS174T, LS411N, HT1197, HT1376, HT29, HT3, HELA, FADU, HPAFII, HS229T, HS578T, HS683, HS688AT, HS729, HS821T, HS895T, HS934T, HT, H4, DKMG, D341MED, COLO201, BXPC3, A388, A704, CALU6, …	639V, 647V, AGS, AN3CA, BC1, BCP1, BFTC905, BM1604, BPH1, C33A, CA46, CAL27, CAL62, A204, A375, BT549, BV173, CMLT1, CROAP2, DAOY, DB, G401, G402, GA10, HOS, DOHH2, DOTC24510, H9, HCT116, HT1080, KHOS240S, HUTU80, LS513, MV411, NAMALWA, MESSA, MG63, MHHPREB1, MIAPACA2, MC116, PFSK1, PSN1, SNU1, SR, ST486, SUDHL10, SUDHL8, SUPT1, SW13, REC1, RKOE6, RPMI6666, SJRH30, SKUT1, SW48, SW480, T24, SW620,…
INTS10	11720814_s_at	1.5788	1.6062e-05	0.001432	463.983	223.049	62	732.554	413.291	61	4.7942	2.8441	7.5693	HS888SK, HS936TC1, WIDR, JIYOYE, U266B1, T98G, TCCSUP, TE125T, TT, SW684, SW900, SW579, SW1353, SW1783, SNB19, RAJI, SCABER, SIHA, NCIH295R, NCIH520, NCIH596, OE19, OE21, PANC1, MT3, MEG01, M059J, KU812, L428, LS174T, LS411N, J82, HS895T, HS934T, HT, HT1197, HT1376, HT29, HT3, HPAFII, HS229T, HS578T, HS683, HS688AT, HS729, HS821T, HELA, FADU, H4, DKMG, D341MED, COLO201, BXPC3, CALU6, CCFSTTG1, CH…	HT1080, HUTU80, KHOS240S, LS513, MC116, MESSA, MG63, MHHPREB1, MIAPACA2, MV411, NAMALWA, REC1, RKOE6, RPMI6666, PFSK1, PSN1, SJRH30, SKUT1, SNU1, SR, ST486, SUDHL10, SUDHL8, SUPT1, SW13, SW48, SW480, SW620, T24, TUR, U2OS, NTERA2CLD1, 639V, 647V, A204, A375, AGS, AN3CA, BC1, BCP1, BFTC905, BM1604, BPH1, C33A, CA46, CAL27, CAL62, BT549, BV173, CMLT1, CROAP2, DAOY, DB, G401, G402, GA10, DOHH2, DOTC…
CORO7	11754481_x_at	1.8621	1.6305e-05	0.0014467	35.6398	24.0817	62	66.3652	48.0913	61	4.7877	2.8396	8.9152	HS888SK, HS936TC1, WIDR, JIYOYE, U266B1, T98G, TCCSUP, TE125T, TT, SW684, SW900, SW579, SW1353, SW1783, SNB19, RAJI, SCABER, SIHA, NCIH295R, NCIH520, NCIH596, OE19, OE21, PANC1, MT3, MEG01, M059J, KU812, L428, LS174T, LS411N, J82, HELA, HT1197, HT1376, HT29, HT3, H4, HPAFII, HS229T, HS578T, HS683, HS688AT, HS729, HS821T, HS895T, HS934T, HT, FADU, DKMG, D341MED, COLO201, CALU6, CCFSTTG1, CHAGOK1, …	AGS, AN3CA, BC1, BCP1, BFTC905, BM1604, BPH1, A204, A375, 639V, 647V, BT549, BV173, C33A, CA46, CAL27, CAL62, CMLT1, CROAP2, DAOY, DB, DOHH2, DOTC24510, HOS, G401, G402, GA10, HT1080, H9, HCT116, HUTU80, KHOS240S, LS513, MC116, MESSA, MG63, MHHPREB1, MIAPACA2, MV411, NAMALWA, REC1, RKOE6, RPMI6666, PFSK1, PSN1, SJRH30, SKUT1, SNU1, SR, ST486, SUDHL10, SUDHL8, SUPT1, SW13, SW48, SW480, SW620, T24,…
GPR39	11755562_a_at	-2.6742	1.6577e-05	0.001464	95.1195	95.0608	62	35.5687	41.6602	61	4.7805	2.8345	-12.784	WIDR, JIYOYE, HS888SK, HS936TC1, U266B1, SW684, SW900, T98G, TCCSUP, TE125T, TT, SW579, SNB19, SW1353, SW1783, SCABER, SIHA, RAJI, MEG01, NCIH295R, NCIH520, NCIH596, OE19, OE21, PANC1, MT3, M059J, J82, KU812, L428, LS174T, LS411N, HT1197, HT1376, HT29, HT3, HPAFII, HS229T, HS578T, HS683, HS688AT, HS729, HS821T, HS895T, HS934T, HT, HELA, FADU, H4, DKMG, D341MED, COLO201, BXPC3, CALU6, CCFSTTG1, CH…	639V, 647V, A204, A375, AGS, AN3CA, BC1, BCP1, BFTC905, BM1604, BPH1, C33A, CA46, CAL27, CAL62, BT549, BV173, CMLT1, CROAP2, DAOY, DB, G401, G402, GA10, DOHH2, DOTC24510, H9, HCT116, HOS, HT1080, KHOS240S, HUTU80, LS513, MESSA, MG63, MHHPREB1, MIAPACA2, MV411, NAMALWA, MC116, PFSK1, PSN1, REC1, RKOE6, RPMI6666, SNU1, SR, ST486, SUDHL10, SUDHL8, SUPT1, SW13, SJRH30, SKUT1, SW48, SW480, T24, SW620,…
MIEF1	11757944_s_at	1.4149	1.681e-05	0.0014776	259.791	107.407	62	367.574	155.269	61	4.7744	2.8304	6.7553	WIDR, JIYOYE, HS888SK, HS936TC1, U266B1, SW684, SW900, T98G, TCCSUP, TE125T, TT, SW579, SNB19, SW1353, SW1783, SCABER, SIHA, RAJI, MEG01, NCIH295R, NCIH520, NCIH596, OE19, OE21, PANC1, MT3, M059J, J82, KU812, L428, LS174T, LS411N, HT1197, HT1376, HT29, HT3, HPAFII, HS229T, HS578T, HS683, HS688AT, HS729, HS821T, HS895T, HS934T, HT, HELA, FADU, H4, DKMG, D341MED, COLO201, BXPC3, CALU6, CCFSTTG1, CH…	639V, 647V, A204, A375, AGS, AN3CA, BC1, BCP1, BFTC905, BM1604, BPH1, C33A, CA46, CAL27, CAL62, BT549, BV173, CMLT1, CROAP2, DAOY, DB, G401, G402, GA10, DOHH2, DOTC24510, H9, HCT116, HOS, HT1080, KHOS240S, HUTU80, LS513, MESSA, MG63, MHHPREB1, MIAPACA2, MV411, NAMALWA, MC116, PFSK1, PSN1, REC1, RKOE6, RPMI6666, SNU1, SR, ST486, SUDHL10, SUDHL8, SUPT1, SW13, SJRH30, SKUT1, SW48, SW480, T24, SW620,…
KDELR2	11715573_s_at	-1.576	1.7662e-05	0.0015453	2253.42	1196.64	62	1429.87	804.976	61	4.753	2.811	-7.4905	HPAFII, HS229T, HS578T, HS683, HS688AT, HS729, HELA, FADU, H4, DKMG, D341MED, COLO201, BXPC3, CALU6, CCFSTTG1, CHAGOK1, CHP212, BT20, A388, A704, A172, 5637, WIDR, JIYOYE, HS888SK, HS936TC1, U266B1, SW684, SW900, T98G, TCCSUP, TE125T, TT, SW579, SNB19, SW1353, SW1783, SCABER, SIHA, RAJI, MEG01, NCIH295R, NCIH520, NCIH596, OE19, OE21, PANC1, MT3, M059J, J82, KU812, L428, LS174T, LS411N, HT1197, HT…	639V, 647V, A204, A375, AGS, AN3CA, BC1, BCP1, BFTC905, BM1604, BPH1, C33A, CA46, CAL27, CAL62, BT549, BV173, CMLT1, CROAP2, DAOY, DB, G401, G402, GA10, DOHH2, DOTC24510, H9, HCT116, HOS, HT1080, KHOS240S, HUTU80, LS513, MESSA, MG63, MHHPREB1, MIAPACA2, MV411, NAMALWA, MC116, PFSK1, PSN1, REC1, RKOE6, RPMI6666, SNU1, SR, ST486, SUDHL10, SUDHL8, SUPT1, SW13, SJRH30, SKUT1, SW48, SW480, T24, SW620,…
VIMP	11742952_at	-1.3945	1.8377e-05	0.0016004	1361.93	540.609	62	976.639	406.677	61	4.7357	2.7958	-6.604	HS888SK, HS936TC1, WIDR, JIYOYE, U266B1, T98G, TCCSUP, TE125T, TT, SW684, SW900, SW579, SNB19, RAJI, SW1353, SW1783, SCABER, SIHA, MT3, NCIH295R, NCIH520, NCIH596, OE19, OE21, PANC1, MEG01, M059J, KU812, L428, LS174T, LS411N, J82, HELA, HT1197, HT1376, HT29, HT3, HPAFII, HS229T, HS578T, HS683, HS688AT, HS729, HS821T, HS895T, HS934T, HT, H4, FADU, DKMG, D341MED, COLO201, BXPC3, A172, CALU6, CCFSTT…	A204, A375, AGS, AN3CA, BC1, BCP1, BFTC905, BM1604, BPH1, C33A, CA46, CAL27, CAL62, 639V, 647V, BT549, BV173, CMLT1, CROAP2, DAOY, DB, DOHH2, DOTC24510, G401, G402, GA10, HOS, HT1080, H9, HCT116, HUTU80, KHOS240S, LS513, MC116, MV411, NAMALWA, MESSA, MG63, MHHPREB1, MIAPACA2, REC1, RKOE6, RPMI6666, SNU1, SR, ST486, SUDHL10, SUDHL8, SUPT1, SW13, PFSK1, PSN1, SJRH30, SKUT1, SW48, SW480, SW620, T24,…
PDE12	11739237_s_at	1.381	1.8775e-05	0.0016275	280.576	107.861	62	387.473	154.465	61	4.7264	2.7885	6.5271	WIDR, JIYOYE, HS888SK, HS936TC1, U266B1, SW684, SW900, T98G, TCCSUP, TE125T, TT, SW579, SNB19, SW1353, SW1783, SCABER, SIHA, RAJI, MEG01, NCIH295R, NCIH520, NCIH596, OE19, OE21, PANC1, MT3, M059J, J82, KU812, L428, LS174T, LS411N, HT1197, HT1376, HT29, HT3, HPAFII, HS229T, HS578T, HS683, HS688AT, HS729, HS821T, HS895T, HS934T, HT, HELA, FADU, H4, DKMG, D341MED, COLO201, BXPC3, CALU6, CCFSTTG1, CH…	639V, 647V, A204, A375, AGS, AN3CA, BC1, BCP1, BFTC905, BM1604, BPH1, C33A, CA46, CAL27, CAL62, BT549, BV173, CMLT1, CROAP2, DAOY, DB, G401, G402, GA10, DOHH2, DOTC24510, H9, HCT116, HOS, HT1080, KHOS240S, HUTU80, LS513, MESSA, MG63, MHHPREB1, MIAPACA2, MV411, NAMALWA, MC116, PFSK1, PSN1, REC1, RKOE6, RPMI6666, SNU1, SR, ST486, SUDHL10, SUDHL8, SUPT1, SW13, SJRH30, SKUT1, SW48, SW480, T24, SW620,…
RPIA	11744115_a_at	1.5354	1.9011e-05	0.0016404	518.298	262.104	62	795.78	413.476	61	4.721	2.785	7.2485	BT20, BXPC3, A388, A704, A172, 5637, HS888SK, HS936TC1, WIDR, JIYOYE, U266B1, T98G, TCCSUP, TE125T, TT, SW684, SW900, SW579, SW1353, SW1783, SNB19, RAJI, SCABER, SIHA, NCIH295R, NCIH520, NCIH596, OE19, OE21, PANC1, MT3, MEG01, M059J, KU812, L428, LS174T, LS411N, J82, HELA, HT1197, HT1376, HT29, HT3, H4, HPAFII, HS229T, HS578T, HS683, HS688AT, HS729, HS821T, HS895T, HS934T, HT, FADU, DKMG, D341MED…	639V, 647V, A204, A375, C33A, BT549, BV173, AGS, AN3CA, BC1, BCP1, BFTC905, BM1604, BPH1, CA46, CAL27, CAL62, CMLT1, CROAP2, DAOY, DB, DOHH2, DOTC24510, HOS, G401, G402, GA10, HT1080, H9, HCT116, HUTU80, KHOS240S, LS513, MC116, MESSA, MG63, MHHPREB1, MIAPACA2, MV411, NAMALWA, REC1, RKOE6, RPMI6666, PFSK1, PSN1, SJRH30, SKUT1, SNU1, SR, ST486, SUDHL10, SUDHL8, SUPT1, SW13, SW48, SW480, SW620, T24,…
RSL1D1	11736009_a_at	1.3754	1.9013e-05	0.0016331	887.131	395.427	62	1220.2	433.568	61	4.7209	2.787	6.4934	WIDR, JIYOYE, HS888SK, HS936TC1, U266B1, SW684, SW900, T98G, TCCSUP, TE125T, TT, SW579, SNB19, SW1353, SW1783, SCABER, SIHA, RAJI, MEG01, NCIH295R, NCIH520, NCIH596, OE19, OE21, PANC1, MT3, M059J, J82, KU812, L428, LS174T, LS411N, HT1197, HT1376, HT29, HT3, HPAFII, HS229T, HS578T, HS683, HS688AT, HS729, HS821T, HS895T, HS934T, HT, HELA, FADU, H4, DKMG, D341MED, COLO201, BXPC3, CALU6, CCFSTTG1, CH…	639V, 647V, A204, A375, AGS, AN3CA, BC1, BCP1, BFTC905, BM1604, BPH1, C33A, CA46, CAL27, CAL62, BT549, BV173, CMLT1, CROAP2, DAOY, DB, G401, G402, GA10, DOHH2, DOTC24510, H9, HCT116, HOS, HT1080, KHOS240S, HUTU80, LS513, MESSA, MG63, MHHPREB1, MIAPACA2, MV411, NAMALWA, MC116, PFSK1, PSN1, REC1, RKOE6, RPMI6666, SNU1, SR, ST486, SUDHL10, SUDHL8, SUPT1, SW13, SJRH30, SKUT1, SW48, SW480, T24, SW620,…
CUEDC1	11748259_a_at	-1.7351	1.9624e-05	0.0016779	55.9918	34.7006	62	32.2708	23.2782	61	4.7072	2.7752	-8.1673	WIDR, JIYOYE, HS888SK, HS936TC1, U266B1, SW684, SW900, T98G, TCCSUP, TE125T, TT, SW579, SNB19, SCABER, SIHA, SW1353, SW1783, RAJI, MEG01, MT3, NCIH295R, NCIH520, NCIH596, OE19, OE21, PANC1, M059J, J82, KU812, L428, LS174T, LS411N, HT1197, HT1376, HT29, HT3, HELA, FADU, HPAFII, HS229T, HS578T, HS683, HS688AT, HS729, HS821T, HS895T, HS934T, HT, H4, DKMG, D341MED, COLO201, BXPC3, A388, A704, CALU6, …	639V, 647V, AGS, AN3CA, BC1, BCP1, BFTC905, BM1604, BPH1, C33A, CA46, CAL27, CAL62, A204, A375, BT549, BV173, CMLT1, CROAP2, DAOY, DB, G401, G402, GA10, HOS, DOHH2, DOTC24510, H9, HCT116, HT1080, KHOS240S, HUTU80, LS513, MV411, NAMALWA, MESSA, MG63, MHHPREB1, MIAPACA2, MC116, PFSK1, PSN1, SNU1, SR, ST486, SUDHL10, SUDHL8, SUPT1, SW13, REC1, RKOE6, RPMI6666, SJRH30, SKUT1, SW48, SW480, T24, SW620,…
RPL36	11758973_x_at	1.2697	2.0173e-05	0.0017171	1118.5	412.922	62	1420.13	336.322	61	4.6952	2.7652	5.9614	WIDR, JIYOYE, HS888SK, HS936TC1, U266B1, SW684, SW900, T98G, TCCSUP, TE125T, TT, SW579, SNB19, SCABER, SIHA, SW1353, SW1783, RAJI, MEG01, MT3, NCIH295R, NCIH520, NCIH596, OE19, OE21, PANC1, M059J, J82, KU812, L428, LS174T, LS411N, HT1197, HT1376, HT29, HT3, HS688AT, HS729, HS821T, HS895T, HS934T, HT, HELA, FADU, H4, DKMG, D341MED, COLO201, BXPC3, HPAFII, HS229T, HS578T, HS683, CALU6, CCFSTTG1, CH…	HT1080, KHOS240S, HUTU80, LS513, MV411, NAMALWA, MESSA, MG63, MHHPREB1, MIAPACA2, MC116, PFSK1, PSN1, SNU1, SR, ST486, SUDHL10, SUDHL8, SUPT1, SW13, REC1, RKOE6, RPMI6666, SJRH30, SKUT1, SW48, SW480, T24, SW620, TUR, NTERA2CLD1, U2OS, BC1, BCP1, BFTC905, BM1604, BPH1, C33A, CA46, CAL27, CAL62, HOS, BT549, BV173, CMLT1, CROAP2, DAOY, DB, G401, G402, GA10, DOHH2, DOTC24510, H9, HCT116, 639V, 647V, …
SMARCC1	11742781_a_at	1.3882	2.1181e-05	0.0017948	536.587	246.293	62	744.909	275.177	61	4.674	2.746	6.4887	DKMG, D341MED, COLO201, BXPC3, A388, A704, CALU6, CCFSTTG1, CHAGOK1, CHP212, BT20, A172, 5637, WIDR, JIYOYE, HS888SK, HS936TC1, U266B1, SW684, SW900, T98G, TCCSUP, TE125T, TT, SW579, SNB19, SW1353, SW1783, SCABER, SIHA, RAJI, MEG01, NCIH295R, NCIH520, NCIH596, OE19, OE21, PANC1, MT3, M059J, J82, KU812, L428, LS174T, LS411N, HT1197, HT1376, HT29, HT3, HPAFII, HS229T, HS578T, HS683, HS688AT, HS729,…	639V, 647V, AGS, AN3CA, BC1, BCP1, BFTC905, BM1604, BPH1, C33A, CA46, CAL27, CAL62, A204, A375, BT549, BV173, CMLT1, CROAP2, DAOY, DB, DOHH2, DOTC24510, H9, HCT116, G401, G402, GA10, HOS, HT1080, KHOS240S, HUTU80, LS513, MESSA, MG63, MHHPREB1, MIAPACA2, MV411, NAMALWA, MC116, PFSK1, PSN1, REC1, RKOE6, RPMI6666, SNU1, SR, ST486, SUDHL10, SUDHL8, SUPT1, SW13, SJRH30, SKUT1, SW48, SW480, T24, SW620,…
ANXA2P2	11747282_x_at	-1.5204	2.1371e-05	0.0018028	5381.61	2392.79	62	3539.68	2220.57	61	4.6702	2.7441	-7.1004	WIDR, JIYOYE, HS888SK, HS936TC1, U266B1, SW684, SW900, T98G, TCCSUP, TE125T, TT, SW579, SNB19, SW1353, SW1783, SCABER, SIHA, RAJI, MEG01, NCIH295R, NCIH520, NCIH596, OE19, OE21, PANC1, MT3, M059J, J82, KU812, L428, LS174T, LS411N, HT1197, HT1376, HT29, HT3, HPAFII, HS229T, HS578T, HS683, HS688AT, HS729, HS821T, HS895T, HS934T, HT, HELA, FADU, H4, DKMG, D341MED, COLO201, BXPC3, CALU6, CCFSTTG1, CH…	639V, 647V, A204, A375, AGS, AN3CA, BC1, BCP1, BFTC905, BM1604, BPH1, C33A, CA46, CAL27, CAL62, BT549, BV173, CMLT1, CROAP2, DAOY, DB, G401, G402, GA10, DOHH2, DOTC24510, H9, HCT116, HOS, HT1080, KHOS240S, HUTU80, LS513, MESSA, MG63, MHHPREB1, MIAPACA2, MV411, NAMALWA, MC116, PFSK1, PSN1, REC1, RKOE6, RPMI6666, SNU1, SR, ST486, SUDHL10, SUDHL8, SUPT1, SW13, SJRH30, SKUT1, SW48, SW480, T24, SW620,…
RANGRF	11744510_a_at	1.5384	2.1749e-05	0.0018265	514.993	211.298	62	792.247	445.761	61	4.6626	2.7384	7.1727	HS888SK, HS936TC1, WIDR, JIYOYE, U266B1, T98G, TCCSUP, TE125T, TT, SW684, SW900, SW579, SW1353, SW1783, SNB19, RAJI, SCABER, SIHA, NCIH295R, NCIH520, NCIH596, OE19, OE21, PANC1, MT3, MEG01, M059J, KU812, L428, LS174T, LS411N, J82, HELA, HT1197, HT1376, HT29, HT3, H4, HPAFII, HS229T, HS578T, HS683, HS688AT, HS729, HS821T, HS895T, HS934T, HT, FADU, DKMG, D341MED, COLO201, CALU6, CCFSTTG1, CHAGOK1, …	AGS, AN3CA, BC1, BCP1, BFTC905, BM1604, BPH1, A204, A375, 639V, 647V, BT549, BV173, C33A, CA46, CAL27, CAL62, CMLT1, CROAP2, DAOY, DB, DOHH2, DOTC24510, HOS, G401, G402, GA10, HT1080, H9, HCT116, HUTU80, KHOS240S, LS513, MC116, MESSA, MG63, MHHPREB1, MIAPACA2, MV411, NAMALWA, REC1, RKOE6, RPMI6666, PFSK1, PSN1, SJRH30, SKUT1, SNU1, SR, ST486, SUDHL10, SUDHL8, SUPT1, SW13, SW48, SW480, SW620, T24,…
RIOK1	11730139_a_at	1.4445	2.206e-05	0.0018443	206.974	109.404	62	298.973	121.452	61	4.6564	2.7342	6.7261	WIDR, JIYOYE, HS888SK, HS936TC1, U266B1, SW684, SW900, T98G, TCCSUP, TE125T, TT, SW579, SNB19, SCABER, SIHA, SW1353, SW1783, RAJI, MEG01, MT3, NCIH295R, NCIH520, NCIH596, OE19, OE21, PANC1, M059J, J82, KU812, L428, LS174T, LS411N, HT1197, HT1376, HT29, HT3, HELA, FADU, HPAFII, HS229T, HS578T, HS683, HS688AT, HS729, HS821T, HS895T, HS934T, HT, H4, DKMG, D341MED, COLO201, BXPC3, A388, A704, CALU6, …	639V, 647V, AGS, AN3CA, BC1, BCP1, BFTC905, BM1604, BPH1, C33A, CA46, CAL27, CAL62, A204, A375, BT549, BV173, CMLT1, CROAP2, DAOY, DB, G401, G402, GA10, HOS, DOHH2, DOTC24510, H9, HCT116, HT1080, KHOS240S, HUTU80, LS513, MV411, NAMALWA, MESSA, MG63, MHHPREB1, MIAPACA2, MC116, PFSK1, PSN1, SNU1, SR, ST486, SUDHL10, SUDHL8, SUPT1, SW13, REC1, RKOE6, RPMI6666, SJRH30, SKUT1, SW48, SW480, T24, SW620,…
ATG9A	11716187_a_at	-1.7955	2.213e-05	0.001842	119.018	78.775	62	66.2867	50.3793	61	4.655	2.7347	-8.3581	WIDR, JIYOYE, HS888SK, HS936TC1, U266B1, SW684, SW900, T98G, TCCSUP, TE125T, TT, SW579, SNB19, SW1353, SW1783, SCABER, SIHA, RAJI, MEG01, NCIH295R, NCIH520, NCIH596, OE19, OE21, PANC1, MT3, M059J, J82, KU812, L428, LS174T, LS411N, HT1197, HT1376, HT29, HT3, HPAFII, HS229T, HS578T, HS683, HS688AT, HS729, HS821T, HS895T, HS934T, HT, HELA, FADU, H4, DKMG, D341MED, COLO201, BXPC3, CALU6, CCFSTTG1, CH…	639V, 647V, A204, A375, AGS, AN3CA, BC1, BCP1, BFTC905, BM1604, BPH1, C33A, CA46, CAL27, CAL62, BT549, BV173, CMLT1, CROAP2, DAOY, DB, G401, G402, GA10, DOHH2, DOTC24510, H9, HCT116, HOS, HT1080, KHOS240S, HUTU80, LS513, MESSA, MG63, MHHPREB1, MIAPACA2, MV411, NAMALWA, MC116, PFSK1, PSN1, REC1, RKOE6, RPMI6666, SNU1, SR, ST486, SUDHL10, SUDHL8, SUPT1, SW13, SJRH30, SKUT1, SW48, SW480, T24, SW620,…
CBL	11724807_at	1.5503	2.2161e-05	0.0018364	201.899	97.1571	62	312.995	172.275	61	4.6544	2.736	7.2155	WIDR, JIYOYE, HS888SK, HS936TC1, U266B1, SW684, SW900, T98G, TCCSUP, TE125T, TT, SW579, SNB19, SCABER, SIHA, SW1353, SW1783, RAJI, MEG01, MT3, NCIH295R, NCIH520, NCIH596, OE19, OE21, PANC1, M059J, J82, KU812, L428, LS174T, LS411N, HT1197, HT1376, HT29, HT3, HELA, FADU, HPAFII, HS229T, HS578T, HS683, HS688AT, HS729, HS821T, HS895T, HS934T, HT, H4, DKMG, D341MED, COLO201, BXPC3, A388, A704, CALU6, …	639V, 647V, AGS, AN3CA, BC1, BCP1, BFTC905, BM1604, BPH1, C33A, CA46, CAL27, CAL62, A204, A375, BT549, BV173, CMLT1, CROAP2, DAOY, DB, G401, G402, GA10, HOS, DOHH2, DOTC24510, H9, HCT116, HT1080, KHOS240S, HUTU80, LS513, MV411, NAMALWA, MESSA, MG63, MHHPREB1, MIAPACA2, MC116, PFSK1, PSN1, SNU1, SR, ST486, SUDHL10, SUDHL8, SUPT1, SW13, REC1, RKOE6, RPMI6666, SJRH30, SKUT1, SW48, SW480, T24, SW620,…
TSKU	11737764_a_at	-2.0131	2.2559e-05	0.0018612	106.829	90.0909	62	53.0671	31.0576	61	4.6467	2.7302	-9.3542	HS888SK, HS936TC1, WIDR, JIYOYE, U266B1, T98G, TCCSUP, TE125T, TT, SW684, SW900, SW579, SNB19, RAJI, SW1353, SW1783, SCABER, SIHA, MT3, NCIH295R, NCIH520, NCIH596, OE19, OE21, PANC1, MEG01, M059J, KU812, L428, LS174T, LS411N, J82, HELA, HT1197, HT1376, HT29, HT3, HPAFII, HS229T, HS578T, HS683, HS688AT, HS729, HS821T, HS895T, HS934T, HT, H4, FADU, DKMG, D341MED, COLO201, BXPC3, A172, CALU6, CCFSTT…	A204, A375, AGS, AN3CA, BC1, BCP1, BFTC905, BM1604, BPH1, C33A, CA46, CAL27, CAL62, 639V, 647V, BT549, BV173, CMLT1, CROAP2, DAOY, DB, DOHH2, DOTC24510, G401, G402, GA10, HOS, HT1080, H9, HCT116, HUTU80, KHOS240S, LS513, MC116, MV411, NAMALWA, MESSA, MG63, MHHPREB1, MIAPACA2, REC1, RKOE6, RPMI6666, SNU1, SR, ST486, SUDHL10, SUDHL8, SUPT1, SW13, PFSK1, PSN1, SJRH30, SKUT1, SW48, SW480, SW620, T24,…
ANXA2	11740880_x_at	-1.5367	2.2934e-05	0.0018839	8219.98	3517.71	62	5349.15	3707.92	61	4.6395	2.7249	-7.1295	WIDR, JIYOYE, HS888SK, HS936TC1, U266B1, SW684, SW900, T98G, TCCSUP, TE125T, TT, SW579, SNB19, SW1353, SW1783, SCABER, SIHA, RAJI, MEG01, NCIH295R, NCIH520, NCIH596, OE19, OE21, PANC1, MT3, M059J, J82, KU812, L428, LS174T, LS411N, HT1197, HT1376, HT29, HT3, HPAFII, HS229T, HS578T, HS683, HS688AT, HS729, HS821T, HS895T, HS934T, HT, HELA, FADU, H4, DKMG, D341MED, COLO201, BXPC3, CALU6, CCFSTTG1, CH…	639V, 647V, A204, A375, AGS, AN3CA, BC1, BCP1, BFTC905, BM1604, BPH1, C33A, CA46, CAL27, CAL62, BT549, BV173, CMLT1, CROAP2, DAOY, DB, G401, G402, GA10, DOHH2, DOTC24510, H9, HCT116, HOS, HT1080, KHOS240S, HUTU80, LS513, MESSA, MG63, MHHPREB1, MIAPACA2, MV411, NAMALWA, MC116, PFSK1, PSN1, REC1, RKOE6, RPMI6666, SNU1, SR, ST486, SUDHL10, SUDHL8, SUPT1, SW13, SJRH30, SKUT1, SW48, SW480, T24, SW620,…
SCUBE1	11753195_a_at	1.1315	2.3046e-05	0.0018849	11.1239	1.35007	62	12.5865	2.23252	61	4.6374	2.7247	5.2471	WIDR, JIYOYE, HS888SK, HS936TC1, U266B1, SW684, SW900, T98G, TCCSUP, TE125T, TT, SW579, SNB19, SCABER, SIHA, SW1353, SW1783, RAJI, MEG01, MT3, NCIH295R, NCIH520, NCIH596, OE19, OE21, PANC1, M059J, J82, KU812, L428, LS174T, LS411N, HT1197, HT1376, HT29, HT3, HELA, FADU, HPAFII, HS229T, HS578T, HS683, HS688AT, HS729, HS821T, HS895T, HS934T, HT, H4, DKMG, D341MED, COLO201, BXPC3, A388, A704, CALU6, …	639V, 647V, AGS, AN3CA, BC1, BCP1, BFTC905, BM1604, BPH1, C33A, CA46, CAL27, CAL62, A204, A375, BT549, BV173, CMLT1, CROAP2, DAOY, DB, G401, G402, GA10, HOS, DOHH2, DOTC24510, H9, HCT116, HT1080, KHOS240S, HUTU80, LS513, MV411, NAMALWA, MESSA, MG63, MHHPREB1, MIAPACA2, MC116, PFSK1, PSN1, SNU1, SR, ST486, SUDHL10, SUDHL8, SUPT1, SW13, REC1, RKOE6, RPMI6666, SJRH30, SKUT1, SW48, SW480, T24, SW620,…
RPL22L1	11733816_a_at	1.8537	2.3917e-05	0.0019476	1638.51	1163.65	62	3037.33	2214.6	61	4.6213	2.7105	8.5666	WIDR, JIYOYE, HS888SK, HS936TC1, U266B1, SW684, SW900, T98G, TCCSUP, TE125T, TT, SW579, SNB19, SW1353, SW1783, SCABER, SIHA, RAJI, MEG01, NCIH295R, NCIH520, NCIH596, OE19, OE21, PANC1, MT3, M059J, J82, KU812, L428, LS174T, LS411N, HT1197, HT1376, HT29, HT3, HPAFII, HS229T, HS578T, HS683, HS688AT, HS729, HS821T, HS895T, HS934T, HT, HELA, FADU, H4, DKMG, D341MED, COLO201, BXPC3, CALU6, CCFSTTG1, CH…	639V, 647V, A204, A375, AGS, AN3CA, BC1, BCP1, BFTC905, BM1604, BPH1, C33A, CA46, CAL27, CAL62, BT549, BV173, CMLT1, CROAP2, DAOY, DB, G401, G402, GA10, DOHH2, DOTC24510, H9, HCT116, HOS, HT1080, KHOS240S, HUTU80, LS513, MESSA, MG63, MHHPREB1, MIAPACA2, MV411, NAMALWA, MC116, PFSK1, PSN1, REC1, RKOE6, RPMI6666, SNU1, SR, ST486, SUDHL10, SUDHL8, SUPT1, SW13, SJRH30, SKUT1, SW48, SW480, T24, SW620,…
ARPC1A	11715610_a_at	-1.4174	2.4157e-05	0.0019587	1705.2	750.197	62	1203.06	487.991	61	4.617	2.708	-6.544	SW684, SW900, SW579, SNB19, RAJI, SW1353, SW1783, SCABER, SIHA, MT3, NCIH295R, NCIH520, NCIH596, OE19, OE21, PANC1, WIDR, JIYOYE, U266B1, T98G, TCCSUP, TE125T, TT, HS888SK, HS936TC1, MEG01, M059J, KU812, L428, LS174T, LS411N, J82, HELA, HT1197, HT1376, HT29, HT3, HPAFII, HS229T, HS578T, HS683, HS688AT, HS729, HS821T, HS895T, HS934T, HT, H4, FADU, DKMG, D341MED, COLO201, BXPC3, A172, CALU6, CCFSTT…	A204, A375, AGS, AN3CA, BC1, BCP1, BFTC905, BM1604, BPH1, C33A, CA46, CAL27, CAL62, 639V, 647V, BT549, BV173, CMLT1, CROAP2, DAOY, DB, DOHH2, DOTC24510, G401, G402, GA10, HOS, HT1080, H9, HCT116, HUTU80, KHOS240S, LS513, MC116, NTERA2CLD1, T24, TUR, U2OS, MV411, NAMALWA, MESSA, MG63, MHHPREB1, MIAPACA2, REC1, RKOE6, RPMI6666, SNU1, SR, ST486, SUDHL10, SUDHL8, SUPT1, SW13, PFSK1, PSN1, SJRH30, SKU…
PWP2	11757394_a_at	1.3685	2.4439e-05	0.001973	322.252	134.523	62	440.993	164.239	61	4.6119	2.7049	6.3113	HS888SK, HS936TC1, WIDR, JIYOYE, U266B1, T98G, TCCSUP, TE125T, TT, SW684, SW900, SW579, SNB19, RAJI, SW1353, SW1783, SCABER, SIHA, MT3, NCIH295R, NCIH520, NCIH596, OE19, OE21, PANC1, MEG01, M059J, KU812, L428, LS174T, LS411N, J82, HELA, HT1197, HT1376, HT29, HT3, HPAFII, HS229T, HS578T, HS683, HS688AT, HS729, HS821T, HS895T, HS934T, HT, H4, FADU, DKMG, D341MED, COLO201, BXPC3, A172, CALU6, CCFSTT…	A204, A375, AGS, AN3CA, BC1, BCP1, BFTC905, BM1604, BPH1, C33A, CA46, CAL27, CAL62, 639V, 647V, BT549, BV173, CMLT1, CROAP2, DAOY, DB, DOHH2, DOTC24510, G401, G402, GA10, HOS, HT1080, H9, HCT116, HUTU80, KHOS240S, LS513, MC116, MV411, NAMALWA, MESSA, MG63, MHHPREB1, MIAPACA2, REC1, RKOE6, RPMI6666, SNU1, SR, ST486, SUDHL10, SUDHL8, SUPT1, SW13, PFSK1, PSN1, SJRH30, SKUT1, SW48, SW480, SW620, T24,…
MGST3	11757020_x_at	-1.5926	2.4678e-05	0.0019839	2659.19	1340.65	62	1669.68	1151.96	61	4.6077	2.7025	-7.3383	HS888SK, HS936TC1, WIDR, JIYOYE, U266B1, T98G, TCCSUP, TE125T, TT, SW684, SW900, SW579, SW1353, SW1783, SNB19, RAJI, SCABER, SIHA, NCIH295R, NCIH520, NCIH596, OE19, OE21, PANC1, MT3, MEG01, M059J, KU812, L428, LS174T, LS411N, J82, HELA, HT1197, HT1376, HT29, HT3, H4, HPAFII, HS229T, HS578T, HS683, HS688AT, HS729, HS821T, HS895T, HS934T, HT, FADU, DKMG, D341MED, COLO201, CALU6, CCFSTTG1, CHAGOK1, …	AGS, AN3CA, BC1, BCP1, BFTC905, BM1604, BPH1, A204, A375, 639V, 647V, BT549, BV173, C33A, CA46, CAL27, CAL62, CMLT1, CROAP2, DAOY, DB, DOHH2, DOTC24510, HOS, G401, G402, GA10, HT1080, H9, HCT116, HUTU80, KHOS240S, LS513, MC116, MESSA, MG63, MHHPREB1, MIAPACA2, MV411, NAMALWA, REC1, RKOE6, RPMI6666, PFSK1, PSN1, SJRH30, SKUT1, SNU1, SR, ST486, SUDHL10, SUDHL8, SUPT1, SW13, SW48, SW480, SW620, T24,…
SUPT16H	11717114_a_at	1.317	2.4819e-05	0.0019866	891.504	332.815	62	1174.15	380.698	61	4.6052	2.7019	6.0653	WIDR, JIYOYE, HS888SK, HS936TC1, U266B1, SW684, SW900, T98G, TCCSUP, TE125T, TT, SW579, SNB19, SCABER, SIHA, SW1353, SW1783, RAJI, MEG01, MT3, NCIH295R, NCIH520, NCIH596, OE19, OE21, PANC1, M059J, J82, KU812, L428, LS174T, LS411N, HT1197, HT1376, HT29, HT3, HELA, FADU, HPAFII, HS229T, HS578T, HS683, HS688AT, HS729, HS821T, HS895T, HS934T, HT, H4, DKMG, D341MED, COLO201, BXPC3, A388, A704, CALU6, …	639V, 647V, AGS, AN3CA, BC1, BCP1, BFTC905, BM1604, BPH1, C33A, CA46, CAL27, CAL62, A204, A375, BT549, BV173, CMLT1, CROAP2, DAOY, DB, G401, G402, GA10, HOS, DOHH2, DOTC24510, H9, HCT116, HT1080, KHOS240S, HUTU80, LS513, MV411, NAMALWA, MESSA, MG63, MHHPREB1, MIAPACA2, MC116, PFSK1, PSN1, SNU1, SR, ST486, SUDHL10, SUDHL8, SUPT1, SW13, REC1, RKOE6, RPMI6666, SJRH30, SKUT1, SW48, SW480, T24, SW620,…
ZBTB40	11739982_a_at	1.2735	2.544e-05	0.0020277	89.5164	23.7509	62	114.004	36.9461	61	4.5945	2.693	5.8513	WIDR, JIYOYE, HS888SK, HS936TC1, U266B1, SW684, SW900, T98G, TCCSUP, TE125T, TT, SW579, SNB19, SW1353, SW1783, SCABER, SIHA, RAJI, MEG01, NCIH295R, NCIH520, NCIH596, OE19, OE21, PANC1, MT3, M059J, J82, KU812, L428, LS174T, LS411N, HT1197, HT1376, HT29, HT3, HPAFII, HS229T, HS578T, HS683, HS688AT, HS729, HS821T, HS895T, HS934T, HT, HELA, FADU, H4, DKMG, D341MED, COLO201, BXPC3, CALU6, CCFSTTG1, CH…	639V, 647V, A204, A375, AGS, AN3CA, BC1, BCP1, BFTC905, BM1604, BPH1, C33A, CA46, CAL27, CAL62, BT549, BV173, CMLT1, CROAP2, DAOY, DB, G401, G402, GA10, DOHH2, DOTC24510, H9, HCT116, HOS, HT1080, KHOS240S, HUTU80, LS513, MESSA, MG63, MHHPREB1, MIAPACA2, MV411, NAMALWA, MC116, PFSK1, PSN1, REC1, RKOE6, RPMI6666, SNU1, SR, ST486, SUDHL10, SUDHL8, SUPT1, SW13, SJRH30, SKUT1, SW48, SW480, T24, SW620,…
TOP3B	11723827_s_at	1.3007	2.5449e-05	0.0020199	26.1738	6.83941	62	34.043	12.355	61	4.5943	2.6947	5.9756	HS888SK, HS936TC1, WIDR, JIYOYE, U266B1, T98G, TCCSUP, TE125T, TT, SW684, SW900, SW579, SW1353, SW1783, SNB19, RAJI, SCABER, SIHA, NCIH295R, NCIH520, NCIH596, OE19, OE21, PANC1, MT3, MEG01, M059J, KU812, L428, LS174T, LS411N, J82, HELA, HT1197, HT1376, HT29, HT3, H4, HPAFII, HS229T, HS578T, HS683, HS688AT, HS729, HS821T, HS895T, HS934T, HT, FADU, DKMG, D341MED, COLO201, CALU6, CCFSTTG1, CHAGOK1, …	AGS, AN3CA, BC1, BCP1, BFTC905, BM1604, BPH1, A204, A375, 639V, 647V, BT549, BV173, C33A, CA46, CAL27, CAL62, CMLT1, CROAP2, DAOY, DB, DOHH2, DOTC24510, HOS, G401, G402, GA10, HT1080, H9, HCT116, HUTU80, KHOS240S, LS513, MC116, MESSA, MG63, MHHPREB1, MIAPACA2, MV411, NAMALWA, REC1, RKOE6, RPMI6666, PFSK1, PSN1, SJRH30, SKUT1, SNU1, SR, ST486, SUDHL10, SUDHL8, SUPT1, SW13, SW48, SW480, SW620, T24,…
ASPH	11721775_s_at	-1.9953	2.5615e-05	0.0020245	1710.38	1171.26	62	857.223	979.946	61	4.5915	2.6937	-9.1612	T98G, TCCSUP, TE125T, TT, SW579, SNB19, SW1353, SW1783, SCABER, SIHA, RAJI, MEG01, NCIH295R, NCIH520, NCIH596, OE19, OE21, PANC1, MT3, M059J, J82, KU812, L428, LS174T, LS411N, HT1197, HT1376, HT29, HT3, HPAFII, HS229T, HS578T, HS683, HS688AT, HS729, HS821T, HS895T, HS934T, HT, HELA, FADU, H4, HS888SK, HS936TC1, WIDR, JIYOYE, U266B1, SW684, SW900, DKMG, D341MED, COLO201, BXPC3, CALU6, CCFSTTG1, CH…	639V, 647V, A204, A375, AGS, AN3CA, BC1, BCP1, BFTC905, BM1604, BPH1, C33A, CA46, CAL27, CAL62, BT549, BV173, CMLT1, CROAP2, DAOY, DB, SW620, TUR, U2OS, NTERA2CLD1, G401, G402, GA10, DOHH2, DOTC24510, H9, HCT116, HOS, HT1080, KHOS240S, HUTU80, LS513, MESSA, MG63, MHHPREB1, MIAPACA2, MV411, NAMALWA, MC116, PFSK1, PSN1, REC1, RKOE6, RPMI6666, SNU1, SR, ST486, SUDHL10, SUDHL8, SUPT1, SW13, SJRH30, S…
PA2G4	11757850_s_at	1.2991	2.6267e-05	0.0020674	1466.37	500.313	62	1904.96	608.027	61	4.5806	2.6846	5.9506	HS888SK, HS936TC1, WIDR, JIYOYE, U266B1, T98G, TCCSUP, TE125T, TT, SW684, SW900, SW579, SNB19, RAJI, SW1353, SW1783, SCABER, SIHA, MT3, NCIH295R, NCIH520, NCIH596, OE19, OE21, PANC1, MEG01, M059J, KU812, L428, LS174T, LS411N, J82, HELA, HT1197, HT1376, HT29, HT3, HPAFII, HS229T, HS578T, HS683, HS688AT, HS729, HS821T, HS895T, HS934T, HT, H4, FADU, DKMG, D341MED, COLO201, BXPC3, A172, CALU6, CCFSTT…	A204, A375, AGS, AN3CA, BC1, BCP1, BFTC905, BM1604, BPH1, C33A, CA46, CAL27, CAL62, 639V, 647V, BT549, BV173, CMLT1, CROAP2, DAOY, DB, DOHH2, DOTC24510, G401, G402, GA10, HOS, HT1080, H9, HCT116, HUTU80, KHOS240S, LS513, MC116, MV411, NAMALWA, MESSA, MG63, MHHPREB1, MIAPACA2, REC1, RKOE6, RPMI6666, SNU1, SR, ST486, SUDHL10, SUDHL8, SUPT1, SW13, PFSK1, PSN1, SJRH30, SKUT1, SW48, SW480, SW620, T24,…
CDC25A	11726757_s_at	1.7507	2.6526e-05	0.0020791	154.522	98.0877	62	270.515	184.19	61	4.5763	2.6821	8.0116	WIDR, JIYOYE, HS888SK, HS936TC1, U266B1, SW684, SW900, T98G, TCCSUP, TE125T, TT, SW579, SNB19, SCABER, SIHA, SW1353, SW1783, RAJI, MEG01, MT3, NCIH295R, NCIH520, NCIH596, OE19, OE21, PANC1, M059J, J82, KU812, L428, LS174T, LS411N, HT1197, HT1376, HT29, HT3, HELA, FADU, HPAFII, HS229T, HS578T, HS683, HS688AT, HS729, HS821T, HS895T, HS934T, HT, H4, DKMG, D341MED, COLO201, BXPC3, A388, A704, CALU6, …	639V, 647V, AGS, AN3CA, BC1, BCP1, BFTC905, BM1604, BPH1, C33A, CA46, CAL27, CAL62, A204, A375, BT549, BV173, CMLT1, CROAP2, DAOY, DB, G401, G402, GA10, HOS, DOHH2, DOTC24510, H9, HCT116, HT1080, KHOS240S, HUTU80, LS513, MV411, NAMALWA, MESSA, MG63, MHHPREB1, MIAPACA2, MC116, PFSK1, PSN1, SNU1, SR, ST486, SUDHL10, SUDHL8, SUPT1, SW13, REC1, RKOE6, RPMI6666, SJRH30, SKUT1, SW48, SW480, T24, SW620,…
NGLY1	11730767_x_at	1.565	2.7288e-05	0.0021299	214.243	113.086	62	335.28	186.406	61	4.564	2.6716	7.1425	WIDR, JIYOYE, HS888SK, HS936TC1, U266B1, SW684, SW900, T98G, TCCSUP, TE125T, TT, SW579, SNB19, SW1353, SW1783, SCABER, SIHA, RAJI, MEG01, NCIH295R, NCIH520, NCIH596, OE19, OE21, PANC1, MT3, M059J, J82, KU812, L428, LS174T, LS411N, HT1197, HT1376, HT29, HT3, HPAFII, HS229T, HS578T, HS683, HS688AT, HS729, HS821T, HS895T, HS934T, HT, HELA, FADU, H4, DKMG, D341MED, COLO201, CHAGOK1, CHP212, CALU6, CC…	CMLT1, CROAP2, DAOY, DB, G401, G402, GA10, DOHH2, DOTC24510, H9, HCT116, HOS, HT1080, KHOS240S, HUTU80, LS513, MESSA, MG63, MHHPREB1, MIAPACA2, MV411, NAMALWA, MC116, PFSK1, PSN1, REC1, RKOE6, RPMI6666, SNU1, SR, ST486, SUDHL10, SUDHL8, SUPT1, SW13, SJRH30, SKUT1, SW48, SW480, T24, SW620, TUR, NTERA2CLD1, U2OS, A204, A375, AGS, AN3CA, BC1, BCP1, BFTC905, BM1604, BPH1, 639V, 647V, BT549, BV173, C3…
GRIPAP1	11756226_a_at	1.3413	2.7562e-05	0.0021424	95.1095	34.4406	62	127.57	47.2478	61	4.5597	2.6691	6.1159	D341MED, DKMG, COLO201, BXPC3, A388, A704, CALU6, CCFSTTG1, CHAGOK1, CHP212, BT20, A172, 5637, WIDR, JIYOYE, HS888SK, HS936TC1, U266B1, SW684, SW900, T98G, TCCSUP, TE125T, TT, SW579, SNB19, SCABER, SIHA, SW1353, SW1783, RAJI, MEG01, MT3, NCIH295R, NCIH520, NCIH596, OE19, OE21, PANC1, M059J, J82, KU812, L428, LS174T, LS411N, HT1197, HT1376, HT29, HT3, HELA, FADU, HPAFII, HS229T, HS578T, HS683, HS6…	639V, 647V, AGS, AN3CA, BC1, BCP1, BFTC905, BM1604, BPH1, C33A, CA46, CAL27, CAL62, A204, A375, BT549, BV173, CMLT1, DAOY, DB, CROAP2, G401, G402, GA10, HOS, DOHH2, DOTC24510, H9, HCT116, HT1080, KHOS240S, HUTU80, LS513, MV411, NAMALWA, MESSA, MG63, MHHPREB1, MIAPACA2, MC116, PFSK1, PSN1, SNU1, SR, ST486, SUDHL10, SUDHL8, SUPT1, SW13, REC1, RKOE6, RPMI6666, SJRH30, SKUT1, SW48, SW480, T24, SW620,…
TRIM16L	11728668_x_at	-2.4067	2.7771e-05	0.0021498	302.358	287.07	62	125.63	134.985	61	4.5564	2.6676	-10.966	WIDR, JIYOYE, HS888SK, HS936TC1, U266B1, SW684, SW900, T98G, TCCSUP, TE125T, TT, SW579, SNB19, SCABER, SIHA, SW1353, SW1783, RAJI, MEG01, MT3, NCIH295R, NCIH520, NCIH596, OE19, OE21, PANC1, M059J, J82, KU812, L428, LS174T, LS411N, HT1197, HT1376, HT29, HT3, HELA, FADU, HPAFII, HS229T, HS578T, HS683, HS688AT, HS729, HS821T, HS895T, HS934T, HT, H4, DKMG, D341MED, COLO201, BXPC3, A388, A704, CALU6, …	639V, 647V, AGS, AN3CA, BC1, BCP1, BFTC905, BM1604, BPH1, C33A, CA46, CAL27, CAL62, A204, A375, BT549, BV173, CMLT1, CROAP2, DAOY, DB, G401, G402, GA10, HOS, DOHH2, DOTC24510, H9, HCT116, HT1080, KHOS240S, HUTU80, LS513, MV411, NAMALWA, MESSA, MG63, MHHPREB1, MIAPACA2, MC116, PFSK1, PSN1, SNU1, SR, ST486, SUDHL10, SUDHL8, SUPT1, SW13, REC1, RKOE6, RPMI6666, SJRH30, SKUT1, SW48, SW480, T24, SW620,…
RBBP4	11717239_s_at	1.3594	2.8742e-05	0.0022158	1432.37	594.425	62	1947.21	714.08	61	4.5415	2.6545	6.1739	HS888SK, HS936TC1, WIDR, JIYOYE, U266B1, T98G, TCCSUP, TE125T, TT, SW684, SW900, SW579, SW1353, SW1783, SNB19, RAJI, MEG01, MT3, NCIH295R, NCIH520, NCIH596, OE19, OE21, PANC1, SCABER, SIHA, M059J, J82, KU812, L428, LS174T, LS411N, HT1197, HT1376, HT29, HT3, HELA, FADU, HPAFII, HS229T, HS578T, HS683, HS688AT, HS729, HS821T, HS895T, HS934T, HT, H4, DKMG, D341MED, COLO201, BXPC3, A388, A704, CALU6, …	639V, 647V, AGS, AN3CA, BC1, BCP1, BFTC905, BM1604, BPH1, C33A, CA46, CAL27, CAL62, A204, A375, BT549, BV173, CMLT1, CROAP2, DAOY, DB, G401, G402, GA10, HOS, DOHH2, DOTC24510, H9, HCT116, HT1080, KHOS240S, HUTU80, LS513, REC1, RKOE6, RPMI6666, MV411, NAMALWA, MESSA, MG63, MHHPREB1, MIAPACA2, MC116, PFSK1, PSN1, SJRH30, SKUT1, SNU1, SR, ST486, SUDHL10, SUDHL8, SUPT1, SW13, SW48, SW480, SW620, T24,…
ZC3H8	11725781_at	1.627	2.8768e-05	0.0022088	165.857	103.555	62	269.849	156.722	61	4.5411	2.6559	7.3883	WIDR, JIYOYE, HS888SK, HS936TC1, U266B1, SW684, SW900, T98G, TCCSUP, TE125T, TT, SW579, SNB19, SW1353, SW1783, SCABER, SIHA, RAJI, MEG01, NCIH295R, NCIH520, NCIH596, OE19, OE21, PANC1, MT3, M059J, J82, KU812, L428, LS174T, LS411N, HT1197, HT1376, HT29, HT3, HPAFII, HS229T, HS578T, HS683, HS688AT, HS729, HS821T, HS895T, HS934T, HT, HELA, FADU, H4, DKMG, D341MED, COLO201, BXPC3, CALU6, CCFSTTG1, CH…	639V, 647V, A204, A375, AGS, AN3CA, BC1, BCP1, BFTC905, BM1604, BPH1, C33A, CA46, CAL27, CAL62, BT549, BV173, CMLT1, CROAP2, DAOY, DB, G401, G402, GA10, DOHH2, DOTC24510, H9, HCT116, HOS, HT1080, KHOS240S, HUTU80, LS513, MESSA, MG63, MHHPREB1, MIAPACA2, MV411, NAMALWA, MC116, PFSK1, PSN1, REC1, RKOE6, RPMI6666, SNU1, SR, ST486, SUDHL10, SUDHL8, SUPT1, SW13, SJRH30, SKUT1, SW48, SW480, T24, SW620,…
TATDN3	11734753_at	1.6845	2.8873e-05	0.0022078	39.2814	21.9359	62	66.1703	43.3916	61	4.5395	2.656	7.6469	WIDR, JIYOYE, HS888SK, HS936TC1, U266B1, SW684, SW900, T98G, TCCSUP, TE125T, TT, SW579, SNB19, SCABER, SIHA, SW1353, SW1783, RAJI, MEG01, MT3, NCIH295R, NCIH520, NCIH596, OE19, OE21, PANC1, M059J, J82, KU812, L428, LS174T, LS411N, HT1197, HT1376, HT29, HT3, HELA, FADU, HPAFII, HS229T, HS578T, HS683, HS688AT, HS729, HS821T, HS895T, HS934T, HT, H4, DKMG, D341MED, COLO201, BXPC3, A388, A704, CALU6, …	639V, 647V, AGS, AN3CA, BC1, BCP1, BFTC905, BM1604, BPH1, C33A, CA46, CAL27, CAL62, A204, A375, BT549, BV173, CMLT1, CROAP2, DAOY, DB, G401, G402, GA10, HOS, DOHH2, DOTC24510, H9, HCT116, HT1080, KHOS240S, HUTU80, LS513, MV411, NAMALWA, MESSA, MG63, MHHPREB1, MIAPACA2, MC116, PFSK1, PSN1, SNU1, SR, ST486, SUDHL10, SUDHL8, SUPT1, SW13, REC1, RKOE6, RPMI6666, SJRH30, SKUT1, SW48, SW480, T24, SW620,…
OXA1L	11715498_a_at	1.3591	3.0897e-05	0.0023531	795.244	303.44	62	1080.79	419.545	61	4.5101	2.6284	6.1295	HS888SK, HS936TC1, WIDR, JIYOYE, U266B1, T98G, TCCSUP, TE125T, TT, SW684, SW900, SW579, SNB19, RAJI, SW1353, SW1783, SCABER, SIHA, MT3, NCIH295R, NCIH520, NCIH596, OE19, OE21, PANC1, MEG01, M059J, KU812, L428, LS174T, LS411N, J82, HELA, HT1197, HT1376, HT29, HT3, HPAFII, HS229T, HS578T, HS683, HS688AT, HS729, HS821T, HS895T, HS934T, HT, H4, FADU, DKMG, D341MED, COLO201, BXPC3, A172, CALU6, CCFSTT…	A204, A375, AGS, AN3CA, BC1, BCP1, BFTC905, BM1604, BPH1, C33A, CA46, CAL27, CAL62, 639V, 647V, BT549, BV173, CMLT1, CROAP2, DAOY, DB, DOHH2, DOTC24510, G401, G402, GA10, HOS, HT1080, H9, HCT116, HUTU80, KHOS240S, LS513, MC116, MV411, NAMALWA, MESSA, MG63, MHHPREB1, MIAPACA2, REC1, RKOE6, RPMI6666, SNU1, SR, ST486, SUDHL10, SUDHL8, SUPT1, SW13, PFSK1, PSN1, SJRH30, SKUT1, SW48, SW480, SW620, T24,…
CS	11748037_s_at	1.2937	3.0994e-05	0.0023509	943.041	327.424	62	1220.05	380.584	61	4.5087	2.6288	5.8331	SNB19, SCABER, SIHA, RAJI, MEG01, NCIH295R, NCIH520, NCIH596, OE19, OE21, PANC1, SW1353, MT3, M059J, J82, KU812, L428, LS174T, LS411N, HT1197, HT1376, HT29, HT3, HPAFII, HS229T, HS578T, HS683, HS688AT, HS729, HS821T, HS895T, HS934T, HT, HELA, FADU, H4, DKMG, D341MED, COLO201, BXPC3, CALU6, CCFSTTG1, CHAGOK1, CHP212, BT20, A388, A704, A172, 5637, WIDR, JIYOYE, HS888SK, HS936TC1, U266B1, SW684, SW9…	639V, 647V, A204, A375, AGS, AN3CA, BC1, BCP1, BFTC905, BM1604, BPH1, C33A, CA46, CAL27, CAL62, BT549, BV173, CMLT1, CROAP2, DAOY, DB, G401, G402, GA10, DOHH2, DOTC24510, H9, HCT116, HOS, HT1080, KHOS240S, HUTU80, LS513, MESSA, MG63, MHHPREB1, MIAPACA2, SNU1, SR, ST486, SUDHL10, SUDHL8, SUPT1, SW13, MV411, NAMALWA, MC116, PFSK1, PSN1, REC1, RKOE6, RPMI6666, SJRH30, SKUT1, SW48, SW480, T24, SW620,…
SLC25A53	11737500_at	1.1875	3.1578e-05	0.0023856	13.2814	2.22934	62	15.7717	3.93789	61	4.5006	2.6224	5.3445	HS888SK, HS936TC1, WIDR, JIYOYE, U266B1, T98G, TCCSUP, TE125T, TT, SW684, SW900, SW579, SNB19, RAJI, SW1353, SW1783, SCABER, SIHA, MT3, NCIH295R, NCIH520, NCIH596, OE19, OE21, PANC1, MEG01, M059J, KU812, L428, LS174T, LS411N, J82, HELA, HT1197, HT1376, HT29, HT3, HPAFII, HS229T, HS578T, HS683, HS688AT, HS729, HS821T, HS895T, HS934T, HT, H4, FADU, DKMG, D341MED, COLO201, BXPC3, A172, CALU6, CCFSTT…	A204, A375, AGS, AN3CA, BC1, BCP1, BFTC905, BM1604, BPH1, C33A, CA46, CAL27, CAL62, 639V, 647V, BT549, BV173, CMLT1, CROAP2, DAOY, DB, DOHH2, DOTC24510, G401, G402, GA10, HOS, HT1080, H9, HCT116, HUTU80, KHOS240S, LS513, MC116, MV411, NAMALWA, MESSA, MG63, MHHPREB1, MIAPACA2, REC1, RKOE6, RPMI6666, SNU1, SR, ST486, SUDHL10, SUDHL8, SUPT1, SW13, PFSK1, PSN1, SJRH30, SKUT1, SW48, SW480, SW620, T24,…
FXN	11732322_at	1.4939	3.2178e-05	0.0024212	165.985	111.276	62	247.968	98.7126	61	4.4924	2.616	6.7113	HS888SK, HS936TC1, WIDR, JIYOYE, U266B1, T98G, TCCSUP, TE125T, TT, SW684, SW900, SW579, SNB19, RAJI, SW1353, SW1783, SCABER, SIHA, MT3, NCIH295R, NCIH520, NCIH596, OE19, OE21, PANC1, MEG01, M059J, KU812, L428, LS174T, LS411N, J82, HELA, HT1197, HT1376, HT29, HT3, HPAFII, HS229T, HS578T, HS683, HS688AT, HS729, HS821T, HS895T, HS934T, HT, H4, FADU, DKMG, D341MED, COLO201, BXPC3, A172, CALU6, CCFSTT…	A204, A375, AGS, AN3CA, BC1, BCP1, BFTC905, BM1604, BPH1, C33A, CA46, CAL27, CAL62, 639V, 647V, BT549, BV173, CMLT1, CROAP2, DAOY, DB, DOHH2, DOTC24510, G401, G402, GA10, HOS, HT1080, H9, HCT116, HUTU80, KHOS240S, LS513, MC116, MV411, NAMALWA, MESSA, MG63, MHHPREB1, MIAPACA2, REC1, RKOE6, RPMI6666, SNU1, SR, ST486, SUDHL10, SUDHL8, SUPT1, SW13, PFSK1, PSN1, SJRH30, SKUT1, SW48, SW480, SW620, T24,…
RND3	11737760_s_at	-2.4494	3.2417e-05	0.0024294	1873.11	1686.03	62	764.713	1093.45	61	4.4892	2.6145	-10.996	HS888SK, HS936TC1, WIDR, JIYOYE, U266B1, SW684, SW900, T98G, TCCSUP, TE125T, TT, SW579, SNB19, SW1353, SW1783, SCABER, SIHA, RAJI, MEG01, NCIH295R, NCIH520, NCIH596, OE19, OE21, PANC1, MT3, M059J, J82, KU812, L428, LS174T, LS411N, HT1197, HT1376, HT29, HT3, HPAFII, HS229T, HS578T, HS683, HS688AT, HS729, HS821T, HS895T, HS934T, HT, HELA, FADU, H4, DKMG, D341MED, COLO201, BXPC3, CALU6, CCFSTTG1, CH…	639V, 647V, A204, A375, AGS, AN3CA, BC1, BCP1, BFTC905, BM1604, BPH1, C33A, CA46, CAL27, CAL62, BT549, BV173, CMLT1, CROAP2, DAOY, DB, G401, G402, GA10, DOHH2, DOTC24510, H9, HCT116, HOS, HT1080, KHOS240S, HUTU80, LS513, MESSA, MG63, MHHPREB1, MIAPACA2, MV411, NAMALWA, MC116, PFSK1, PSN1, REC1, RKOE6, RPMI6666, SNU1, SR, ST486, SUDHL10, SUDHL8, SUPT1, SW13, SJRH30, SKUT1, SW48, SW480, T24, SW620,…
ZNF839	11743945_a_at	1.383	3.3956e-05	0.0025347	67.1544	24.4206	62	92.8753	40.0741	61	4.4691	2.5961	6.1808	HS888SK, HS936TC1, WIDR, JIYOYE, U266B1, T98G, TCCSUP, TE125T, TT, SW684, SW900, SW579, SNB19, RAJI, SW1353, SW1783, SCABER, SIHA, MT3, NCIH295R, NCIH520, NCIH596, OE19, OE21, PANC1, MEG01, M059J, KU812, L428, LS174T, LS411N, J82, HELA, HT1197, HT1376, HT29, HT3, HPAFII, HS229T, HS578T, HS683, HS688AT, HS729, HS821T, HS895T, HS934T, HT, H4, FADU, DKMG, D341MED, COLO201, BXPC3, A172, CALU6, CCFSTT…	A204, A375, AGS, AN3CA, BC1, BCP1, BFTC905, BM1604, BPH1, C33A, CA46, CAL27, CAL62, 639V, 647V, BT549, BV173, CMLT1, CROAP2, DAOY, DB, DOHH2, DOTC24510, G401, G402, GA10, HOS, HT1080, H9, HCT116, HUTU80, KHOS240S, LS513, MC116, MV411, NAMALWA, MESSA, MG63, MHHPREB1, MIAPACA2, REC1, RKOE6, RPMI6666, SNU1, SR, ST486, SUDHL10, SUDHL8, SUPT1, SW13, PFSK1, PSN1, SJRH30, SKUT1, SW48, SW480, SW620, T24,…
ERH	11754048_a_at	1.2298	3.4635e-05	0.0025752	2296.13	595.802	62	2823.84	756.645	61	4.4605	2.5892	5.4856	WIDR, JIYOYE, HS888SK, HS936TC1, U266B1, SW684, SW900, T98G, TCCSUP, TE125T, TT, SW579, SNB19, SCABER, SIHA, SW1353, SW1783, RAJI, MEG01, MT3, NCIH295R, NCIH520, NCIH596, OE19, OE21, PANC1, M059J, J82, KU812, L428, LS174T, LS411N, HT1197, HT1376, HT29, HT3, HELA, FADU, HPAFII, HS229T, HS578T, HS683, HS688AT, HS729, HS821T, HS895T, HS934T, HT, H4, DKMG, D341MED, COLO201, BXPC3, A388, A704, CALU6, …	639V, 647V, AGS, AN3CA, BC1, BCP1, BFTC905, BM1604, BPH1, C33A, CA46, CAL27, CAL62, A204, A375, BT549, BV173, CMLT1, CROAP2, DAOY, DB, G401, G402, GA10, HOS, DOHH2, DOTC24510, H9, HCT116, HT1080, KHOS240S, HUTU80, LS513, MV411, NAMALWA, MESSA, MG63, MHHPREB1, MIAPACA2, MC116, PFSK1, PSN1, SNU1, SR, ST486, SUDHL10, SUDHL8, SUPT1, SW13, REC1, RKOE6, RPMI6666, SJRH30, SKUT1, SW48, SW480, T24, SW620,…
POLRMT	11724891_s_at	1.4786	3.4755e-05	0.0025739	214.109	97.3214	62	316.579	159.936	61	4.459	2.5894	6.593	HS888SK, HS936TC1, WIDR, JIYOYE, U266B1, T98G, TCCSUP, TE125T, TT, SW684, SW900, SW579, SW1353, SW1783, SNB19, RAJI, SCABER, SIHA, NCIH295R, NCIH520, NCIH596, OE19, OE21, PANC1, MT3, MEG01, M059J, KU812, L428, LS174T, LS411N, J82, HELA, HT1197, HT1376, HT29, HT3, H4, HPAFII, HS229T, HS578T, HS683, HS688AT, HS729, HS821T, HS895T, HS934T, HT, FADU, DKMG, D341MED, COLO201, CALU6, CCFSTTG1, CHAGOK1, …	AGS, AN3CA, BC1, BCP1, BFTC905, BM1604, BPH1, A204, A375, 639V, 647V, BT549, BV173, C33A, CA46, CAL27, CAL62, CMLT1, CROAP2, DAOY, DB, DOHH2, DOTC24510, HOS, G401, G402, GA10, HT1080, H9, HCT116, HUTU80, KHOS240S, LS513, MC116, MESSA, MG63, MHHPREB1, MIAPACA2, MV411, NAMALWA, REC1, RKOE6, RPMI6666, PFSK1, PSN1, SJRH30, SKUT1, SNU1, SR, ST486, SUDHL10, SUDHL8, SUPT1, SW13, SW48, SW480, SW620, T24,…
FAM53C	11724756_s_at	1.2851	3.508e-05	0.0025878	197.222	60.2937	62	253.442	83.1529	61	4.4549	2.5871	5.7249	SW684, SW900, SW579, SNB19, RAJI, SW1353, SW1783, SCABER, SIHA, MT3, NCIH295R, NCIH520, NCIH596, OE19, OE21, PANC1, WIDR, JIYOYE, U266B1, T98G, TCCSUP, TE125T, TT, HS888SK, HS936TC1, MEG01, M059J, KU812, L428, LS174T, LS411N, J82, HELA, HT1197, HT1376, HT29, HT3, HPAFII, HS229T, HS578T, HS683, HS688AT, HS729, HS821T, HS895T, HS934T, HT, H4, FADU, DKMG, D341MED, COLO201, BXPC3, A172, CALU6, CCFSTT…	A204, A375, AGS, AN3CA, BC1, BCP1, BFTC905, BM1604, BPH1, C33A, CA46, CAL27, CAL62, 639V, 647V, BT549, BV173, CMLT1, CROAP2, DAOY, DB, DOHH2, DOTC24510, G401, G402, GA10, HOS, HT1080, H9, HCT116, HUTU80, KHOS240S, LS513, MC116, NTERA2CLD1, T24, TUR, U2OS, MV411, NAMALWA, MESSA, MG63, MHHPREB1, MIAPACA2, REC1, RKOE6, RPMI6666, SNU1, SR, ST486, SUDHL10, SUDHL8, SUPT1, SW13, PFSK1, PSN1, SJRH30, SKU…
DPH5	11753322_a_at	1.4419	3.5335e-05	0.0025964	220.209	120.571	62	317.512	130.503	61	4.4518	2.5856	6.4189	HS888SK, HS936TC1, WIDR, JIYOYE, U266B1, T98G, TCCSUP, TE125T, TT, SW684, SW900, SW579, SW1353, SW1783, SNB19, RAJI, SCABER, SIHA, NCIH295R, NCIH520, NCIH596, OE19, OE21, PANC1, MT3, MEG01, M059J, KU812, L428, LS174T, LS411N, J82, HELA, HT1197, HT1376, HT29, HT3, H4, HPAFII, HS229T, HS578T, HS683, HS688AT, HS729, HS821T, HS895T, HS934T, HT, FADU, DKMG, D341MED, COLO201, CALU6, CCFSTTG1, CHAGOK1, …	AGS, AN3CA, BC1, BCP1, BFTC905, BM1604, BPH1, A204, A375, 639V, 647V, BT549, BV173, C33A, CA46, CAL27, CAL62, CMLT1, CROAP2, DAOY, DB, DOHH2, DOTC24510, HOS, G401, G402, GA10, HT1080, H9, HCT116, HUTU80, KHOS240S, LS513, MC116, MESSA, MG63, MHHPREB1, MIAPACA2, MV411, NAMALWA, REC1, RKOE6, RPMI6666, PFSK1, PSN1, SJRH30, SKUT1, SNU1, SR, ST486, SUDHL10, SUDHL8, SUPT1, SW13, SW48, SW480, SW620, T24,…
RPL14	11755139_x_at	1.1843	3.5447e-05	0.0025945	6281.59	1569.68	62	7439.01	1413.39	61	4.4504	2.5859	5.2704	HS888SK, HS936TC1, WIDR, JIYOYE, U266B1, T98G, TCCSUP, TE125T, TT, SW684, SW900, SW579, SW1353, SW1783, SNB19, RAJI, SCABER, SIHA, NCIH295R, NCIH520, NCIH596, OE19, OE21, PANC1, MT3, MEG01, M059J, KU812, L428, LS174T, LS411N, J82, HELA, HT1197, HT1376, HT29, HT3, H4, HPAFII, HS229T, HS578T, HS683, HS688AT, HS729, HS821T, HS895T, HS934T, HT, FADU, DKMG, D341MED, COLO201, CALU6, CCFSTTG1, CHAGOK1, …	AGS, AN3CA, BC1, BCP1, BFTC905, BM1604, BPH1, A204, A375, 639V, 647V, BT549, BV173, C33A, CA46, CAL27, CAL62, CMLT1, CROAP2, DAOY, DB, DOHH2, DOTC24510, HOS, G401, G402, GA10, HT1080, H9, HCT116, HUTU80, KHOS240S, LS513, MC116, MESSA, MG63, MHHPREB1, MIAPACA2, MV411, NAMALWA, REC1, RKOE6, RPMI6666, PFSK1, PSN1, SJRH30, SKUT1, SNU1, SR, ST486, SUDHL10, SUDHL8, SUPT1, SW13, SW48, SW480, SW620, T24,…
CBFB	11719019_at	1.3717	3.5456e-05	0.0025851	691.065	299.316	62	947.916	361.473	61	4.4503	2.5875	6.1044	WIDR, JIYOYE, HS888SK, HS936TC1, U266B1, SW684, SW900, T98G, TCCSUP, TE125T, TT, SW579, SNB19, SCABER, SIHA, SW1353, SW1783, RAJI, MEG01, MT3, NCIH295R, NCIH520, NCIH596, OE19, OE21, PANC1, M059J, J82, KU812, L428, LS174T, LS411N, HT1197, HT1376, HT29, HT3, HELA, FADU, HPAFII, HS229T, HS578T, HS683, HS688AT, HS729, HS821T, HS895T, HS934T, HT, H4, DKMG, D341MED, COLO201, BXPC3, A388, A704, CALU6, …	639V, 647V, AGS, AN3CA, BC1, BCP1, BFTC905, BM1604, BPH1, C33A, CA46, CAL27, CAL62, A204, A375, BT549, BV173, CMLT1, CROAP2, DAOY, DB, G401, G402, GA10, HOS, DOHH2, DOTC24510, H9, HCT116, HT1080, KHOS240S, HUTU80, LS513, MV411, NAMALWA, MESSA, MG63, MHHPREB1, MIAPACA2, MC116, PFSK1, PSN1, SNU1, SR, ST486, SUDHL10, SUDHL8, SUPT1, SW13, REC1, RKOE6, RPMI6666, SJRH30, SKUT1, SW48, SW480, T24, SW620,…
DDX21	11759622_s_at	1.3009	3.55e-05	0.0025784	2237.14	916.217	62	2910.21	818.225	61	4.4498	2.5887	5.7885	HS888SK, HS936TC1, WIDR, JIYOYE, U266B1, T98G, TCCSUP, TE125T, TT, SW684, SW900, SW579, SNB19, RAJI, SW1353, SW1783, SCABER, SIHA, MT3, NCIH295R, NCIH520, NCIH596, OE19, OE21, PANC1, MEG01, M059J, KU812, L428, LS174T, LS411N, J82, HELA, HT1197, HT1376, HT29, HT3, HPAFII, HS229T, HS578T, HS683, HS688AT, HS729, HS821T, HS895T, HS934T, HT, H4, FADU, DKMG, D341MED, COLO201, BXPC3, A172, CALU6, CCFSTT…	A204, A375, AGS, AN3CA, BC1, BCP1, BFTC905, BM1604, BPH1, C33A, CA46, CAL27, CAL62, 639V, 647V, BT549, BV173, CMLT1, CROAP2, DAOY, DB, DOHH2, DOTC24510, G401, G402, GA10, HOS, HT1080, H9, HCT116, HUTU80, KHOS240S, LS513, MC116, MV411, NAMALWA, MESSA, MG63, MHHPREB1, MIAPACA2, REC1, RKOE6, RPMI6666, SNU1, SR, ST486, SUDHL10, SUDHL8, SUPT1, SW13, PFSK1, PSN1, SJRH30, SKUT1, SW48, SW480, SW620, T24,…
NQO1	11717567_a_at	-2.1694	3.5684e-05	0.0025817	4020.42	3252.89	62	1853.24	2245.2	61	4.4475	2.5881	-9.6485	WIDR, JIYOYE, HS888SK, HS936TC1, U266B1, SW684, SW900, T98G, TCCSUP, TE125T, TT, SW579, SNB19, SW1353, SW1783, SCABER, SIHA, RAJI, MEG01, NCIH295R, NCIH520, NCIH596, OE19, OE21, PANC1, MT3, M059J, J82, KU812, L428, LS174T, LS411N, HT1197, HT1376, HT29, HT3, HPAFII, HS229T, HS578T, HS683, HS688AT, HS729, HS821T, HS895T, HS934T, HT, HELA, FADU, H4, DKMG, D341MED, COLO201, BXPC3, CALU6, CCFSTTG1, CH…	639V, 647V, A204, A375, AGS, AN3CA, BC1, BCP1, BFTC905, BM1604, BPH1, C33A, CA46, CAL27, CAL62, BT549, BV173, CMLT1, CROAP2, DAOY, DB, G401, G402, GA10, DOHH2, DOTC24510, H9, HCT116, HOS, HT1080, KHOS240S, HUTU80, LS513, MESSA, MG63, MHHPREB1, MIAPACA2, MV411, NAMALWA, MC116, PFSK1, PSN1, REC1, RKOE6, RPMI6666, SNU1, SR, ST486, SUDHL10, SUDHL8, SUPT1, SW13, SJRH30, SKUT1, SW48, SW480, T24, SW620,…
BRI3	11719169_s_at	-1.5033	3.588e-05	0.002586	913.542	488.309	62	607.704	269.114	61	4.4451	2.5874	-6.6822	HS888SK, HS936TC1, WIDR, JIYOYE, U266B1, T98G, TCCSUP, TE125T, TT, SW684, SW900, SW579, SW1353, SW1783, SNB19, RAJI, SCABER, SIHA, NCIH295R, NCIH520, NCIH596, OE19, OE21, PANC1, MT3, MEG01, M059J, KU812, L428, LS174T, LS411N, J82, HELA, HT1197, HT1376, HT29, HT3, H4, HPAFII, HS229T, HS578T, HS683, HS688AT, HS729, HS821T, HS895T, HS934T, HT, FADU, DKMG, D341MED, COLO201, CALU6, CCFSTTG1, CHAGOK1, …	AGS, AN3CA, BC1, BCP1, BFTC905, BM1604, BPH1, A204, A375, 639V, 647V, BT549, BV173, C33A, CA46, CAL27, CAL62, CMLT1, CROAP2, DAOY, DB, DOHH2, DOTC24510, HOS, G401, G402, GA10, HT1080, H9, HCT116, HUTU80, KHOS240S, LS513, MC116, MESSA, MG63, MHHPREB1, MIAPACA2, MV411, NAMALWA, REC1, RKOE6, RPMI6666, PFSK1, PSN1, SJRH30, SKUT1, SNU1, SR, ST486, SUDHL10, SUDHL8, SUPT1, SW13, SW48, SW480, SW620, T24,…
MGC27345	11744629_at	1.4959	3.6283e-05	0.0026051	89.9894	30.0564	62	134.611	76.1078	61	4.4403	2.5842	6.642	T98G, TCCSUP, TE125T, TT, SW579, SNB19, SW1353, SW1783, SCABER, SIHA, RAJI, MEG01, NCIH295R, NCIH520, NCIH596, OE19, OE21, PANC1, HS888SK, HS936TC1, WIDR, JIYOYE, U266B1, SW684, SW900, MT3, M059J, J82, KU812, L428, LS174T, LS411N, HT1197, HT1376, HT29, HT3, HPAFII, HS229T, HS578T, HS683, HS688AT, HS729, HS821T, HS895T, HS934T, HT, HELA, FADU, H4, DKMG, D341MED, COLO201, BXPC3, CALU6, CCFSTTG1, CH…	639V, 647V, A204, A375, AGS, AN3CA, BC1, BCP1, BFTC905, BM1604, BPH1, C33A, CA46, CAL27, CAL62, BT549, BV173, CMLT1, CROAP2, DAOY, DB, G401, G402, GA10, DOHH2, DOTC24510, H9, HCT116, HOS, HT1080, KHOS240S, HUTU80, LS513, MESSA, MG63, MHHPREB1, MIAPACA2, SW620, TUR, U2OS, NTERA2CLD1, MV411, NAMALWA, MC116, PFSK1, PSN1, REC1, RKOE6, RPMI6666, SNU1, SR, ST486, SUDHL10, SUDHL8, SUPT1, SW13, SJRH30, S…
ZNRD1	11717867_a_at	1.3519	3.6518e-05	0.002612	534.839	226.737	62	723.041	259.245	61	4.4375	2.583	5.999	HS888SK, HS936TC1, WIDR, JIYOYE, U266B1, T98G, TCCSUP, TE125T, TT, SW684, SW900, SW579, SNB19, RAJI, SW1353, SW1783, SCABER, SIHA, MT3, NCIH295R, NCIH520, NCIH596, OE19, OE21, PANC1, MEG01, M059J, KU812, L428, LS174T, LS411N, J82, HELA, HT1197, HT1376, HT29, HT3, HPAFII, HS229T, HS578T, HS683, HS688AT, HS729, HS821T, HS895T, HS934T, HT, H4, FADU, DKMG, D341MED, COLO201, BXPC3, A172, CALU6, CCFSTT…	A204, A375, AGS, AN3CA, BC1, BCP1, BFTC905, BM1604, BPH1, C33A, CA46, CAL27, CAL62, 639V, 647V, BT549, BV173, CMLT1, CROAP2, DAOY, DB, DOHH2, DOTC24510, G401, G402, GA10, HOS, HT1080, H9, HCT116, HUTU80, KHOS240S, LS513, MC116, MV411, NAMALWA, MESSA, MG63, MHHPREB1, MIAPACA2, REC1, RKOE6, RPMI6666, SNU1, SR, ST486, SUDHL10, SUDHL8, SUPT1, SW13, PFSK1, PSN1, SJRH30, SKUT1, SW48, SW480, SW620, T24,…
TRAP1	11715814_a_at	1.4515	3.6721e-05	0.0026165	534.086	277.199	62	775.211	343.691	61	4.4351	2.5823	6.4374	HS888SK, HS936TC1, WIDR, JIYOYE, U266B1, T98G, TCCSUP, TE125T, TT, SW684, SW900, SW579, SNB19, RAJI, SW1353, SW1783, SCABER, SIHA, MT3, NCIH295R, NCIH520, NCIH596, OE19, OE21, PANC1, MEG01, M059J, KU812, L428, LS174T, LS411N, J82, HELA, HT1197, HT1376, HT29, HT3, HPAFII, HS229T, HS578T, HS683, HS688AT, HS729, HS821T, HS895T, HS934T, HT, H4, FADU, DKMG, D341MED, COLO201, BXPC3, A172, CALU6, CCFSTT…	A204, A375, AGS, AN3CA, BC1, BCP1, BFTC905, BM1604, BPH1, C33A, CA46, CAL27, CAL62, 639V, 647V, BT549, BV173, CMLT1, CROAP2, DAOY, DB, DOHH2, DOTC24510, G401, G402, GA10, HOS, HT1080, H9, HCT116, HUTU80, KHOS240S, LS513, MC116, MV411, NAMALWA, MESSA, MG63, MHHPREB1, MIAPACA2, REC1, RKOE6, RPMI6666, SNU1, SR, ST486, SUDHL10, SUDHL8, SUPT1, SW13, PFSK1, PSN1, SJRH30, SKUT1, SW48, SW480, SW620, T24,…
TRIM16	11728668_x_at	-2.6648	3.7527e-05	0.0026638	504.224	495.939	62	189.218	292.818	61	4.4257	2.5745	-11.793	CALU6, CCFSTTG1, BXPC3, A172, BT20, A388, A704, 5637, WIDR, JIYOYE, HS888SK, HS936TC1, U266B1, SW684, SW900, T98G, TCCSUP, TE125T, TT, SW579, SNB19, SCABER, SIHA, SW1353, SW1783, RAJI, MEG01, MT3, NCIH295R, NCIH520, NCIH596, OE19, OE21, PANC1, M059J, J82, KU812, L428, LS174T, LS411N, HT1197, HT1376, HT29, HT3, HELA, FADU, HPAFII, HS229T, HS578T, HS683, HS688AT, HS729, HS821T, HS895T, HS934T, HT, …	A204, A375, AGS, AN3CA, BC1, BCP1, BFTC905, BM1604, BPH1, 639V, 647V, BT549, BV173, C33A, CA46, CAL27, CAL62, CMLT1, CROAP2, DAOY, DB, G401, G402, GA10, HOS, DOHH2, DOTC24510, H9, HCT116, HT1080, KHOS240S, HUTU80, LS513, MV411, NAMALWA, MESSA, MG63, MHHPREB1, MIAPACA2, MC116, PFSK1, PSN1, SNU1, SR, ST486, SUDHL10, SUDHL8, SUPT1, SW13, REC1, RKOE6, RPMI6666, SJRH30, SKUT1, SW48, SW480, T24, SW620,…
ZSCAN32	11747351_a_at	1.3296	3.7601e-05	0.002659	72.7283	24.8079	62	96.6995	36.3224	61	4.4248	2.5753	5.8832	SW579, SNB19, SCABER, SIHA, SW1353, SW1783, RAJI, MEG01, MT3, NCIH295R, NCIH520, NCIH596, OE19, OE21, PANC1, WIDR, JIYOYE, HS888SK, HS936TC1, U266B1, SW684, SW900, T98G, TCCSUP, TE125T, TT, M059J, J82, KU812, L428, LS174T, LS411N, HT1197, HT1376, HT29, HT3, HELA, FADU, HPAFII, HS229T, HS578T, HS683, HS688AT, HS729, HS821T, HS895T, HS934T, HT, H4, DKMG, D341MED, COLO201, BXPC3, A388, A704, CALU6, …	639V, 647V, AGS, AN3CA, BC1, BCP1, BFTC905, BM1604, BPH1, C33A, CA46, CAL27, CAL62, A204, A375, BT549, BV173, CMLT1, CROAP2, DAOY, DB, G401, G402, GA10, HOS, DOHH2, DOTC24510, H9, HCT116, HT1080, KHOS240S, HUTU80, LS513, T24, SW620, TUR, NTERA2CLD1, U2OS, MV411, NAMALWA, MESSA, MG63, MHHPREB1, MIAPACA2, MC116, PFSK1, PSN1, SNU1, SR, ST486, SUDHL10, SUDHL8, SUPT1, SW13, REC1, RKOE6, RPMI6666, SJRH…
C5orf45	11725273_a_at	1.4505	3.8358e-05	0.0027025	44.608	20.0671	62	64.7018	30.9927	61	4.4161	2.5682	6.4054	HS888SK, HS936TC1, WIDR, JIYOYE, U266B1, T98G, TCCSUP, TE125T, TT, SW684, SW900, SW579, SW1353, SW1783, SNB19, RAJI, SCABER, SIHA, NCIH295R, NCIH520, NCIH596, OE19, OE21, PANC1, MT3, MEG01, M059J, KU812, L428, LS174T, LS411N, J82, HELA, HT1197, HT1376, HT29, HT3, H4, HPAFII, HS229T, HS578T, HS683, HS688AT, HS729, HS821T, HS895T, HS934T, HT, FADU, DKMG, D341MED, COLO201, CALU6, CCFSTTG1, CHAGOK1, …	AGS, AN3CA, BC1, BCP1, BFTC905, BM1604, BPH1, A204, A375, 639V, 647V, BT549, BV173, C33A, CA46, CAL27, CAL62, CMLT1, CROAP2, DAOY, DB, DOHH2, DOTC24510, HOS, G401, G402, GA10, HT1080, H9, HCT116, HUTU80, KHOS240S, LS513, MC116, MESSA, MG63, MHHPREB1, MIAPACA2, MV411, NAMALWA, REC1, RKOE6, RPMI6666, PFSK1, PSN1, SJRH30, SKUT1, SNU1, SR, ST486, SUDHL10, SUDHL8, SUPT1, SW13, SW48, SW480, SW620, T24,…
IKZF5	11763270_s_at	1.4571	3.8592e-05	0.0027088	74.9876	35.0855	62	109.264	52.3225	61	4.4135	2.5672	6.4309	HS888SK, HS936TC1, WIDR, JIYOYE, U266B1, T98G, TCCSUP, TE125T, TT, SW684, SW900, SW579, SW1353, SW1783, SNB19, RAJI, SCABER, SIHA, NCIH295R, NCIH520, NCIH596, OE19, OE21, PANC1, MT3, MEG01, M059J, KU812, L428, LS174T, LS411N, J82, HELA, HT1197, HT1376, HT29, HT3, H4, HPAFII, HS229T, HS578T, HS683, HS688AT, HS729, HS821T, HS895T, HS934T, HT, FADU, DKMG, D341MED, COLO201, CALU6, CCFSTTG1, CHAGOK1, …	AGS, AN3CA, BC1, BCP1, BFTC905, BM1604, BPH1, A204, A375, 639V, 647V, BT549, BV173, C33A, CA46, CAL27, CAL62, CMLT1, CROAP2, DAOY, DB, DOHH2, DOTC24510, HOS, G401, G402, GA10, HT1080, H9, HCT116, HUTU80, KHOS240S, LS513, MC116, MESSA, MG63, MHHPREB1, MIAPACA2, MV411, NAMALWA, REC1, RKOE6, RPMI6666, PFSK1, PSN1, SJRH30, SKUT1, SNU1, SR, ST486, SUDHL10, SUDHL8, SUPT1, SW13, SW48, SW480, SW620, T24,…
DYNLT3	11719373_at	-1.7474	3.9434e-05	0.0027576	1056.67	612.82	62	604.71	559.983	61	4.4041	2.5595	-7.6958	HS888SK, HS936TC1, WIDR, JIYOYE, U266B1, T98G, TCCSUP, TE125T, TT, SW684, SW900, SW579, SNB19, RAJI, SW1353, SW1783, SCABER, SIHA, MT3, NCIH295R, NCIH520, NCIH596, OE19, OE21, PANC1, MEG01, M059J, KU812, L428, LS174T, LS411N, J82, HELA, HT1197, HT1376, HT29, HT3, HPAFII, HS229T, HS578T, HS683, HS688AT, HS729, HS821T, HS895T, HS934T, HT, H4, FADU, DKMG, D341MED, COLO201, BXPC3, A172, CALU6, CCFSTT…	A204, A375, AGS, AN3CA, BC1, BCP1, BFTC905, BM1604, BPH1, C33A, CA46, CAL27, CAL62, 639V, 647V, BT549, BV173, CMLT1, CROAP2, DAOY, DB, DOHH2, DOTC24510, G401, G402, GA10, HOS, HT1080, H9, HCT116, HUTU80, KHOS240S, LS513, MC116, MV411, NAMALWA, MESSA, MG63, MHHPREB1, MIAPACA2, REC1, RKOE6, RPMI6666, SNU1, SR, ST486, SUDHL10, SUDHL8, SUPT1, SW13, PFSK1, PSN1, SJRH30, SKUT1, SW48, SW480, SW620, T24,…
RAB22A	11718218_at	-1.4415	4.0047e-05	0.0027901	506.42	244.144	62	351.323	146.435	61	4.3974	2.5544	-6.3387	HS888SK, HS936TC1, WIDR, JIYOYE, U266B1, T98G, TCCSUP, TE125T, TT, SW684, SW900, SW579, SNB19, RAJI, SW1353, SW1783, SCABER, SIHA, MT3, NCIH295R, NCIH520, NCIH596, OE19, OE21, PANC1, MEG01, M059J, KU812, L428, LS174T, LS411N, J82, HELA, HT1197, HT1376, HT29, HT3, HPAFII, HS229T, HS578T, HS683, HS688AT, HS729, HS821T, HS895T, HS934T, HT, H4, FADU, DKMG, D341MED, COLO201, BXPC3, A172, CALU6, CCFSTT…	A204, A375, AGS, AN3CA, BC1, BCP1, BFTC905, BM1604, BPH1, C33A, CA46, CAL27, CAL62, 639V, 647V, BT549, BV173, CMLT1, CROAP2, DAOY, DB, DOHH2, DOTC24510, G401, G402, GA10, HOS, HT1080, H9, HCT116, HUTU80, KHOS240S, LS513, MC116, MV411, NAMALWA, MESSA, MG63, MHHPREB1, MIAPACA2, REC1, RKOE6, RPMI6666, SNU1, SR, ST486, SUDHL10, SUDHL8, SUPT1, SW13, PFSK1, PSN1, SJRH30, SKUT1, SW48, SW480, SW620, T24,…
ZCCHC11	11754507_a_at	1.4059	4.0653e-05	0.0028219	73.9607	37.1555	62	103.981	40.9366	61	4.3909	2.5495	6.1732	WIDR, JIYOYE, HS888SK, HS936TC1, U266B1, SW684, SW900, T98G, TCCSUP, TE125T, TT, SW579, SNB19, SW1353, SW1783, SCABER, SIHA, RAJI, MEG01, NCIH295R, NCIH520, NCIH596, OE19, OE21, PANC1, MT3, M059J, J82, KU812, L428, LS174T, LS411N, HT1197, HT1376, HT29, HT3, HPAFII, HS229T, HS578T, HS683, HS688AT, HS729, HS821T, HS895T, HS934T, HT, HELA, FADU, H4, DKMG, D341MED, COLO201, BXPC3, CALU6, CCFSTTG1, CH…	639V, 647V, A204, A375, AGS, AN3CA, BC1, BCP1, BFTC905, BM1604, BPH1, C33A, CA46, CAL27, CAL62, BT549, BV173, CMLT1, CROAP2, DAOY, DB, G401, G402, GA10, DOHH2, DOTC24510, H9, HCT116, HOS, HT1080, KHOS240S, HUTU80, LS513, MESSA, MG63, MHHPREB1, MIAPACA2, MV411, NAMALWA, MC116, PFSK1, PSN1, REC1, RKOE6, RPMI6666, SNU1, SR, ST486, SUDHL10, SUDHL8, SUPT1, SW13, SJRH30, SKUT1, SW48, SW480, T24, SW620,…
ING5	11757067_s_at	1.4856	4.0756e-05	0.0028186	86.2857	48.524	62	128.184	60.051	61	4.3898	2.55	6.5214	WIDR, JIYOYE, HS888SK, HS936TC1, U266B1, SW684, SW900, T98G, TCCSUP, TE125T, TT, SW579, SNB19, SW1353, SW1783, SCABER, SIHA, RAJI, MEG01, NCIH295R, NCIH520, NCIH596, OE19, OE21, PANC1, MT3, M059J, J82, KU812, L428, LS174T, LS411N, HT1197, HT1376, HT29, HT3, HPAFII, HS229T, HS578T, HS683, HS688AT, HS729, HS821T, HS895T, HS934T, HT, HELA, FADU, H4, DKMG, D341MED, COLO201, BXPC3, CALU6, CCFSTTG1, CH…	639V, 647V, A204, A375, AGS, AN3CA, BC1, BCP1, BFTC905, BM1604, BPH1, C33A, CA46, CAL27, CAL62, BT549, BV173, CMLT1, CROAP2, DAOY, DB, G401, G402, GA10, DOHH2, DOTC24510, H9, HCT116, HOS, HT1080, KHOS240S, HUTU80, LS513, MESSA, MG63, MHHPREB1, MIAPACA2, MV411, NAMALWA, MC116, PFSK1, PSN1, REC1, RKOE6, RPMI6666, SNU1, SR, ST486, SUDHL10, SUDHL8, SUPT1, SW13, SJRH30, SKUT1, SW48, SW480, T24, SW620,…
ODC1	11752515_a_at	1.5456	4.1494e-05	0.0028592	1470.7	805.975	62	2273.1	1242.94	61	4.382	2.5438	6.7728	HS888SK, HS936TC1, WIDR, JIYOYE, U266B1, T98G, TCCSUP, TE125T, TT, SW684, SW900, SW579, SNB19, RAJI, SW1353, SW1783, SCABER, SIHA, MT3, NCIH295R, NCIH520, NCIH596, OE19, OE21, PANC1, MEG01, M059J, KU812, L428, LS174T, LS411N, J82, HELA, HT1197, HT1376, HT29, HT3, HPAFII, HS229T, HS578T, HS683, HS688AT, HS729, HS821T, HS895T, HS934T, HT, H4, FADU, DKMG, D341MED, COLO201, BXPC3, A172, CALU6, CCFSTT…	A204, A375, AGS, AN3CA, BC1, BCP1, BFTC905, BM1604, BPH1, C33A, CA46, CAL27, CAL62, 639V, 647V, BT549, BV173, CMLT1, CROAP2, DAOY, DB, DOHH2, DOTC24510, G401, G402, GA10, HOS, HT1080, H9, HCT116, HUTU80, KHOS240S, LS513, MC116, MV411, NAMALWA, MESSA, MG63, MHHPREB1, MIAPACA2, REC1, RKOE6, RPMI6666, SNU1, SR, ST486, SUDHL10, SUDHL8, SUPT1, SW13, PFSK1, PSN1, SJRH30, SKUT1, SW48, SW480, SW620, T24,…
RPL18	11744147_x_at	1.1568	4.2268e-05	0.0029019	6291.48	1545.83	62	7278.12	955.201	61	4.374	2.5373	5.0599	HS888SK, HS936TC1, WIDR, JIYOYE, U266B1, T98G, TCCSUP, TE125T, TT, SW684, SW900, SW579, SW1353, SW1783, SNB19, RAJI, SCABER, SIHA, NCIH295R, NCIH520, NCIH596, OE19, OE21, PANC1, MT3, MEG01, M059J, KU812, L428, LS174T, LS411N, J82, HELA, HT1197, HT1376, HT29, HT3, H4, HPAFII, HS229T, HS578T, HS683, HS688AT, HS729, HS821T, HS895T, HS934T, HT, FADU, DKMG, D341MED, COLO201, CALU6, CCFSTTG1, CHAGOK1, …	AGS, AN3CA, BC1, BCP1, BFTC905, BM1604, BPH1, A204, A375, 639V, 647V, BT549, BV173, C33A, CA46, CAL27, CAL62, CMLT1, CROAP2, DAOY, DB, DOHH2, DOTC24510, HOS, G401, G402, GA10, HT1080, H9, HCT116, HUTU80, KHOS240S, LS513, MC116, MESSA, MG63, MHHPREB1, MIAPACA2, MV411, NAMALWA, REC1, RKOE6, RPMI6666, PFSK1, PSN1, SJRH30, SKUT1, SNU1, SR, ST486, SUDHL10, SUDHL8, SUPT1, SW13, SW48, SW480, SW620, T24,…
MEMO1	11755170_s_at	1.2722	4.2281e-05	0.0028922	560.828	172.26	62	713.465	223.194	61	4.3739	2.5388	5.5643	WIDR, JIYOYE, HS888SK, HS936TC1, U266B1, SW684, SW900, T98G, TCCSUP, TE125T, TT, SW579, SNB19, SW1353, SW1783, SCABER, SIHA, RAJI, MEG01, NCIH295R, NCIH520, NCIH596, OE19, OE21, PANC1, MT3, M059J, J82, KU812, L428, LS174T, LS411N, HT1197, HT1376, HT29, HT3, HPAFII, HS229T, HS578T, HS683, HS688AT, HS729, HS821T, HS895T, HS934T, HT, HELA, FADU, H4, DKMG, D341MED, COLO201, BXPC3, CALU6, CCFSTTG1, CH…	639V, 647V, A204, A375, AGS, AN3CA, BC1, BCP1, BFTC905, BM1604, BPH1, C33A, CA46, CAL27, CAL62, BT549, BV173, CMLT1, CROAP2, DAOY, DB, G401, G402, GA10, DOHH2, DOTC24510, H9, HCT116, HOS, HT1080, KHOS240S, HUTU80, LS513, MESSA, MG63, MHHPREB1, MIAPACA2, MV411, NAMALWA, MC116, PFSK1, PSN1, REC1, RKOE6, RPMI6666, SNU1, SR, ST486, SUDHL10, SUDHL8, SUPT1, SW13, SJRH30, SKUT1, SW48, SW480, T24, SW620,…
CHST10	11717714_at	1.7396	4.2854e-05	0.0029207	41.167	27.6247	62	71.6126	49.1077	61	4.368	2.5345	7.5984	WIDR, JIYOYE, HS888SK, HS936TC1, U266B1, SW684, SW900, T98G, TCCSUP, TE125T, TT, SW579, SNB19, SCABER, SIHA, SW1353, SW1783, RAJI, MEG01, MT3, NCIH295R, NCIH520, NCIH596, OE19, OE21, PANC1, M059J, J82, KU812, L428, LS174T, LS411N, HT1197, HT1376, HT29, HT3, HELA, FADU, HPAFII, HS229T, HS578T, HS683, HS688AT, HS729, HS821T, HS895T, HS934T, HT, H4, DKMG, D341MED, COLO201, BXPC3, A388, A704, CALU6, …	639V, 647V, AGS, AN3CA, BC1, BCP1, BFTC905, BM1604, BPH1, C33A, CA46, CAL27, CAL62, A204, A375, BT549, BV173, CMLT1, CROAP2, DAOY, DB, G401, G402, GA10, HOS, DOHH2, DOTC24510, H9, HCT116, HT1080, KHOS240S, HUTU80, LS513, MV411, NAMALWA, MESSA, MG63, MHHPREB1, MIAPACA2, MC116, PFSK1, PSN1, SNU1, SR, ST486, SUDHL10, SUDHL8, SUPT1, SW13, REC1, RKOE6, RPMI6666, SJRH30, SKUT1, SW48, SW480, T24, SW620,…
ZCCHC3	11716344_a_at	1.6485	4.2965e-05	0.0029177	172.928	93.7709	62	285.065	185.242	61	4.3669	2.535	7.1986	WIDR, JIYOYE, HS888SK, HS936TC1, U266B1, SW684, SW900, T98G, TCCSUP, TE125T, TT, SW579, SNB19, SCABER, SIHA, SW1353, SW1783, RAJI, MEG01, MT3, NCIH295R, NCIH520, NCIH596, OE19, OE21, PANC1, M059J, J82, KU812, L428, LS174T, LS411N, HT1197, HT1376, HT29, HT3, HELA, FADU, HPAFII, HS229T, HS578T, HS683, HS688AT, HS729, HS821T, HS895T, HS934T, HT, H4, DKMG, D341MED, COLO201, BXPC3, A388, A704, CALU6, …	639V, 647V, AGS, AN3CA, BC1, BCP1, BFTC905, BM1604, BPH1, C33A, CA46, CAL27, CAL62, A204, A375, BT549, BV173, CMLT1, CROAP2, DAOY, DB, G401, G402, GA10, HOS, DOHH2, DOTC24510, H9, HCT116, HT1080, KHOS240S, HUTU80, LS513, MV411, NAMALWA, MESSA, MG63, MHHPREB1, MIAPACA2, MC116, PFSK1, PSN1, SNU1, SR, ST486, SUDHL10, SUDHL8, SUPT1, SW13, REC1, RKOE6, RPMI6666, SJRH30, SKUT1, SW48, SW480, T24, SW620,…
CNOT10	11725063_a_at	1.3639	4.3618e-05	0.0029514	258.145	127.184	62	352.09	118.187	61	4.3603	2.53	5.9472	WIDR, JIYOYE, HS888SK, HS936TC1, U266B1, SW684, SW900, T98G, TCCSUP, TE125T, TT, SW579, SNB19, SW1353, SW1783, SCABER, SIHA, RAJI, MEG01, NCIH295R, NCIH520, NCIH596, OE19, OE21, PANC1, MT3, M059J, J82, KU812, L428, LS174T, LS411N, HT1197, HT1376, HT29, HT3, HPAFII, HS229T, HS578T, HS683, HS688AT, HS729, HS821T, HS895T, HS934T, HT, HELA, FADU, H4, DKMG, D341MED, COLO201, BXPC3, CALU6, CCFSTTG1, CH…	639V, 647V, A204, A375, AGS, AN3CA, BC1, BCP1, BFTC905, BM1604, BPH1, C33A, CA46, CAL27, CAL62, BT549, BV173, CMLT1, CROAP2, DAOY, DB, G401, G402, GA10, DOHH2, DOTC24510, H9, HCT116, HOS, HT1080, KHOS240S, HUTU80, LS513, MESSA, MG63, MHHPREB1, MIAPACA2, MV411, NAMALWA, MC116, PFSK1, PSN1, REC1, RKOE6, RPMI6666, SNU1, SR, ST486, SUDHL10, SUDHL8, SUPT1, SW13, SJRH30, SKUT1, SW48, SW480, T24, SW620,…
USP19	11761972_a_at	1.3331	4.3806e-05	0.0029535	191.456	78.5395	62	255.238	88.0617	61	4.3585	2.5297	5.8104	WIDR, JIYOYE, HS888SK, HS936TC1, U266B1, SW684, SW900, T98G, TCCSUP, TE125T, TT, SW579, SNB19, SCABER, SIHA, SW1353, SW1783, RAJI, MEG01, MT3, NCIH295R, NCIH520, NCIH596, OE19, OE21, PANC1, M059J, J82, KU812, L428, LS174T, LS411N, HT1197, HT1376, HT29, HT3, HELA, FADU, HPAFII, HS229T, HS578T, HS683, HS688AT, HS729, HS821T, HS895T, HS934T, HT, H4, DKMG, D341MED, COLO201, BXPC3, A388, A704, CALU6, …	639V, 647V, AGS, AN3CA, BC1, BCP1, BFTC905, BM1604, BPH1, C33A, CA46, CAL27, CAL62, A204, A375, BT549, BV173, CMLT1, CROAP2, DAOY, DB, G401, G402, GA10, HOS, DOHH2, DOTC24510, H9, HCT116, HT1080, KHOS240S, HUTU80, LS513, MV411, NAMALWA, MESSA, MG63, MHHPREB1, MIAPACA2, MC116, PFSK1, PSN1, SNU1, SR, ST486, SUDHL10, SUDHL8, SUPT1, SW13, REC1, RKOE6, RPMI6666, SJRH30, SKUT1, SW48, SW480, T24, SW620,…
RNPS1	11745770_s_at	1.254	4.4455e-05	0.0029866	1561.25	412.374	62	1957.81	608.51	61	4.3521	2.5248	5.4575	SW1353, SW1783, SNB19, RAJI, SCABER, SIHA, NCIH295R, NCIH520, NCIH596, OE19, OE21, PANC1, MT3, MEG01, M059J, T98G, TCCSUP, TE125T, TT, SW684, SW900, SW579, WIDR, JIYOYE, U266B1, HS888SK, HS936TC1, KU812, L428, LS174T, LS411N, J82, HELA, HT1197, HT1376, HT29, HT3, H4, HPAFII, HS229T, HS578T, HS683, HS688AT, HS729, HS821T, HS895T, HS934T, HT, FADU, DKMG, D341MED, COLO201, CALU6, CCFSTTG1, CHAGOK1, …	AGS, AN3CA, BC1, BCP1, BFTC905, BM1604, BPH1, A204, A375, 639V, 647V, BT549, BV173, C33A, CA46, CAL27, CAL62, CMLT1, CROAP2, DAOY, DB, DOHH2, DOTC24510, HOS, G401, G402, GA10, HT1080, H9, HCT116, HUTU80, KHOS240S, NTERA2CLD1, TUR, U2OS, SW48, SW480, SW620, T24, LS513, MC116, MESSA, MG63, MHHPREB1, MIAPACA2, MV411, NAMALWA, REC1, RKOE6, RPMI6666, PFSK1, PSN1, SJRH30, SKUT1, SNU1, SR, ST486, SUDHL1…
ACTN4	11747454_a_at	-1.6983	4.4969e-05	0.0030103	261.676	163.066	62	154.086	114.042	61	4.3471	2.5214	-7.3825	WIDR, JIYOYE, HS888SK, HS936TC1, U266B1, SW684, SW900, T98G, TCCSUP, TE125T, TT, SW579, SNB19, SCABER, SIHA, SW1353, SW1783, RAJI, MEG01, MT3, NCIH295R, NCIH520, NCIH596, OE19, OE21, PANC1, M059J, J82, KU812, L428, LS174T, LS411N, HT1197, HT1376, HT29, HT3, HELA, FADU, HPAFII, HS229T, HS578T, HS683, HS688AT, HS729, HS821T, HS895T, HS934T, HT, H4, DKMG, D341MED, COLO201, BXPC3, A388, A704, CALU6, …	639V, 647V, AGS, AN3CA, BC1, BCP1, BFTC905, BM1604, BPH1, C33A, CA46, CAL27, CAL62, A204, A375, BT549, BV173, CMLT1, CROAP2, DAOY, DB, G401, G402, GA10, HOS, DOHH2, DOTC24510, H9, HCT116, HT1080, KHOS240S, HUTU80, LS513, MV411, NAMALWA, MESSA, MG63, MHHPREB1, MIAPACA2, MC116, PFSK1, PSN1, SNU1, SR, ST486, SUDHL10, SUDHL8, SUPT1, SW13, REC1, RKOE6, RPMI6666, SJRH30, SKUT1, SW48, SW480, T24, SW620,…
BTAF1	11722990_s_at	1.5645	4.5621e-05	0.0030432	424.053	238.871	62	663.444	374.914	61	4.3408	2.5167	6.7914	WIDR, JIYOYE, HS888SK, HS936TC1, U266B1, SW684, SW900, T98G, TCCSUP, TE125T, TT, SW579, SNB19, SCABER, SIHA, SW1353, SW1783, RAJI, MEG01, MT3, NCIH295R, NCIH520, NCIH596, OE19, OE21, PANC1, M059J, J82, KU812, L428, LS174T, LS411N, HT1197, HT1376, HT29, HT3, HELA, FADU, HPAFII, HS229T, HS578T, HS683, HS688AT, HS729, HS821T, HS895T, HS934T, HT, H4, DKMG, D341MED, COLO201, BXPC3, A388, A704, CALU6, …	639V, 647V, AGS, AN3CA, BC1, BCP1, BFTC905, BM1604, BPH1, C33A, CA46, CAL27, CAL62, A204, A375, BT549, BV173, CMLT1, CROAP2, DAOY, DB, G401, G402, GA10, HOS, DOHH2, DOTC24510, H9, HCT116, HT1080, KHOS240S, HUTU80, LS513, MV411, NAMALWA, MESSA, MG63, MHHPREB1, MIAPACA2, MC116, PFSK1, PSN1, SNU1, SR, ST486, SUDHL10, SUDHL8, SUPT1, SW13, REC1, RKOE6, RPMI6666, SJRH30, SKUT1, SW48, SW480, T24, SW620,…
CPSF1	11720093_at	1.4226	4.5731e-05	0.0030398	208.649	82.5001	62	296.816	141.501	61	4.3398	2.5172	6.1736	WIDR, JIYOYE, HS888SK, HS936TC1, U266B1, SW684, SW900, T98G, TCCSUP, TE125T, TT, SW579, SNB19, SCABER, SIHA, SW1353, SW1783, RAJI, MEG01, MT3, NCIH295R, NCIH520, NCIH596, OE19, OE21, PANC1, M059J, J82, KU812, L428, LS174T, LS411N, HT1197, HT1376, HT29, HT3, HELA, FADU, HPAFII, HS229T, HS578T, HS683, HS688AT, HS729, HS821T, HS895T, HS934T, HT, H4, DKMG, D341MED, COLO201, BXPC3, A388, A704, CALU6, …	639V, 647V, AGS, AN3CA, BC1, BCP1, BFTC905, BM1604, BPH1, C33A, CA46, CAL27, CAL62, A204, A375, BT549, BV173, CMLT1, CROAP2, DAOY, DB, G401, G402, GA10, HOS, DOHH2, DOTC24510, H9, HCT116, HT1080, KHOS240S, HUTU80, LS513, MV411, NAMALWA, MESSA, MG63, MHHPREB1, MIAPACA2, MC116, PFSK1, PSN1, SNU1, SR, ST486, SUDHL10, SUDHL8, SUPT1, SW13, REC1, RKOE6, RPMI6666, SJRH30, SKUT1, SW48, SW480, T24, SW620,…
MIR1234	11720093_at	1.4226	4.5731e-05	0.0030291	208.649	82.5001	62	296.816	141.501	61	4.3398	2.5187	6.1736	J82, HELA, HT1197, HT1376, HT29, HT3, HPAFII, HS229T, HS578T, HS683, HS688AT, HS729, HS821T, HS895T, HS934T, HT, H4, FADU, DKMG, D341MED, COLO201, BXPC3, A172, CALU6, CCFSTTG1, CHAGOK1, CHP212, BT20, A388, A704, 5637, SW1353, SW1783, SCABER, SIHA, MT3, NCIH295R, NCIH520, NCIH596, OE19, OE21, PANC1, MEG01, M059J, KU812, L428, LS174T, LS411N, WIDR, JIYOYE, U266B1, T98G, TCCSUP, TE125T, TT, SW684, S…	NTERA2CLD1, PFSK1, PSN1, SJRH30, SKUT1, SW48, SW480, SW620, T24, TUR, U2OS, KHOS240S, LS513, MC116, MV411, NAMALWA, MESSA, MG63, MHHPREB1, MIAPACA2, REC1, RKOE6, RPMI6666, SNU1, SR, ST486, SUDHL10, SUDHL8, SUPT1, SW13, A204, A375, AGS, AN3CA, BC1, BCP1, BFTC905, BM1604, BPH1, C33A, CA46, CAL27, CAL62, 639V, 647V, BT549, BV173, CMLT1, CROAP2, DAOY, DB, DOHH2, DOTC24510, G401, G402, GA10, HOS, HT10…
MIR6849	11720093_at	1.4226	4.5731e-05	0.0030184	208.649	82.5001	62	296.816	141.501	61	4.3398	2.5202	6.1736	WIDR, JIYOYE, HS888SK, HS936TC1, U266B1, SW684, SW900, T98G, TCCSUP, TE125T, TT, SW579, SNB19, SW1353, SW1783, SCABER, SIHA, RAJI, MEG01, NCIH295R, NCIH520, NCIH596, OE19, OE21, PANC1, MT3, M059J, J82, KU812, L428, LS174T, LS411N, HT1197, HT1376, HT29, HT3, HPAFII, HS229T, HS578T, HS683, HS688AT, HS729, HS821T, HS895T, HS934T, HT, HELA, FADU, H4, DKMG, D341MED, COLO201, BXPC3, CALU6, CCFSTTG1, CH…	639V, 647V, A204, A375, AGS, AN3CA, BC1, BCP1, BFTC905, BM1604, BPH1, C33A, CA46, CAL27, CAL62, BT549, BV173, CMLT1, CROAP2, DAOY, DB, G401, G402, GA10, DOHH2, DOTC24510, H9, HCT116, HOS, HT1080, KHOS240S, HUTU80, LS513, MESSA, MG63, MHHPREB1, MIAPACA2, MV411, NAMALWA, MC116, PFSK1, PSN1, REC1, RKOE6, RPMI6666, SNU1, SR, ST486, SUDHL10, SUDHL8, SUPT1, SW13, SJRH30, SKUT1, SW48, SW480, T24, SW620,…
MIR939	11720093_at	1.4226	4.5731e-05	0.0030079	208.649	82.5001	62	296.816	141.501	61	4.3398	2.5217	6.1736	SW1353, SW1783, SCABER, SIHA, RAJI, MEG01, NCIH295R, NCIH520, NCIH596, OE19, OE21, PANC1, MT3, M059J, J82, HS888SK, HS936TC1, WIDR, JIYOYE, U266B1, SW684, SW900, T98G, TCCSUP, TE125T, TT, SW579, SNB19, KU812, L428, LS174T, LS411N, HT1197, HT1376, HT29, HT3, HPAFII, HS229T, HS578T, HS683, HS688AT, HS729, HS821T, HS895T, HS934T, HT, HELA, FADU, H4, DKMG, D341MED, COLO201, BXPC3, CALU6, CCFSTTG1, CH…	639V, 647V, A204, A375, AGS, AN3CA, BC1, BCP1, BFTC905, BM1604, BPH1, C33A, CA46, CAL27, CAL62, BT549, BV173, CMLT1, CROAP2, DAOY, DB, G401, G402, GA10, DOHH2, DOTC24510, H9, HCT116, HOS, HT1080, KHOS240S, SJRH30, SKUT1, SW48, SW480, T24, SW620, TUR, U2OS, NTERA2CLD1, HUTU80, LS513, MESSA, MG63, MHHPREB1, MIAPACA2, MV411, NAMALWA, MC116, PFSK1, PSN1, REC1, RKOE6, RPMI6666, SNU1, SR, ST486, SUDHL1…
SCAF4	11741725_a_at	1.4381	4.6245e-05	0.0030311	298.373	127.668	62	429.078	206.694	61	4.3349	2.5184	6.2339	HS888SK, HS936TC1, WIDR, JIYOYE, U266B1, T98G, TCCSUP, TE125T, TT, SW684, SW900, SW579, SNB19, RAJI, SW1353, SW1783, SCABER, SIHA, MT3, NCIH295R, NCIH520, NCIH596, OE19, OE21, PANC1, MEG01, M059J, KU812, L428, LS174T, LS411N, J82, HELA, HT1197, HT1376, HT29, HT3, HPAFII, HS229T, HS578T, HS683, HS688AT, HS729, HS821T, HS895T, HS934T, HT, H4, FADU, DKMG, D341MED, COLO201, BXPC3, A172, CALU6, CCFSTT…	A204, A375, AGS, AN3CA, BC1, BCP1, BFTC905, BM1604, BPH1, C33A, CA46, CAL27, CAL62, 639V, 647V, BT549, BV173, CMLT1, CROAP2, DAOY, DB, DOHH2, DOTC24510, G401, G402, GA10, HOS, HT1080, H9, HCT116, HUTU80, KHOS240S, LS513, MC116, MV411, NAMALWA, MESSA, MG63, MHHPREB1, MIAPACA2, REC1, RKOE6, RPMI6666, SNU1, SR, ST486, SUDHL10, SUDHL8, SUPT1, SW13, PFSK1, PSN1, SJRH30, SKUT1, SW48, SW480, SW620, T24,…
FNBP4	11717944_at	1.34	4.6318e-05	0.0030253	471.939	159.315	62	632.391	252.125	61	4.3342	2.5192	5.8078	T98G, TCCSUP, TE125T, TT, SW579, SNB19, SW1353, SW1783, HS888SK, HS936TC1, WIDR, JIYOYE, U266B1, SW684, SW900, SCABER, SIHA, RAJI, MEG01, NCIH295R, NCIH520, NCIH596, OE19, OE21, PANC1, MT3, M059J, J82, KU812, L428, LS174T, LS411N, HT1197, HT1376, HT29, HT3, HPAFII, HS229T, HS578T, HS683, HS688AT, HS729, HS821T, HS895T, HS934T, HT, HELA, FADU, H4, DKMG, D341MED, COLO201, BXPC3, CALU6, CCFSTTG1, CH…	639V, 647V, A204, A375, AGS, AN3CA, BC1, BCP1, BFTC905, BM1604, BPH1, C33A, CA46, CAL27, CAL62, BT549, BV173, CMLT1, CROAP2, DAOY, DB, G401, G402, GA10, DOHH2, DOTC24510, H9, HCT116, HOS, HT1080, KHOS240S, HUTU80, LS513, MESSA, MG63, MHHPREB1, MIAPACA2, MV411, NAMALWA, MC116, PFSK1, PSN1, REC1, RKOE6, RPMI6666, SW620, TUR, U2OS, NTERA2CLD1, SNU1, SR, ST486, SUDHL10, SUDHL8, SUPT1, SW13, SJRH30, S…
ILF3	11718549_a_at	1.3353	4.6722e-05	0.0030411	820.392	340.158	62	1095.49	381.25	61	4.3305	2.517	5.7826	WIDR, JIYOYE, HS888SK, HS936TC1, U266B1, SW684, SW900, T98G, TCCSUP, TE125T, TT, SW579, SNB19, SCABER, SIHA, SW1353, SW1783, RAJI, MEG01, MT3, NCIH295R, NCIH520, NCIH596, OE19, OE21, PANC1, M059J, J82, KU812, L428, LS174T, LS411N, HT1197, HT1376, HT29, HT3, HELA, FADU, HPAFII, HS229T, HS578T, HS683, HS688AT, HS729, HS821T, HS895T, HS934T, HT, H4, DKMG, D341MED, COLO201, BXPC3, A388, A704, CALU6, …	639V, 647V, AGS, AN3CA, BC1, BCP1, BFTC905, BM1604, BPH1, C33A, CA46, CAL27, CAL62, A204, A375, BT549, BV173, CMLT1, CROAP2, DAOY, DB, G401, G402, GA10, HOS, DOHH2, DOTC24510, H9, HCT116, HT1080, KHOS240S, HUTU80, LS513, MV411, NAMALWA, MESSA, MG63, MHHPREB1, MIAPACA2, MC116, PFSK1, PSN1, SNU1, SR, ST486, SUDHL10, SUDHL8, SUPT1, SW13, REC1, RKOE6, RPMI6666, SJRH30, SKUT1, SW48, SW480, T24, SW620,…
ANP32E	11741732_a_at	1.3755	4.6782e-05	0.0030345	1338.68	569.426	62	1841.33	740.613	61	4.3299	2.5179	5.9557	HS888SK, HS936TC1, WIDR, JIYOYE, U266B1, T98G, TCCSUP, TE125T, TT, SW684, SW900, SW579, SW1353, SW1783, SNB19, RAJI, SCABER, SIHA, NCIH295R, NCIH520, NCIH596, OE19, OE21, PANC1, MT3, MEG01, M059J, KU812, L428, LS174T, LS411N, J82, HELA, HT1197, HT1376, HT29, HT3, H4, HPAFII, HS229T, HS578T, HS683, HS688AT, HS729, HS821T, HS895T, HS934T, HT, FADU, DKMG, D341MED, COLO201, CALU6, CCFSTTG1, CHAGOK1, …	AGS, AN3CA, BC1, BCP1, BFTC905, BM1604, BPH1, A204, A375, 639V, 647V, BT549, BV173, C33A, CA46, CAL27, CAL62, CMLT1, CROAP2, DAOY, DB, DOHH2, DOTC24510, HOS, G401, G402, GA10, HT1080, H9, HCT116, HUTU80, KHOS240S, LS513, MC116, MESSA, MG63, MHHPREB1, MIAPACA2, MV411, NAMALWA, REC1, RKOE6, RPMI6666, PFSK1, PSN1, SJRH30, SKUT1, SNU1, SR, ST486, SUDHL10, SUDHL8, SUPT1, SW13, SW48, SW480, SW620, T24,…
RPRD2	11719593_at	1.541	4.6997e-05	0.003038	86.4743	36.7945	62	133.259	78.9643	61	4.3279	2.5174	6.6694	SW579, SNB19, SCABER, SIHA, SW1353, SW1783, RAJI, MEG01, MT3, NCIH295R, NCIH520, NCIH596, OE19, OE21, PANC1, U266B1, SW684, SW900, T98G, TCCSUP, TE125T, TT, HS888SK, HS936TC1, WIDR, JIYOYE, M059J, J82, KU812, L428, LS174T, LS411N, HT1197, HT1376, HT29, HT3, HELA, FADU, HPAFII, HS229T, HS578T, HS683, HS688AT, HS729, HS821T, HS895T, HS934T, HT, H4, DKMG, D341MED, COLO201, BXPC3, A388, A704, CALU6, …	639V, 647V, AGS, AN3CA, BC1, BCP1, BFTC905, BM1604, BPH1, C33A, CA46, CAL27, CAL62, A204, A375, BT549, BV173, CMLT1, CROAP2, DAOY, DB, G401, G402, GA10, HOS, DOHH2, DOTC24510, H9, HCT116, HT1080, KHOS240S, HUTU80, LS513, U2OS, NTERA2CLD1, T24, SW620, TUR, MV411, NAMALWA, MESSA, MG63, MHHPREB1, MIAPACA2, MC116, PFSK1, PSN1, SNU1, SR, ST486, SUDHL10, SUDHL8, SUPT1, SW13, REC1, RKOE6, RPMI6666, SJRH…
GIGYF2	11719887_a_at	1.3322	4.7169e-05	0.0030387	123.836	40.077	62	164.971	65.223	61	4.3263	2.5173	5.7634	WIDR, JIYOYE, HS888SK, HS936TC1, U266B1, SW684, SW900, T98G, TCCSUP, TE125T, TT, SW579, SNB19, SW1353, SW1783, SCABER, SIHA, RAJI, MEG01, NCIH295R, NCIH520, NCIH596, OE19, OE21, PANC1, MT3, M059J, J82, KU812, L428, LS174T, LS411N, HT1197, HT1376, HT29, HT3, HPAFII, HS229T, HS578T, HS683, HS688AT, HS729, HS821T, HS895T, HS934T, HT, HELA, FADU, H4, DKMG, D341MED, COLO201, BXPC3, CALU6, CCFSTTG1, CH…	639V, 647V, A204, A375, AGS, AN3CA, BC1, BCP1, BFTC905, BM1604, BPH1, C33A, CA46, CAL27, CAL62, BT549, BV173, CMLT1, CROAP2, DAOY, DB, G401, G402, GA10, DOHH2, DOTC24510, H9, HCT116, HOS, HT1080, KHOS240S, HUTU80, LS513, MESSA, MG63, MHHPREB1, MIAPACA2, MV411, NAMALWA, MC116, PFSK1, PSN1, REC1, RKOE6, RPMI6666, SNU1, SR, ST486, SUDHL10, SUDHL8, SUPT1, SW13, SJRH30, SKUT1, SW48, SW480, T24, SW620,…
RPS6	11763007_x_at	1.2072	4.7284e-05	0.0030357	3484.54	1085.24	62	4206.61	785.577	61	4.3253	2.5177	5.2216	WIDR, JIYOYE, HS888SK, HS936TC1, U266B1, SW684, SW900, T98G, TCCSUP, TE125T, TT, SW579, SNB19, SW1353, SW1783, SCABER, SIHA, RAJI, MEG01, NCIH295R, NCIH520, NCIH596, OE19, OE21, PANC1, MT3, M059J, J82, KU812, L428, LS174T, LS411N, HT1197, HT1376, HT29, HT3, HPAFII, HS229T, HS578T, HS683, HS688AT, HS729, HS821T, HS895T, HS934T, HT, HELA, FADU, H4, DKMG, D341MED, COLO201, BXPC3, CALU6, CCFSTTG1, CH…	639V, 647V, A204, A375, AGS, AN3CA, BC1, BCP1, BFTC905, BM1604, BPH1, C33A, CA46, CAL27, CAL62, BT549, BV173, CMLT1, CROAP2, DAOY, DB, G401, G402, GA10, DOHH2, DOTC24510, H9, HCT116, HOS, HT1080, KHOS240S, HUTU80, LS513, MESSA, MG63, MHHPREB1, MIAPACA2, MV411, NAMALWA, MC116, PFSK1, PSN1, REC1, RKOE6, RPMI6666, SNU1, SR, ST486, SUDHL10, SUDHL8, SUPT1, SW13, SJRH30, SKUT1, SW48, SW480, T24, SW620,…
EIF3E	11727795_x_at	1.262	4.7554e-05	0.0030427	3252.31	1155.26	62	4104.51	1082.77	61	4.3228	2.5167	5.4555	WIDR, JIYOYE, HS888SK, HS936TC1, U266B1, SW684, SW900, T98G, TCCSUP, TE125T, TT, SW579, SNB19, SCABER, SIHA, SW1353, SW1783, RAJI, MEG01, MT3, NCIH295R, NCIH520, NCIH596, OE19, OE21, PANC1, M059J, J82, KU812, L428, LS174T, LS411N, HT1197, HT1376, HT29, HT3, HELA, FADU, HPAFII, HS229T, HS578T, HS683, HS688AT, HS729, HS821T, HS895T, HS934T, HT, H4, DKMG, D341MED, COLO201, BXPC3, A388, A704, CALU6, …	639V, 647V, AGS, AN3CA, BC1, BCP1, BFTC905, BM1604, BPH1, C33A, CA46, CAL27, CAL62, A204, A375, BT549, BV173, CMLT1, CROAP2, DAOY, DB, G401, G402, GA10, HOS, DOHH2, DOTC24510, H9, HCT116, HT1080, KHOS240S, HUTU80, LS513, MV411, NAMALWA, MESSA, MG63, MHHPREB1, MIAPACA2, MC116, PFSK1, PSN1, SNU1, SR, ST486, SUDHL10, SUDHL8, SUPT1, SW13, REC1, RKOE6, RPMI6666, SJRH30, SKUT1, SW48, SW480, T24, SW620,…
CCL27	11759376_at	1.1551	4.809e-05	0.0030665	10.4785	1.61634	62	12.1037	2.56029	61	4.3179	2.5134	4.9877	WIDR, JIYOYE, HS888SK, HS936TC1, U266B1, SW684, SW900, T98G, TCCSUP, TE125T, TT, SW579, SNB19, SW1353, SW1783, SCABER, SIHA, RAJI, MEG01, NCIH295R, NCIH520, NCIH596, OE19, OE21, PANC1, MT3, M059J, J82, KU812, L428, LS174T, LS411N, HT1197, HT1376, HT29, HT3, HPAFII, HS229T, HS578T, HS683, HS688AT, HS729, HS821T, HS895T, HS934T, HT, HELA, FADU, H4, DKMG, D341MED, COLO201, BXPC3, CALU6, CCFSTTG1, CH…	639V, 647V, A204, A375, AGS, AN3CA, BC1, BCP1, BFTC905, BM1604, BPH1, C33A, CA46, CAL27, CAL62, BT549, BV173, CMLT1, CROAP2, DAOY, DB, G401, G402, GA10, DOHH2, DOTC24510, H9, HCT116, HOS, HT1080, KHOS240S, HUTU80, LS513, MESSA, MG63, MHHPREB1, MIAPACA2, MV411, NAMALWA, MC116, PFSK1, PSN1, REC1, RKOE6, RPMI6666, SNU1, SR, ST486, SUDHL10, SUDHL8, SUPT1, SW13, SJRH30, SKUT1, SW48, SW480, T24, SW620,…
TIMM44	11744280_a_at	1.3942	4.8222e-05	0.0030646	148.828	68.3828	62	207.5	85.177	61	4.3168	2.5136	6.0185	HS888SK, HS936TC1, WIDR, JIYOYE, U266B1, T98G, TCCSUP, TE125T, TT, SW684, SW900, SW579, SNB19, RAJI, SW1353, SW1783, SCABER, SIHA, MT3, NCIH295R, NCIH520, NCIH596, OE19, OE21, PANC1, MEG01, M059J, KU812, L428, LS174T, LS411N, J82, HELA, HT1197, HT1376, HT29, HT3, HPAFII, HS229T, HS578T, HS683, HS688AT, HS729, HS821T, HS895T, HS934T, HT, H4, FADU, DKMG, D341MED, COLO201, BXPC3, A172, CALU6, CCFSTT…	A204, A375, AGS, AN3CA, BC1, BCP1, BFTC905, BM1604, BPH1, C33A, CA46, CAL27, CAL62, 639V, 647V, BT549, BV173, CMLT1, CROAP2, DAOY, DB, DOHH2, DOTC24510, G401, G402, GA10, HOS, HT1080, H9, HCT116, HUTU80, KHOS240S, LS513, MC116, MV411, NAMALWA, MESSA, MG63, MHHPREB1, MIAPACA2, REC1, RKOE6, RPMI6666, SNU1, SR, ST486, SUDHL10, SUDHL8, SUPT1, SW13, PFSK1, PSN1, SJRH30, SKUT1, SW48, SW480, SW620, T24,…
RPS11	11745362_x_at	1.1227	4.8389e-05	0.0030545	8483.95	1534.38	62	9524.71	1177.63	61	4.3153	2.5151	4.8446	HS888SK, HS936TC1, WIDR, JIYOYE, U266B1, T98G, TCCSUP, TE125T, TT, SW684, SW900, SW579, SNB19, RAJI, SW1353, SW1783, SCABER, SIHA, MT3, NCIH295R, NCIH520, NCIH596, OE19, OE21, PANC1, MEG01, M059J, KU812, L428, LS174T, LS411N, J82, HELA, HT1197, HT1376, HT29, HT3, HPAFII, HS229T, HS578T, HS683, HS688AT, HS729, HS821T, HS895T, HS934T, HT, H4, FADU, DKMG, D341MED, COLO201, BXPC3, A172, CALU6, CCFSTT…	A204, A375, AGS, AN3CA, BC1, BCP1, BFTC905, BM1604, BPH1, C33A, CA46, CAL27, CAL62, 639V, 647V, BT549, BV173, CMLT1, CROAP2, DAOY, DB, DOHH2, DOTC24510, G401, G402, GA10, HOS, HT1080, H9, HCT116, HUTU80, KHOS240S, LS513, MC116, MV411, NAMALWA, MESSA, MG63, MHHPREB1, MIAPACA2, REC1, RKOE6, RPMI6666, SNU1, SR, ST486, SUDHL10, SUDHL8, SUPT1, SW13, PFSK1, PSN1, SJRH30, SKUT1, SW48, SW480, SW620, T24,…
SNORD35B	11745362_x_at	1.1227	4.8389e-05	0.0030648	8483.95	1534.38	62	9524.71	1177.63	61	4.3153	2.5136	4.8446	HS888SK, HS936TC1, WIDR, JIYOYE, U266B1, T98G, TCCSUP, TE125T, TT, SW684, SW900, SW579, SW1353, SW1783, SNB19, RAJI, SCABER, SIHA, NCIH295R, NCIH520, NCIH596, OE19, OE21, PANC1, MT3, MEG01, M059J, KU812, L428, LS174T, LS411N, J82, HELA, HT1197, HT1376, HT29, HT3, H4, HPAFII, HS229T, HS578T, HS683, HS688AT, HS729, HS821T, HS895T, HS934T, HT, FADU, DKMG, D341MED, COLO201, CALU6, CCFSTTG1, CHAGOK1, …	AGS, AN3CA, BC1, BCP1, BFTC905, BM1604, BPH1, A204, A375, 639V, 647V, BT549, BV173, C33A, CA46, CAL27, CAL62, CMLT1, CROAP2, DAOY, DB, DOHH2, DOTC24510, HOS, G401, G402, GA10, HT1080, H9, HCT116, HUTU80, KHOS240S, LS513, MC116, MESSA, MG63, MHHPREB1, MIAPACA2, MV411, NAMALWA, REC1, RKOE6, RPMI6666, PFSK1, PSN1, SJRH30, SKUT1, SNU1, SR, ST486, SUDHL10, SUDHL8, SUPT1, SW13, SW48, SW480, SW620, T24,…
DDX54	11720939_a_at	1.334	4.8668e-05	0.0030619	118.023	37.0837	62	157.446	63.4815	61	4.3128	2.514	5.7533	HS888SK, HS936TC1, WIDR, JIYOYE, U266B1, T98G, TCCSUP, TE125T, TT, SW684, SW900, SW579, SNB19, RAJI, SW1353, SW1783, SCABER, SIHA, MT3, NCIH295R, NCIH520, NCIH596, OE19, OE21, PANC1, MEG01, M059J, KU812, L428, LS174T, LS411N, J82, HELA, HT1197, HT1376, HT29, HT3, HPAFII, HS229T, HS578T, HS683, HS688AT, HS729, HS821T, HS895T, HS934T, HT, H4, FADU, DKMG, D341MED, COLO201, BXPC3, A172, CALU6, CCFSTT…	A204, A375, AGS, AN3CA, BC1, BCP1, BFTC905, BM1604, BPH1, C33A, CA46, CAL27, CAL62, 639V, 647V, BT549, BV173, CMLT1, CROAP2, DAOY, DB, DOHH2, DOTC24510, G401, G402, GA10, HOS, HT1080, H9, HCT116, HUTU80, KHOS240S, LS513, MC116, MV411, NAMALWA, MESSA, MG63, MHHPREB1, MIAPACA2, REC1, RKOE6, RPMI6666, SNU1, SR, ST486, SUDHL10, SUDHL8, SUPT1, SW13, PFSK1, PSN1, SJRH30, SKUT1, SW48, SW480, SW620, T24,…
EDRF1	11718823_a_at	1.443	4.9039e-05	0.0030749	201.468	92.4041	62	290.714	138.43	61	4.3095	2.5122	6.2185	HS888SK, HS936TC1, WIDR, JIYOYE, U266B1, T98G, TCCSUP, TE125T, TT, SW684, SW900, SW579, SNB19, RAJI, SW1353, SW1783, SCABER, SIHA, MT3, NCIH295R, NCIH520, NCIH596, OE19, OE21, PANC1, MEG01, M059J, KU812, L428, LS174T, LS411N, J82, HELA, HT1197, HT1376, HT29, HT3, HPAFII, HS229T, HS578T, HS683, HS688AT, HS729, HS821T, HS895T, HS934T, HT, H4, FADU, DKMG, D341MED, COLO201, BXPC3, A172, CALU6, CCFSTT…	A204, A375, AGS, AN3CA, BC1, BCP1, BFTC905, BM1604, BPH1, C33A, CA46, CAL27, CAL62, 639V, 647V, BT549, BV173, CMLT1, CROAP2, DAOY, DB, DOHH2, DOTC24510, G401, G402, GA10, HOS, HT1080, H9, HCT116, HUTU80, KHOS240S, LS513, MC116, MV411, NAMALWA, MESSA, MG63, MHHPREB1, MIAPACA2, REC1, RKOE6, RPMI6666, SNU1, SR, ST486, SUDHL10, SUDHL8, SUPT1, SW13, PFSK1, PSN1, SJRH30, SKUT1, SW48, SW480, SW620, T24,…
EHD2	11746200_s_at	-2.8535	4.9058e-05	0.0030659	272.247	309.641	62	95.4094	108.853	61	4.3093	2.5134	-12.296	HS888SK, HS936TC1, WIDR, JIYOYE, U266B1, T98G, TCCSUP, TE125T, TT, SW684, SW900, SW579, SNB19, RAJI, SW1353, SW1783, SCABER, SIHA, MT3, NCIH295R, NCIH520, NCIH596, OE19, OE21, PANC1, MEG01, M059J, KU812, L428, LS174T, LS411N, J82, HELA, HT1197, HT1376, HT29, HT3, HPAFII, HS229T, HS578T, HS683, HS688AT, HS729, HS821T, HS895T, HS934T, HT, H4, FADU, DKMG, D341MED, COLO201, BXPC3, A172, CALU6, CCFSTT…	A204, A375, AGS, AN3CA, BC1, BCP1, BFTC905, BM1604, BPH1, C33A, CA46, CAL27, CAL62, 639V, 647V, BT549, BV173, CMLT1, CROAP2, DAOY, DB, DOHH2, DOTC24510, G401, G402, GA10, HOS, HT1080, H9, HCT116, HUTU80, KHOS240S, LS513, MC116, MV411, NAMALWA, MESSA, MG63, MHHPREB1, MIAPACA2, REC1, RKOE6, RPMI6666, SNU1, SR, ST486, SUDHL10, SUDHL8, SUPT1, SW13, PFSK1, PSN1, SJRH30, SKUT1, SW48, SW480, SW620, T24,…
OXSM	11730659_s_at	1.3301	4.9413e-05	0.0030778	242.482	80.8198	62	322.516	125.588	61	4.3062	2.5118	5.7275	HS888SK, HS936TC1, WIDR, JIYOYE, U266B1, T98G, TCCSUP, TE125T, TT, SW684, SW900, SW579, SW1353, SW1783, SNB19, RAJI, SCABER, SIHA, NCIH295R, NCIH520, NCIH596, OE19, OE21, PANC1, MT3, MEG01, M059J, KU812, L428, LS174T, LS411N, J82, HELA, HT1197, HT1376, HT29, HT3, H4, HPAFII, HS229T, HS578T, HS683, HS688AT, HS729, HS821T, HS895T, HS934T, HT, FADU, DKMG, D341MED, COLO201, CALU6, CCFSTTG1, CHAGOK1, …	AGS, AN3CA, BC1, BCP1, BFTC905, BM1604, BPH1, A204, A375, 639V, 647V, BT549, BV173, C33A, CA46, CAL27, CAL62, CMLT1, CROAP2, DAOY, DB, DOHH2, DOTC24510, HOS, G401, G402, GA10, HT1080, H9, HCT116, HUTU80, KHOS240S, LS513, MC116, MESSA, MG63, MHHPREB1, MIAPACA2, MV411, NAMALWA, REC1, RKOE6, RPMI6666, PFSK1, PSN1, SJRH30, SKUT1, SNU1, SR, ST486, SUDHL10, SUDHL8, SUPT1, SW13, SW48, SW480, SW620, T24,…
FAM214B	11737841_a_at	-1.4462	5.0139e-05	0.0031127	43.668	21.5135	62	30.1948	12.8753	61	4.2998	2.5069	-6.2184	HS888SK, HS936TC1, WIDR, JIYOYE, U266B1, T98G, TCCSUP, TE125T, TT, SW684, SW900, SW579, SW1353, SW1783, SNB19, RAJI, SCABER, SIHA, NCIH295R, NCIH520, NCIH596, OE19, OE21, PANC1, MT3, MEG01, M059J, KU812, L428, LS174T, LS411N, J82, HELA, HT1197, HT1376, HT29, HT3, H4, HPAFII, HS229T, HS578T, HS683, HS688AT, HS729, HS821T, HS895T, HS934T, HT, FADU, DKMG, D341MED, COLO201, CALU6, CCFSTTG1, CHAGOK1, …	AGS, AN3CA, BC1, BCP1, BFTC905, BM1604, BPH1, A204, A375, 639V, 647V, BT549, BV173, C33A, CA46, CAL27, CAL62, CMLT1, CROAP2, DAOY, DB, DOHH2, DOTC24510, HOS, G401, G402, GA10, HT1080, H9, HCT116, HUTU80, KHOS240S, LS513, MC116, MESSA, MG63, MHHPREB1, MIAPACA2, MV411, NAMALWA, REC1, RKOE6, RPMI6666, PFSK1, PSN1, SJRH30, SKUT1, SNU1, SR, ST486, SUDHL10, SUDHL8, SUPT1, SW13, SW48, SW480, SW620, T24,…
RPS19	11756327_x_at	1.104	5.0183e-05	0.0031052	10271.4	1565.46	62	11340	1229.52	61	4.2994	2.5079	4.7467	HS888SK, HS936TC1, WIDR, JIYOYE, U266B1, T98G, TCCSUP, TE125T, TT, SW684, SW900, SW579, SW1353, SW1783, SNB19, RAJI, SCABER, SIHA, NCIH295R, NCIH520, NCIH596, OE19, OE21, PANC1, MT3, MEG01, M059J, KU812, L428, LS174T, LS411N, J82, HELA, HT1197, HT1376, HT29, HT3, H4, HPAFII, HS229T, HS578T, HS683, HS688AT, HS729, HS821T, HS895T, HS934T, HT, FADU, DKMG, D341MED, COLO201, CALU6, CCFSTTG1, CHAGOK1, …	AGS, AN3CA, BC1, BCP1, BFTC905, BM1604, BPH1, A204, A375, 639V, 647V, BT549, BV173, C33A, CA46, CAL27, CAL62, CMLT1, CROAP2, DAOY, DB, DOHH2, DOTC24510, HOS, G401, G402, GA10, HT1080, H9, HCT116, HUTU80, KHOS240S, LS513, MC116, MESSA, MG63, MHHPREB1, MIAPACA2, MV411, NAMALWA, REC1, RKOE6, RPMI6666, PFSK1, PSN1, SJRH30, SKUT1, SNU1, SR, ST486, SUDHL10, SUDHL8, SUPT1, SW13, SW48, SW480, SW620, T24,…
DNAL4	11717934_at	-1.3085	5.0198e-05	0.003096	69.0058	25.3895	62	52.7355	16.5139	61	4.2993	2.5092	-5.6258	HS888SK, HS936TC1, WIDR, JIYOYE, U266B1, T98G, TCCSUP, TE125T, TT, SW684, SW900, SW579, SW1353, SW1783, SNB19, RAJI, SCABER, SIHA, NCIH295R, NCIH520, NCIH596, OE19, OE21, PANC1, MT3, MEG01, M059J, KU812, L428, LS174T, LS411N, J82, HELA, HT1197, HT1376, HT29, HT3, H4, HPAFII, HS229T, HS578T, HS683, HS688AT, HS729, HS821T, HS895T, HS934T, HT, FADU, DKMG, D341MED, COLO201, CALU6, CCFSTTG1, CHAGOK1, …	AGS, AN3CA, BC1, BCP1, BFTC905, BM1604, BPH1, A204, A375, 639V, 647V, BT549, BV173, C33A, CA46, CAL27, CAL62, CMLT1, CROAP2, DAOY, DB, DOHH2, DOTC24510, HOS, G401, G402, GA10, HT1080, H9, HCT116, HUTU80, KHOS240S, LS513, MC116, MESSA, MG63, MHHPREB1, MIAPACA2, MV411, NAMALWA, REC1, RKOE6, RPMI6666, PFSK1, PSN1, SJRH30, SKUT1, SNU1, SR, ST486, SUDHL10, SUDHL8, SUPT1, SW13, SW48, SW480, SW620, T24,…
ASXL2	11757756_s_at	1.2661	5.0311e-05	0.0030928	215.9	77.2016	62	273.35	74.2621	61	4.2983	2.5096	5.4421	HS888SK, HS936TC1, WIDR, JIYOYE, U266B1, T98G, TCCSUP, TE125T, TT, SW684, SW900, SW579, SNB19, RAJI, SW1353, SW1783, SCABER, SIHA, MT3, NCIH295R, NCIH520, NCIH596, OE19, OE21, PANC1, MEG01, M059J, KU812, L428, LS174T, LS411N, J82, HELA, HT1197, HT1376, HT29, HT3, HPAFII, HS229T, HS578T, HS683, HS688AT, HS729, HS821T, HS895T, HS934T, HT, H4, FADU, DKMG, D341MED, COLO201, BXPC3, A172, CALU6, CCFSTT…	A204, A375, AGS, AN3CA, BC1, BCP1, BFTC905, BM1604, BPH1, C33A, CA46, CAL27, CAL62, 639V, 647V, BT549, BV173, CMLT1, CROAP2, DAOY, DB, DOHH2, DOTC24510, G401, G402, GA10, HOS, HT1080, H9, HCT116, HUTU80, KHOS240S, LS513, MC116, MV411, NAMALWA, MESSA, MG63, MHHPREB1, MIAPACA2, REC1, RKOE6, RPMI6666, SNU1, SR, ST486, SUDHL10, SUDHL8, SUPT1, SW13, PFSK1, PSN1, SJRH30, SKUT1, SW48, SW480, SW620, T24,…
TNS3	11755643_a_at	-2.1215	5.1056e-05	0.0031284	1643.73	1393.52	62	774.814	823.577	61	4.292	2.5047	-9.1052	HS888SK, HS936TC1, WIDR, JIYOYE, U266B1, T98G, TCCSUP, TE125T, TT, SW684, SW900, SW579, SNB19, RAJI, SW1353, SW1783, SCABER, SIHA, MT3, NCIH295R, NCIH520, NCIH596, OE19, OE21, PANC1, MEG01, M059J, KU812, L428, LS174T, LS411N, J82, HELA, HT1197, HT1376, HT29, HT3, HPAFII, HS229T, HS578T, HS683, HS688AT, HS729, HS821T, HS895T, HS934T, HT, H4, FADU, DKMG, D341MED, COLO201, BXPC3, A172, CALU6, CCFSTT…	A204, A375, AGS, AN3CA, BC1, BCP1, BFTC905, BM1604, BPH1, C33A, CA46, CAL27, CAL62, 639V, 647V, BT549, BV173, CMLT1, CROAP2, DAOY, DB, DOHH2, DOTC24510, G401, G402, GA10, HOS, HT1080, H9, HCT116, HUTU80, KHOS240S, LS513, MC116, MV411, NAMALWA, MESSA, MG63, MHHPREB1, MIAPACA2, REC1, RKOE6, RPMI6666, SNU1, SR, ST486, SUDHL10, SUDHL8, SUPT1, SW13, PFSK1, PSN1, SJRH30, SKUT1, SW48, SW480, SW620, T24,…
ABCG5	11756916_a_at	1.097	5.1319e-05	0.0031343	9.693	1.08912	62	10.6336	1.37983	61	4.2897	2.5039	4.706	WIDR, JIYOYE, HS888SK, HS936TC1, U266B1, SW684, SW900, T98G, TCCSUP, TE125T, TT, SW579, SNB19, SCABER, SIHA, SW1353, SW1783, RAJI, MEG01, MT3, NCIH295R, NCIH520, NCIH596, OE19, OE21, PANC1, M059J, J82, KU812, L428, LS174T, LS411N, HT1197, HT1376, HT29, HT3, HELA, FADU, HPAFII, HS229T, HS578T, HS683, HS688AT, HS729, HS821T, HS895T, HS934T, HT, H4, DKMG, D341MED, COLO201, BXPC3, A388, A704, CALU6, …	639V, 647V, AGS, AN3CA, BC1, BCP1, BFTC905, BM1604, BPH1, C33A, CA46, CAL27, CAL62, A204, A375, BT549, BV173, CMLT1, CROAP2, DAOY, DB, G401, G402, GA10, HOS, DOHH2, DOTC24510, H9, HCT116, HT1080, KHOS240S, HUTU80, LS513, MV411, NAMALWA, MESSA, MG63, MHHPREB1, MIAPACA2, MC116, PFSK1, PSN1, SNU1, SR, ST486, SUDHL10, SUDHL8, SUPT1, SW13, REC1, RKOE6, RPMI6666, SJRH30, SKUT1, SW48, SW480, T24, SW620,…
STOML2	11756722_a_at	1.3306	5.2146e-05	0.0031745	650.208	263.096	62	865.141	303.891	61	4.2828	2.4983	5.6985	WIDR, JIYOYE, HS888SK, HS936TC1, U266B1, SW684, SW900, T98G, TCCSUP, TE125T, TT, SW579, SNB19, SW1353, SW1783, SCABER, SIHA, RAJI, MEG01, NCIH295R, NCIH520, NCIH596, OE19, OE21, PANC1, MT3, M059J, J82, KU812, L428, LS174T, LS411N, HT1197, HT1376, HT29, HT3, HPAFII, HS229T, HS578T, HS683, HS688AT, HS729, HS821T, HS895T, HS934T, HT, HELA, FADU, H4, DKMG, D341MED, COLO201, BXPC3, CALU6, CCFSTTG1, CH…	639V, 647V, A204, A375, AGS, AN3CA, BC1, BCP1, BFTC905, BM1604, BPH1, C33A, CA46, CAL27, CAL62, BT549, BV173, CMLT1, CROAP2, DAOY, DB, G401, G402, GA10, DOHH2, DOTC24510, H9, HCT116, HOS, HT1080, KHOS240S, HUTU80, LS513, MESSA, MG63, MHHPREB1, MIAPACA2, MV411, NAMALWA, MC116, PFSK1, PSN1, REC1, RKOE6, RPMI6666, SNU1, SR, ST486, SUDHL10, SUDHL8, SUPT1, SW13, SJRH30, SKUT1, SW48, SW480, T24, SW620,…
MTA1	11727668_a_at	1.4797	5.6694e-05	0.0034402	152.389	101.405	62	225.485	92.5348	61	4.2465	2.4634	6.2834	HS888SK, HS936TC1, WIDR, JIYOYE, U266B1, T98G, TCCSUP, TE125T, TT, SW684, SW900, SW579, SNB19, RAJI, SW1353, SW1783, SCABER, SIHA, MT3, NCIH295R, NCIH520, NCIH596, OE19, OE21, PANC1, MEG01, M059J, KU812, L428, LS174T, LS411N, J82, HELA, HT1197, HT1376, HT29, HT3, HPAFII, HS229T, HS578T, HS683, HS688AT, HS729, HS821T, HS895T, HS934T, HT, H4, FADU, DKMG, D341MED, COLO201, BXPC3, A172, CALU6, CCFSTT…	A204, A375, AGS, AN3CA, BC1, BCP1, BFTC905, BM1604, BPH1, C33A, CA46, CAL27, CAL62, 639V, 647V, BT549, BV173, CMLT1, CROAP2, DAOY, DB, DOHH2, DOTC24510, G401, G402, GA10, HOS, HT1080, H9, HCT116, HUTU80, KHOS240S, LS513, MC116, MV411, NAMALWA, MESSA, MG63, MHHPREB1, MIAPACA2, REC1, RKOE6, RPMI6666, SNU1, SR, ST486, SUDHL10, SUDHL8, SUPT1, SW13, PFSK1, PSN1, SJRH30, SKUT1, SW48, SW480, SW620, T24,…
PTPRK	11724274_s_at	-2.1089	5.7085e-05	0.0034528	1089.51	790.759	62	516.637	730.33	61	4.2435	2.4618	-8.9489	HS888SK, HS936TC1, WIDR, JIYOYE, U266B1, T98G, TCCSUP, TE125T, TT, SW684, SW900, SW579, SNB19, RAJI, SW1353, SW1783, SCABER, SIHA, MT3, NCIH295R, NCIH520, NCIH596, OE19, OE21, PANC1, MEG01, M059J, KU812, L428, LS174T, LS411N, J82, HELA, HT1197, HT1376, HT29, HT3, HPAFII, HS229T, HS578T, HS683, HS688AT, HS729, HS821T, HS895T, HS934T, HT, H4, FADU, DKMG, D341MED, COLO201, BXPC3, A172, CALU6, CCFSTT…	A204, A375, AGS, AN3CA, BC1, BCP1, BFTC905, BM1604, BPH1, C33A, CA46, CAL27, CAL62, 639V, 647V, BT549, BV173, CMLT1, CROAP2, DAOY, DB, DOHH2, DOTC24510, G401, G402, GA10, HOS, HT1080, H9, HCT116, HUTU80, KHOS240S, LS513, MC116, MV411, NAMALWA, MESSA, MG63, MHHPREB1, MIAPACA2, REC1, RKOE6, RPMI6666, SNU1, SR, ST486, SUDHL10, SUDHL8, SUPT1, SW13, PFSK1, PSN1, SJRH30, SKUT1, SW48, SW480, SW620, T24,…
PARS2	11722516_at	1.2934	5.7208e-05	0.0034492	24.5216	7.48794	62	31.7166	11.29	61	4.2425	2.4623	5.4874	WIDR, JIYOYE, HS888SK, HS936TC1, U266B1, SW684, SW900, T98G, TCCSUP, TE125T, TT, SW579, SNB19, SW1353, SW1783, SCABER, SIHA, RAJI, MEG01, NCIH295R, NCIH520, NCIH596, OE19, OE21, PANC1, MT3, M059J, J82, KU812, L428, LS174T, LS411N, HT1197, HT1376, HT29, HT3, HPAFII, HS229T, HS578T, HS683, HS688AT, HS729, HS821T, HS895T, HS934T, HT, HELA, FADU, H4, DKMG, D341MED, COLO201, BXPC3, CALU6, CCFSTTG1, CH…	639V, 647V, A204, A375, AGS, AN3CA, BC1, BCP1, BFTC905, BM1604, BPH1, C33A, CA46, CAL27, CAL62, BT549, BV173, CMLT1, CROAP2, DAOY, DB, G401, G402, GA10, DOHH2, DOTC24510, H9, HCT116, HOS, HT1080, KHOS240S, HUTU80, LS513, MESSA, MG63, MHHPREB1, MIAPACA2, MV411, NAMALWA, MC116, PFSK1, PSN1, REC1, RKOE6, RPMI6666, SNU1, SR, ST486, SUDHL10, SUDHL8, SUPT1, SW13, SJRH30, SKUT1, SW48, SW480, T24, SW620,…
ZNF311	11744960_a_at	-1.8327	5.7269e-05	0.0034418	30.2186	23.4225	62	16.4882	10.6809	61	4.2421	2.4632	-7.7746	HS888SK, HS936TC1, WIDR, JIYOYE, U266B1, T98G, TCCSUP, TE125T, TT, SW684, SW900, SW579, SW1353, SW1783, SNB19, RAJI, SCABER, SIHA, NCIH295R, NCIH520, NCIH596, OE19, OE21, PANC1, MT3, MEG01, M059J, KU812, L428, LS174T, LS411N, J82, HELA, HT1197, HT1376, HT29, HT3, H4, HPAFII, HS229T, HS578T, HS683, HS688AT, HS729, HS821T, HS895T, HS934T, HT, FADU, DKMG, D341MED, COLO201, CALU6, CCFSTTG1, CHAGOK1, …	AGS, AN3CA, BC1, BCP1, BFTC905, BM1604, BPH1, A204, A375, 639V, 647V, BT549, BV173, C33A, CA46, CAL27, CAL62, CMLT1, CROAP2, DAOY, DB, DOHH2, DOTC24510, HOS, G401, G402, GA10, HT1080, H9, HCT116, HUTU80, KHOS240S, LS513, MC116, MESSA, MG63, MHHPREB1, MIAPACA2, MV411, NAMALWA, REC1, RKOE6, RPMI6666, PFSK1, PSN1, SJRH30, SKUT1, SNU1, SR, ST486, SUDHL10, SUDHL8, SUPT1, SW13, SW48, SW480, SW620, T24,…
TPMT	11727824_at	-1.5043	5.8031e-05	0.0034765	205.775	108.253	62	136.793	71.2206	61	4.2363	2.4589	-6.3727	HS888SK, HS936TC1, WIDR, JIYOYE, U266B1, T98G, TCCSUP, TE125T, TT, SW684, SW900, SW579, SW1353, SW1783, SNB19, RAJI, SCABER, SIHA, NCIH295R, NCIH520, NCIH596, OE19, OE21, PANC1, MT3, MEG01, M059J, KU812, L428, LS174T, LS411N, J82, HELA, HT1197, HT1376, HT29, HT3, H4, HPAFII, HS229T, HS578T, HS683, HS688AT, HS729, HS821T, HS895T, HS934T, HT, FADU, DKMG, D341MED, COLO201, CALU6, CCFSTTG1, CHAGOK1, …	AGS, AN3CA, BC1, BCP1, BFTC905, BM1604, BPH1, A204, A375, 639V, 647V, BT549, BV173, C33A, CA46, CAL27, CAL62, CMLT1, CROAP2, DAOY, DB, DOHH2, DOTC24510, HOS, G401, G402, GA10, HT1080, H9, HCT116, HUTU80, KHOS240S, LS513, MC116, MESSA, MG63, MHHPREB1, MIAPACA2, MV411, NAMALWA, REC1, RKOE6, RPMI6666, PFSK1, PSN1, SJRH30, SKUT1, SNU1, SR, ST486, SUDHL10, SUDHL8, SUPT1, SW13, SW48, SW480, SW620, T24,…
YTHDF2	11747919_a_at	1.2446	5.8111e-05	0.0034703	409.195	112.388	62	509.294	151.431	61	4.2357	2.4596	5.2719	HS888SK, HS936TC1, WIDR, JIYOYE, U266B1, T98G, TCCSUP, TE125T, TT, SW684, SW900, SW579, SW1353, SW1783, SNB19, RAJI, SCABER, SIHA, NCIH295R, NCIH520, NCIH596, OE19, OE21, PANC1, MT3, MEG01, M059J, KU812, L428, LS174T, LS411N, J82, HELA, HT1197, HT1376, HT29, HT3, H4, HPAFII, HS229T, HS578T, HS683, HS688AT, HS729, HS821T, HS895T, HS934T, HT, FADU, DKMG, D341MED, COLO201, CALU6, CCFSTTG1, CHAGOK1, …	AGS, AN3CA, BC1, BCP1, BFTC905, BM1604, BPH1, A204, A375, 639V, 647V, BT549, BV173, C33A, CA46, CAL27, CAL62, CMLT1, CROAP2, DAOY, DB, DOHH2, DOTC24510, HOS, G401, G402, GA10, HT1080, H9, HCT116, HUTU80, KHOS240S, LS513, MC116, MESSA, MG63, MHHPREB1, MIAPACA2, MV411, NAMALWA, REC1, RKOE6, RPMI6666, PFSK1, PSN1, SJRH30, SKUT1, SNU1, SR, ST486, SUDHL10, SUDHL8, SUPT1, SW13, SW48, SW480, SW620, T24,…
KIF13A	11755487_a_at	-1.4767	5.8782e-05	0.0034992	39.3895	20.537	62	26.6744	12.2167	61	4.2308	2.456	-6.2475	HS888SK, HS936TC1, WIDR, JIYOYE, U266B1, T98G, TCCSUP, TE125T, TT, SW684, SW900, SW579, SW1353, SW1783, SNB19, MT3, MEG01, M059J, KU812, L428, LS174T, LS411N, J82, HELA, HT1197, HT1376, HT29, HT3, H4, HPAFII, HS229T, HS578T, HS683, HS688AT, HS729, HS821T, HS895T, HS934T, HT, FADU, DKMG, D341MED, COLO201, CALU6, CCFSTTG1, CHAGOK1, CHP212, BXPC3, A172, A388, A704, BT20, NCIH295R, NCIH520, NCIH596, …	SJRH30, PFSK1, PSN1, REC1, RKOE6, RPMI6666, MV411, NAMALWA, AGS, AN3CA, BC1, BCP1, BFTC905, BM1604, BPH1, A204, A375, 639V, 647V, BT549, BV173, C33A, CA46, CAL27, CAL62, CMLT1, CROAP2, DAOY, DB, DOHH2, DOTC24510, HOS, G401, G402, GA10, HT1080, H9, HCT116, HUTU80, KHOS240S, LS513, MC116, MESSA, MG63, MHHPREB1, MIAPACA2, SKUT1, SNU1, SR, ST486, SUDHL10, SUDHL8, SUPT1, SW13, SW48, SW480, SW620, T24,…
FBXO32	11719394_a_at	-5.8514	5.9369e-05	0.003523	274.202	418.532	62	46.8608	83.2513	61	4.2264	2.4531	-24.731	HS888SK, HS936TC1, WIDR, JIYOYE, U266B1, T98G, TCCSUP, TE125T, TT, SW684, SW900, SW579, SNB19, RAJI, SW1353, SW1783, SCABER, SIHA, MT3, NCIH295R, NCIH520, NCIH596, OE19, OE21, PANC1, MEG01, M059J, KU812, L428, LS174T, LS411N, J82, HELA, HT1197, HT1376, HT29, HT3, HPAFII, HS229T, HS578T, HS683, HS688AT, HS729, HS821T, HS895T, HS934T, HT, H4, FADU, DKMG, D341MED, COLO201, BXPC3, A172, CALU6, CCFSTT…	A204, A375, AGS, AN3CA, BC1, BCP1, BFTC905, BM1604, BPH1, C33A, CA46, CAL27, CAL62, 639V, 647V, BT549, BV173, CMLT1, CROAP2, DAOY, DB, DOHH2, DOTC24510, G401, G402, GA10, HOS, HT1080, H9, HCT116, HUTU80, KHOS240S, LS513, MC116, MV411, NAMALWA, MESSA, MG63, MHHPREB1, MIAPACA2, REC1, RKOE6, RPMI6666, SNU1, SR, ST486, SUDHL10, SUDHL8, SUPT1, SW13, PFSK1, PSN1, SJRH30, SKUT1, SW48, SW480, SW620, T24,…
SEMA5A	11719522_at	-6.0226	5.9843e-05	0.00354	212.343	326.676	62	35.2578	62.2617	61	4.223	2.451	-25.433	WIDR, JIYOYE, HS888SK, HS936TC1, U266B1, SW684, SW900, T98G, TCCSUP, TE125T, TT, SW579, SNB19, SCABER, SIHA, SW1353, SW1783, RAJI, MEG01, MT3, NCIH295R, NCIH520, NCIH596, OE19, OE21, PANC1, M059J, J82, KU812, L428, LS174T, LS411N, HT1197, HT1376, HT29, HT3, HELA, FADU, HPAFII, HS229T, HS578T, HS683, HS688AT, HS729, HS821T, HS895T, HS934T, HT, H4, DKMG, D341MED, COLO201, BXPC3, A388, A704, CALU6, …	639V, 647V, AGS, AN3CA, BC1, BCP1, BFTC905, BM1604, BPH1, C33A, CA46, CAL27, CAL62, A204, A375, BT549, BV173, CMLT1, CROAP2, DAOY, DB, G401, G402, GA10, HOS, DOHH2, DOTC24510, H9, HCT116, HT1080, KHOS240S, HUTU80, LS513, MV411, NAMALWA, MESSA, MG63, MHHPREB1, MIAPACA2, MC116, PFSK1, PSN1, SNU1, SR, ST486, SUDHL10, SUDHL8, SUPT1, SW13, REC1, RKOE6, RPMI6666, SJRH30, SKUT1, SW48, SW480, T24, SW620,…
THRB	11758048_s_at	-2.4644	5.9869e-05	0.0035304	81.1536	81.5735	62	32.93	39.6056	61	4.2228	2.4522	-10.407	SW1353, SW1783, RAJI, MEG01, MT3, NCIH295R, NCIH520, NCIH596, OE19, OE21, PANC1, M059J, J82, KU812, L428, LS174T, LS411N, U266B1, SW684, SW900, T98G, TCCSUP, TE125T, TT, SW579, SNB19, SCABER, SIHA, HS888SK, HS936TC1, WIDR, JIYOYE, HT1197, HT1376, HT29, HT3, HELA, FADU, HPAFII, HS229T, HS578T, HS683, HS688AT, HS729, HS821T, HS895T, HS934T, HT, H4, DKMG, D341MED, COLO201, BXPC3, A388, A704, CALU6, …	639V, 647V, AGS, AN3CA, BC1, BCP1, BFTC905, BM1604, BPH1, C33A, CA46, CAL27, CAL62, A204, A375, BT549, BV173, CMLT1, CROAP2, DAOY, DB, G401, G402, GA10, HOS, DOHH2, DOTC24510, H9, HCT116, HT1080, U2OS, NTERA2CLD1, REC1, RKOE6, RPMI6666, SJRH30, SKUT1, SW48, SW480, T24, SW620, TUR, KHOS240S, HUTU80, LS513, MV411, NAMALWA, MESSA, MG63, MHHPREB1, MIAPACA2, MC116, PFSK1, PSN1, SNU1, SR, ST486, SUDHL1…
S100A6	11743031_a_at	-1.629	6.0182e-05	0.0035378	4382.94	2108.97	62	2690.6	2397.57	61	4.2205	2.4513	-6.8752	WIDR, JIYOYE, HS888SK, HS936TC1, U266B1, SW684, SW900, T98G, TCCSUP, TE125T, TT, SW579, SNB19, SCABER, SIHA, SW1353, SW1783, RAJI, MEG01, MT3, NCIH295R, NCIH520, NCIH596, OE19, OE21, PANC1, M059J, J82, KU812, L428, LS174T, LS411N, HT1197, HT1376, HT29, HT3, HELA, FADU, HPAFII, HS229T, HS578T, HS683, HS688AT, HS729, HS821T, HS895T, HS934T, HT, H4, DKMG, D341MED, COLO201, BXPC3, A388, A704, CALU6, …	639V, 647V, AGS, AN3CA, BC1, BCP1, BFTC905, BM1604, BPH1, C33A, CA46, CAL27, CAL62, A204, A375, BT549, BV173, CMLT1, CROAP2, DAOY, DB, G401, G402, GA10, HOS, DOHH2, DOTC24510, H9, HCT116, HT1080, KHOS240S, HUTU80, LS513, MV411, NAMALWA, MESSA, MG63, MHHPREB1, MIAPACA2, MC116, PFSK1, PSN1, SNU1, SR, ST486, SUDHL10, SUDHL8, SUPT1, SW13, REC1, RKOE6, RPMI6666, SJRH30, SKUT1, SW48, SW480, T24, SW620,…
RPAP2	11750757_a_at	1.3183	6.1086e-05	0.0035797	146.302	58.7178	62	192.876	65.482	61	4.2141	2.4462	5.5556	WIDR, JIYOYE, HS888SK, HS936TC1, U266B1, SW684, SW900, T98G, TCCSUP, TE125T, TT, SW579, SNB19, SW1353, SW1783, SCABER, SIHA, RAJI, MEG01, NCIH295R, NCIH520, NCIH596, OE19, OE21, PANC1, MT3, M059J, J82, KU812, L428, LS174T, LS411N, HT1197, HT1376, HT29, HT3, HPAFII, HS229T, HS578T, HS683, HS688AT, HS729, HS821T, HS895T, HS934T, HT, HELA, FADU, H4, DKMG, D341MED, COLO201, BXPC3, CALU6, CCFSTTG1, CH…	639V, 647V, A204, A375, AGS, AN3CA, BC1, BCP1, BFTC905, BM1604, BPH1, C33A, CA46, CAL27, CAL62, BT549, BV173, CMLT1, CROAP2, DAOY, DB, G401, G402, GA10, DOHH2, DOTC24510, H9, HCT116, HOS, HT1080, KHOS240S, HUTU80, LS513, MESSA, MG63, MHHPREB1, MIAPACA2, MV411, NAMALWA, MC116, PFSK1, PSN1, REC1, RKOE6, RPMI6666, SNU1, SR, ST486, SUDHL10, SUDHL8, SUPT1, SW13, SJRH30, SKUT1, SW48, SW480, T24, SW620,…
ANGEL1	11720545_at	1.4489	6.1316e-05	0.003582	73.7351	37.9567	62	106.836	49.7339	61	4.2124	2.4459	6.1034	HS888SK, HS936TC1, WIDR, JIYOYE, U266B1, T98G, TCCSUP, TE125T, TT, SW684, SW900, SW579, SW1353, SW1783, SNB19, RAJI, SCABER, SIHA, NCIH295R, NCIH520, NCIH596, OE19, OE21, PANC1, MT3, MEG01, M059J, J82, KU812, L428, LS174T, LS411N, HT1197, HT1376, HT29, HT3, HELA, FADU, HPAFII, HS229T, HS578T, HS683, HS688AT, HS729, HS821T, HS895T, HS934T, HT, H4, DKMG, D341MED, COLO201, BXPC3, A388, A704, CALU6, …	MESSA, MG63, MHHPREB1, MIAPACA2, MV411, NAMALWA, REC1, RKOE6, RPMI6666, PFSK1, PSN1, SJRH30, SKUT1, SNU1, SR, ST486, SUDHL10, SUDHL8, SUPT1, SW13, SW48, SW480, SW620, T24, TUR, U2OS, NTERA2CLD1, 639V, 647V, AGS, AN3CA, BC1, BCP1, BFTC905, BM1604, BPH1, C33A, CA46, CAL27, CAL62, A204, A375, BT549, BV173, CMLT1, CROAP2, DAOY, DB, G401, G402, GA10, HOS, DOHH2, DOTC24510, H9, HCT116, HT1080, KHOS240S…
MDM4	11721915_a_at	1.727	6.1343e-05	0.0035725	216.304	145.277	62	373.549	259.658	61	4.2122	2.447	7.2744	HS888SK, HS936TC1, WIDR, JIYOYE, U266B1, T98G, TCCSUP, TE125T, TT, SW684, SW900, SW579, SW1353, SW1783, SNB19, RAJI, SCABER, SIHA, NCIH295R, NCIH520, NCIH596, OE19, OE21, PANC1, MT3, MEG01, M059J, KU812, L428, LS174T, LS411N, J82, HELA, HT1197, HT1376, HT29, HT3, H4, HPAFII, HS229T, HS578T, HS683, HS688AT, HS729, HS821T, HS895T, HS934T, HT, FADU, DKMG, D341MED, COLO201, CALU6, CCFSTTG1, CHAGOK1, …	AGS, AN3CA, BC1, BCP1, BFTC905, BM1604, BPH1, A204, A375, 639V, 647V, BT549, BV173, C33A, CA46, CAL27, CAL62, CMLT1, CROAP2, DAOY, DB, DOHH2, DOTC24510, HOS, G401, G402, GA10, HT1080, H9, HCT116, HUTU80, KHOS240S, LS513, MC116, MESSA, MG63, MHHPREB1, MIAPACA2, MV411, NAMALWA, REC1, RKOE6, RPMI6666, PFSK1, PSN1, SJRH30, SKUT1, SNU1, SR, ST486, SUDHL10, SUDHL8, SUPT1, SW13, SW48, SW480, SW620, T24,…
SAAL1	11723480_at	1.4147	6.1393e-05	0.0035644	318.387	143.224	62	450.435	204.523	61	4.2119	2.448	5.9587	WIDR, JIYOYE, HS888SK, HS936TC1, U266B1, SW684, SW900, T98G, TCCSUP, TE125T, TT, SW579, SNB19, SCABER, SIHA, SW1353, SW1783, RAJI, MEG01, MT3, NCIH295R, NCIH520, NCIH596, OE19, OE21, PANC1, M059J, J82, KU812, L428, LS174T, LS411N, HT1197, HT1376, HT29, HT3, HELA, FADU, HPAFII, HS229T, HS578T, HS683, HS688AT, HS729, HS821T, HS895T, HS934T, HT, H4, DKMG, D341MED, COLO201, BXPC3, A388, A704, CALU6, …	639V, 647V, AGS, AN3CA, BC1, BCP1, BFTC905, BM1604, BPH1, C33A, CA46, CAL27, CAL62, A204, A375, BT549, BV173, CMLT1, CROAP2, DAOY, DB, G401, G402, GA10, HOS, DOHH2, DOTC24510, H9, HCT116, HT1080, KHOS240S, HUTU80, LS513, MV411, NAMALWA, MESSA, MG63, MHHPREB1, MIAPACA2, MC116, PFSK1, PSN1, SNU1, SR, ST486, SUDHL10, SUDHL8, SUPT1, SW13, REC1, RKOE6, RPMI6666, SJRH30, SKUT1, SW48, SW480, T24, SW620,…
ZDHHC7	11730431_a_at	-1.4322	6.1702e-05	0.0035713	348.325	167.619	62	243.213	105.733	61	4.2097	2.4472	-6.029	HS888SK, HS936TC1, WIDR, JIYOYE, U266B1, T98G, TCCSUP, TE125T, TT, SW684, SW900, SW579, SW1353, SW1783, SNB19, RAJI, SCABER, SIHA, NCIH295R, NCIH520, NCIH596, OE19, OE21, PANC1, MT3, MEG01, M059J, KU812, L428, LS174T, LS411N, J82, HELA, HT1197, HT1376, HT29, HT3, H4, HPAFII, HS229T, HS578T, HS683, HS688AT, HS729, HS821T, HS895T, HS934T, HT, FADU, DKMG, D341MED, COLO201, CALU6, CCFSTTG1, CHAGOK1, …	AGS, AN3CA, BC1, BCP1, BFTC905, BM1604, BPH1, A204, A375, 639V, 647V, BT549, BV173, C33A, CA46, CAL27, CAL62, CMLT1, CROAP2, DAOY, DB, DOHH2, DOTC24510, HOS, G401, G402, GA10, HT1080, H9, HCT116, HUTU80, KHOS240S, LS513, MC116, MESSA, MG63, MHHPREB1, MIAPACA2, MV411, NAMALWA, REC1, RKOE6, RPMI6666, PFSK1, PSN1, SJRH30, SKUT1, SNU1, SR, ST486, SUDHL10, SUDHL8, SUPT1, SW13, SW48, SW480, SW620, T24,…
GABPA	11755033_a_at	1.4929	6.2098e-05	0.0035832	96.6093	40.5676	62	144.232	80.5716	61	4.2069	2.4457	6.2807	NCIH295R, NCIH520, NCIH596, OE19, OE21, PANC1, M059J, J82, KU812, L428, LS174T, LS411N, HT1197, HT1376, HT29, HT3, HELA, FADU, HPAFII, HS229T, HS578T, HS683, HS688AT, HS729, HS821T, HS895T, HS934T, HT, H4, DKMG, D341MED, COLO201, BXPC3, A388, A704, CALU6, CCFSTTG1, CHAGOK1, CHP212, BT20, U266B1, SW684, SW900, T98G, TCCSUP, TE125T, TT, SW579, SNB19, SCABER, SIHA, SW1353, SW1783, RAJI, MEG01, MT3, …	639V, 647V, U2OS, MESSA, MG63, MHHPREB1, MIAPACA2, MC116, PFSK1, PSN1, SNU1, SR, ST486, SUDHL10, SUDHL8, SUPT1, SW13, REC1, RKOE6, RPMI6666, SJRH30, SKUT1, SW48, SW480, T24, SW620, TUR, AGS, AN3CA, BC1, BCP1, BFTC905, BM1604, BPH1, C33A, CA46, CAL27, CAL62, A204, A375, BT549, BV173, CMLT1, CROAP2, DAOY, DB, G401, G402, GA10, HOS, DOHH2, DOTC24510, H9, HCT116, HT1080, KHOS240S, HUTU80, LS513, MV41…
XPC	11740553_a_at	1.3969	6.3071e-05	0.0036282	50.7482	20.1157	62	70.8902	32.4354	61	4.2002	2.4403	5.8672	WIDR, JIYOYE, HS888SK, HS936TC1, U266B1, SW684, SW900, T98G, TCCSUP, TE125T, TT, SW579, SNB19, SCABER, SIHA, SW1353, SW1783, RAJI, MEG01, MT3, NCIH295R, NCIH520, NCIH596, OE19, OE21, PANC1, M059J, J82, KU812, L428, LS174T, LS411N, HT1197, HT1376, HT29, HT3, HELA, FADU, HPAFII, HS229T, HS578T, HS683, HS688AT, HS729, HS821T, HS895T, HS934T, HT, H4, DKMG, D341MED, COLO201, BXPC3, A388, A704, CALU6, …	639V, 647V, AGS, AN3CA, BC1, BCP1, BFTC905, BM1604, BPH1, C33A, CA46, CAL27, CAL62, A204, A375, BT549, BV173, CMLT1, CROAP2, DAOY, DB, G401, G402, GA10, HOS, DOHH2, DOTC24510, H9, HCT116, HT1080, KHOS240S, HUTU80, LS513, MV411, NAMALWA, MESSA, MG63, MHHPREB1, MIAPACA2, MC116, PFSK1, PSN1, SNU1, SR, ST486, SUDHL10, SUDHL8, SUPT1, SW13, REC1, RKOE6, RPMI6666, SJRH30, SKUT1, SW48, SW480, T24, SW620,…
ACTR5	11727934_at	1.3866	6.3243e-05	0.003627	131.838	59.9828	62	182.809	75.6098	61	4.199	2.4405	5.8224	WIDR, JIYOYE, HS888SK, HS936TC1, U266B1, SW684, SW900, T98G, TCCSUP, TE125T, TT, SW579, SNB19, SCABER, SIHA, SW1353, SW1783, RAJI, MEG01, MT3, NCIH295R, NCIH520, NCIH596, OE19, OE21, PANC1, M059J, J82, KU812, L428, LS174T, LS411N, HT1197, HT1376, HT29, HT3, HELA, FADU, HPAFII, HS229T, HS578T, HS683, HS688AT, HS729, HS821T, HS895T, HS934T, HT, H4, DKMG, D341MED, COLO201, BXPC3, A388, A704, CALU6, …	639V, 647V, AGS, AN3CA, BC1, BCP1, BFTC905, BM1604, BPH1, C33A, CA46, CAL27, CAL62, A204, A375, BT549, BV173, CMLT1, CROAP2, DAOY, DB, G401, G402, GA10, HOS, DOHH2, DOTC24510, H9, HCT116, HT1080, KHOS240S, HUTU80, LS513, MV411, NAMALWA, MESSA, MG63, MHHPREB1, MIAPACA2, MC116, PFSK1, PSN1, SNU1, SR, ST486, SUDHL10, SUDHL8, SUPT1, SW13, REC1, RKOE6, RPMI6666, SJRH30, SKUT1, SW48, SW480, T24, SW620,…
ZNF280B	11751978_a_at	2.1146	6.334e-05	0.0036215	23.9599	24.0954	62	50.665	44.538	61	4.1983	2.4411	8.8777	WIDR, JIYOYE, HS888SK, HS936TC1, U266B1, SW684, SW900, T98G, TCCSUP, TE125T, TT, SW579, SNB19, SW1353, SW1783, SCABER, SIHA, RAJI, MEG01, NCIH295R, NCIH520, NCIH596, OE19, OE21, PANC1, MT3, M059J, J82, KU812, L428, LS174T, LS411N, HT1197, HT1376, HT29, HT3, HPAFII, HS229T, HS578T, HS683, HS688AT, HS729, HS821T, HS895T, HS934T, HT, HELA, FADU, H4, DKMG, D341MED, COLO201, BXPC3, CALU6, CCFSTTG1, CH…	639V, 647V, A204, A375, AGS, AN3CA, BC1, BCP1, BFTC905, BM1604, BPH1, C33A, CA46, CAL27, CAL62, BT549, BV173, CMLT1, CROAP2, DAOY, DB, G401, G402, GA10, DOHH2, DOTC24510, H9, HCT116, HOS, HT1080, KHOS240S, HUTU80, LS513, MESSA, MG63, MHHPREB1, MIAPACA2, MV411, NAMALWA, MC116, PFSK1, PSN1, REC1, RKOE6, RPMI6666, SNU1, SR, ST486, SUDHL10, SUDHL8, SUPT1, SW13, SJRH30, SKUT1, SW48, SW480, T24, SW620,…
CCDC66	11727244_a_at	1.4468	6.3695e-05	0.0036308	71.5706	35.907	62	103.547	48.8062	61	4.1959	2.44	6.0705	WIDR, JIYOYE, HS888SK, HS936TC1, U266B1, SW684, SW900, T98G, TCCSUP, TE125T, TT, SW579, SNB19, SW1353, SW1783, SCABER, SIHA, RAJI, MEG01, NCIH295R, NCIH520, NCIH596, OE19, OE21, PANC1, MT3, M059J, J82, KU812, L428, LS174T, LS411N, HT1197, HT1376, HT29, HT3, HPAFII, HS229T, HS578T, HS683, HS688AT, HS729, HS821T, HS895T, HS934T, HT, HELA, FADU, H4, DKMG, D341MED, COLO201, BXPC3, CALU6, CCFSTTG1, CH…	639V, 647V, A204, A375, AGS, AN3CA, BC1, BCP1, BFTC905, BM1604, BPH1, C33A, CA46, CAL27, CAL62, BT549, BV173, CMLT1, CROAP2, DAOY, DB, G401, G402, GA10, DOHH2, DOTC24510, H9, HCT116, HOS, HT1080, KHOS240S, HUTU80, LS513, MESSA, MG63, MHHPREB1, MIAPACA2, MV411, NAMALWA, MC116, PFSK1, PSN1, REC1, RKOE6, RPMI6666, SNU1, SR, ST486, SUDHL10, SUDHL8, SUPT1, SW13, SJRH30, SKUT1, SW48, SW480, T24, SW620,…
GNA12	11727848_a_at	-1.593	6.5755e-05	0.0037369	694.484	428.198	62	435.954	236.567	61	4.1821	2.4275	-6.6621	WIDR, JIYOYE, HS888SK, HS936TC1, U266B1, SW684, SW900, T98G, TCCSUP, TE125T, TT, SW579, SNB19, SW1353, SW1783, SCABER, SIHA, RAJI, MEG01, NCIH295R, NCIH520, NCIH596, OE19, OE21, PANC1, MT3, M059J, J82, KU812, L428, LS174T, LS411N, HT1197, HT1376, HT29, HT3, HPAFII, HS229T, HS578T, HS683, HS688AT, HS729, HS821T, HS895T, HS934T, HT, HELA, FADU, H4, DKMG, D341MED, COLO201, BXPC3, CALU6, CCFSTTG1, CH…	639V, 647V, A204, A375, AGS, AN3CA, BC1, BCP1, BFTC905, BM1604, BPH1, C33A, CA46, CAL27, CAL62, BT549, BV173, CMLT1, CROAP2, DAOY, DB, G401, G402, GA10, DOHH2, DOTC24510, H9, HCT116, HOS, HT1080, KHOS240S, HUTU80, LS513, MESSA, MG63, MHHPREB1, MIAPACA2, MV411, NAMALWA, MC116, PFSK1, PSN1, REC1, RKOE6, RPMI6666, SNU1, SR, ST486, SUDHL10, SUDHL8, SUPT1, SW13, SJRH30, SKUT1, SW48, SW480, T24, SW620,…
RPS12	11753637_x_at	1.1299	6.5986e-05	0.0037387	8961.99	1830.35	62	10126.1	1228.84	61	4.1805	2.4273	4.7236	HS888SK, HS936TC1, WIDR, JIYOYE, U266B1, T98G, TCCSUP, TE125T, TT, SW684, SW900, SW579, SNB19, RAJI, SW1353, SW1783, SCABER, SIHA, MT3, NCIH295R, NCIH520, NCIH596, OE19, OE21, PANC1, MEG01, M059J, KU812, L428, LS174T, LS411N, J82, HELA, HT1197, HT1376, HT29, HT3, HPAFII, HS229T, HS578T, HS683, HS688AT, HS729, HS821T, HS895T, HS934T, HT, H4, FADU, DKMG, D341MED, COLO201, BXPC3, A172, CALU6, CCFSTT…	A204, A375, AGS, AN3CA, BC1, BCP1, BFTC905, BM1604, BPH1, C33A, CA46, CAL27, CAL62, 639V, 647V, BT549, BV173, CMLT1, CROAP2, DAOY, DB, DOHH2, DOTC24510, G401, G402, GA10, HOS, HT1080, H9, HCT116, HUTU80, KHOS240S, LS513, MC116, MV411, NAMALWA, MESSA, MG63, MHHPREB1, MIAPACA2, REC1, RKOE6, RPMI6666, SNU1, SR, ST486, SUDHL10, SUDHL8, SUPT1, SW13, PFSK1, PSN1, SJRH30, SKUT1, SW48, SW480, SW620, T24,…
LOC100128751	11763302_at	3.4222	6.7877e-05	0.0038344	12.3362	5.30696	62	42.2175	56.7656	61	4.1683	2.4163	14.265	U266B1, SW684, SW900, T98G, TCCSUP, TE125T, TT, SW579, SNB19, SCABER, SIHA, SW1353, SW1783, RAJI, MEG01, MT3, HS888SK, HS936TC1, WIDR, JIYOYE, NCIH295R, NCIH520, NCIH596, OE19, OE21, PANC1, M059J, J82, KU812, L428, LS174T, LS411N, HT1197, HT1376, HT29, HT3, HELA, FADU, HPAFII, HS229T, HS578T, HS683, HS688AT, HS729, HS821T, HS895T, HS934T, HT, H4, DKMG, D341MED, COLO201, BXPC3, A388, A704, CALU6, …	639V, 647V, AGS, AN3CA, BC1, BCP1, BFTC905, BM1604, BPH1, C33A, CA46, CAL27, CAL62, A204, A375, BT549, BV173, CMLT1, CROAP2, DAOY, DB, G401, G402, GA10, HOS, DOHH2, DOTC24510, H9, HCT116, HT1080, KHOS240S, HUTU80, LS513, MV411, NAMALWA, U2OS, NTERA2CLD1, MESSA, MG63, MHHPREB1, MIAPACA2, MC116, PFSK1, PSN1, SNU1, SR, ST486, SUDHL10, SUDHL8, SUPT1, SW13, REC1, RKOE6, RPMI6666, SJRH30, SKUT1, SW48, …
GKAP1	11727894_a_at	1.9841	6.8027e-05	0.0038313	97.0449	100.583	62	192.55	151.439	61	4.1673	2.4167	8.2685	HS888SK, HS936TC1, WIDR, JIYOYE, U266B1, T98G, TCCSUP, TE125T, TT, SW684, SW900, SW579, SNB19, RAJI, SW1353, SW1783, SCABER, SIHA, MT3, NCIH295R, NCIH520, NCIH596, OE19, OE21, PANC1, MEG01, M059J, KU812, L428, LS174T, LS411N, J82, HELA, HT1197, HT1376, HT29, HT3, HPAFII, HS229T, HS578T, HS683, HS688AT, HS729, HS821T, HS895T, HS934T, HT, H4, FADU, DKMG, D341MED, COLO201, BXPC3, A172, CALU6, CCFSTT…	A204, A375, AGS, AN3CA, BC1, BCP1, BFTC905, BM1604, BPH1, C33A, CA46, CAL27, CAL62, 639V, 647V, BT549, BV173, CMLT1, CROAP2, DAOY, DB, DOHH2, DOTC24510, G401, G402, GA10, HOS, HT1080, H9, HCT116, HUTU80, KHOS240S, LS513, MC116, MV411, NAMALWA, MESSA, MG63, MHHPREB1, MIAPACA2, REC1, RKOE6, RPMI6666, SNU1, SR, ST486, SUDHL10, SUDHL8, SUPT1, SW13, PFSK1, PSN1, SJRH30, SKUT1, SW48, SW480, SW620, T24,…
ALKBH1	11725833_a_at	1.3625	6.8465e-05	0.0038445	101.919	40.0017	62	138.861	57.8562	61	4.1645	2.4152	5.674	WIDR, JIYOYE, HS888SK, HS936TC1, U266B1, SW684, SW900, T98G, TCCSUP, TE125T, TT, SW579, SNB19, SCABER, SIHA, SW1353, SW1783, RAJI, MEG01, MT3, NCIH295R, NCIH520, NCIH596, OE19, OE21, PANC1, M059J, J82, KU812, L428, LS174T, LS411N, HT1197, HT1376, HT29, HT3, HELA, FADU, HPAFII, HS229T, HS578T, HS683, HS688AT, HS729, HS821T, HS895T, HS934T, HT, H4, DKMG, D341MED, COLO201, BXPC3, A388, A704, CALU6, …	639V, 647V, AGS, AN3CA, BC1, BCP1, BFTC905, BM1604, BPH1, C33A, CA46, CAL27, CAL62, A204, A375, BT549, BV173, CMLT1, CROAP2, DAOY, DB, G401, G402, GA10, HOS, DOHH2, DOTC24510, H9, HCT116, HT1080, KHOS240S, HUTU80, LS513, MV411, NAMALWA, MESSA, MG63, MHHPREB1, MIAPACA2, MC116, PFSK1, PSN1, SNU1, SR, ST486, SUDHL10, SUDHL8, SUPT1, SW13, REC1, RKOE6, RPMI6666, SJRH30, SKUT1, SW48, SW480, T24, SW620,…
HTATIP2	11718979_a_at	-1.9523	6.875e-05	0.003849	597.289	462.106	62	305.935	304.095	61	4.1627	2.4147	-8.1271	HS888SK, HS936TC1, WIDR, JIYOYE, U266B1, T98G, TCCSUP, TE125T, TT, SW684, SW900, SW579, SW1353, SW1783, SNB19, RAJI, SCABER, SIHA, NCIH295R, NCIH520, NCIH596, OE19, OE21, PANC1, MT3, MEG01, M059J, KU812, L428, LS174T, LS411N, J82, HELA, HT1197, HT1376, HT29, HT3, H4, HPAFII, HS229T, HS578T, HS683, HS688AT, HS729, HS821T, HS895T, HS934T, HT, FADU, DKMG, D341MED, COLO201, CALU6, CCFSTTG1, CHAGOK1, …	AGS, AN3CA, BC1, BCP1, BFTC905, BM1604, BPH1, A204, A375, 639V, 647V, BT549, BV173, C33A, CA46, CAL27, CAL62, CMLT1, CROAP2, DAOY, DB, DOHH2, DOTC24510, HOS, G401, G402, GA10, HT1080, H9, HCT116, HUTU80, KHOS240S, LS513, MC116, MESSA, MG63, MHHPREB1, MIAPACA2, MV411, NAMALWA, REC1, RKOE6, RPMI6666, PFSK1, PSN1, SJRH30, SKUT1, SNU1, SR, ST486, SUDHL10, SUDHL8, SUPT1, SW13, SW48, SW480, SW620, T24,…
SNHG1	11757113_a_at	1.7525	6.9169e-05	0.0038609	326.768	209.252	62	572.676	419.741	61	4.1601	2.4133	7.2907	WIDR, JIYOYE, HS888SK, HS936TC1, U266B1, SW684, SW900, T98G, TCCSUP, TE125T, TT, SW579, SNB19, SCABER, SIHA, SW1353, SW1783, RAJI, MEG01, MT3, NCIH295R, NCIH520, NCIH596, OE19, OE21, PANC1, M059J, J82, KU812, L428, LS174T, LS411N, HT1197, HT1376, HT29, HT3, HELA, FADU, HPAFII, HS229T, HS578T, HS683, HS688AT, HS729, HS821T, HS895T, HS934T, HT, H4, DKMG, D341MED, COLO201, BXPC3, A388, A704, CALU6, …	639V, 647V, AGS, AN3CA, BC1, BCP1, BFTC905, BM1604, BPH1, C33A, CA46, CAL27, CAL62, A204, A375, BT549, BV173, CMLT1, CROAP2, DAOY, DB, G401, G402, GA10, HOS, DOHH2, DOTC24510, H9, HCT116, HT1080, KHOS240S, HUTU80, LS513, MV411, NAMALWA, MESSA, MG63, MHHPREB1, MIAPACA2, MC116, PFSK1, PSN1, SNU1, SR, ST486, SUDHL10, SUDHL8, SUPT1, SW13, REC1, RKOE6, RPMI6666, SJRH30, SKUT1, SW48, SW480, T24, SW620,…
SNORD22	11757113_a_at	1.7525	6.9169e-05	0.0038495	326.768	209.252	62	572.676	419.741	61	4.1601	2.4146	7.2907	HS888SK, HS936TC1, WIDR, JIYOYE, U266B1, T98G, TCCSUP, TE125T, TT, SW684, SW900, SW579, SNB19, RAJI, SW1353, SW1783, SCABER, SIHA, MT3, NCIH295R, NCIH520, NCIH596, OE19, OE21, PANC1, MEG01, M059J, KU812, L428, LS174T, LS411N, J82, HELA, HT1197, HT1376, HT29, HT3, HPAFII, HS229T, HS578T, HS683, HS688AT, HS729, HS821T, HS895T, HS934T, HT, H4, FADU, DKMG, D341MED, COLO201, BXPC3, A172, CALU6, CCFSTT…	A204, A375, AGS, AN3CA, BC1, BCP1, BFTC905, BM1604, BPH1, C33A, CA46, CAL27, CAL62, 639V, 647V, BT549, BV173, CMLT1, CROAP2, DAOY, DB, DOHH2, DOTC24510, G401, G402, GA10, HOS, HT1080, H9, HCT116, HUTU80, KHOS240S, LS513, MC116, MV411, NAMALWA, MESSA, MG63, MHHPREB1, MIAPACA2, REC1, RKOE6, RPMI6666, SNU1, SR, ST486, SUDHL10, SUDHL8, SUPT1, SW13, PFSK1, PSN1, SJRH30, SKUT1, SW48, SW480, SW620, T24,…
SNORD25	11757113_a_at	1.7525	6.9169e-05	0.0038382	326.768	209.252	62	572.676	419.741	61	4.1601	2.4159	7.2907	SCABER, SIHA, MT3, NCIH295R, NCIH520, NCIH596, OE19, OE21, PANC1, MEG01, M059J, KU812, L428, LS174T, LS411N, J82, HELA, HT1197, HT1376, HT29, HT3, SW684, SW900, SW579, SNB19, RAJI, SW1353, SW1783, T98G, TCCSUP, TE125T, HPAFII, HS229T, HS578T, HS683, HS688AT, HS729, HS821T, HS895T, HS934T, HT, H4, FADU, DKMG, D341MED, COLO201, BXPC3, A172, CALU6, CCFSTTG1, CHAGOK1, CHP212, BT20, A388, A704, 5637, …	A204, A375, AGS, AN3CA, BC1, BCP1, BFTC905, BM1604, BPH1, C33A, CA46, CAL27, CAL62, 639V, 647V, BT549, BV173, CMLT1, CROAP2, DAOY, DB, DOHH2, DOTC24510, G401, G402, GA10, HOS, T24, SNU1, SR, ST486, SUDHL10, SUDHL8, SUPT1, SW13, PFSK1, PSN1, SJRH30, SKUT1, SW48, SW480, SW620, HT1080, H9, HCT116, HUTU80, KHOS240S, LS513, MC116, MV411, NAMALWA, MESSA, MG63, MHHPREB1, MIAPACA2, REC1, RKOE6, RPMI6666,…
SNORD26	11757113_a_at	1.7525	6.9169e-05	0.0038269	326.768	209.252	62	572.676	419.741	61	4.1601	2.4172	7.2907	HS888SK, HS936TC1, WIDR, JIYOYE, U266B1, T98G, TCCSUP, TE125T, TT, SW684, SW900, SW579, SW1353, SW1783, SNB19, RAJI, SCABER, SIHA, NCIH295R, NCIH520, NCIH596, OE19, OE21, PANC1, MT3, MEG01, M059J, KU812, L428, LS174T, LS411N, J82, HELA, HT1197, HT1376, HT29, HT3, H4, HPAFII, HS229T, HS578T, HS683, HS688AT, HS729, HS821T, HS895T, HS934T, HT, FADU, DKMG, D341MED, COLO201, CALU6, CCFSTTG1, CHAGOK1, …	AGS, AN3CA, BC1, BCP1, BFTC905, BM1604, BPH1, A204, A375, 639V, 647V, BT549, BV173, C33A, CA46, CAL27, CAL62, CMLT1, CROAP2, DAOY, DB, DOHH2, DOTC24510, HOS, G401, G402, GA10, HT1080, H9, HCT116, HUTU80, KHOS240S, LS513, MC116, MESSA, MG63, MHHPREB1, MIAPACA2, MV411, NAMALWA, REC1, RKOE6, RPMI6666, PFSK1, PSN1, SJRH30, SKUT1, SNU1, SR, ST486, SUDHL10, SUDHL8, SUPT1, SW13, SW48, SW480, SW620, T24,…
SNORD27	11757113_a_at	1.7525	6.9169e-05	0.0038156	326.768	209.252	62	572.676	419.741	61	4.1601	2.4184	7.2907	HS888SK, HS936TC1, WIDR, JIYOYE, U266B1, T98G, TCCSUP, TE125T, TT, SW684, SW900, SW579, SW1353, SW1783, SNB19, RAJI, SCABER, SIHA, NCIH295R, NCIH520, NCIH596, OE19, OE21, PANC1, MT3, MEG01, M059J, KU812, L428, LS174T, LS411N, J82, HELA, HT1197, HT1376, HT29, HT3, H4, HPAFII, HS229T, HS578T, HS683, HS688AT, HS729, HS821T, HS895T, HS934T, HT, FADU, DKMG, D341MED, COLO201, CALU6, CCFSTTG1, CHAGOK1, …	AGS, AN3CA, BC1, BCP1, BFTC905, BM1604, BPH1, A204, A375, 639V, 647V, BT549, BV173, C33A, CA46, CAL27, CAL62, CMLT1, CROAP2, DAOY, DB, DOHH2, DOTC24510, HOS, G401, G402, GA10, HT1080, H9, HCT116, HUTU80, KHOS240S, LS513, MC116, MESSA, MG63, MHHPREB1, MIAPACA2, MV411, NAMALWA, REC1, RKOE6, RPMI6666, PFSK1, PSN1, SJRH30, SKUT1, SNU1, SR, ST486, SUDHL10, SUDHL8, SUPT1, SW13, SW48, SW480, SW620, T24,…
SNORD28	11757113_a_at	1.7525	6.9169e-05	0.0038045	326.768	209.252	62	572.676	419.741	61	4.1601	2.4197	7.2907	WIDR, JIYOYE, U266B1, HS888SK, HS936TC1, T98G, TCCSUP, TE125T, TT, SW684, SW900, SW579, SW1353, SW1783, SNB19, RAJI, SCABER, SIHA, NCIH295R, NCIH520, NCIH596, OE19, OE21, PANC1, MT3, MEG01, M059J, KU812, L428, LS174T, LS411N, J82, HELA, HT1197, HT1376, HT29, HT3, H4, HPAFII, HS229T, HS578T, HS683, HS688AT, HS729, HS821T, HS895T, HS934T, HT, FADU, DKMG, D341MED, COLO201, CALU6, CCFSTTG1, CHAGOK1, …	AGS, AN3CA, BC1, BCP1, BFTC905, BM1604, BPH1, A204, A375, 639V, 647V, BT549, BV173, C33A, CA46, CAL27, CAL62, CMLT1, CROAP2, DAOY, DB, DOHH2, DOTC24510, HOS, G401, G402, GA10, HT1080, H9, HCT116, HUTU80, KHOS240S, LS513, MC116, MESSA, MG63, MHHPREB1, MIAPACA2, MV411, NAMALWA, REC1, RKOE6, RPMI6666, PFSK1, PSN1, SJRH30, SKUT1, SNU1, SR, ST486, SUDHL10, SUDHL8, SUPT1, SW13, SW48, SW480, SW620, T24,…
SNORD29	11757113_a_at	1.7525	6.9169e-05	0.0037934	326.768	209.252	62	572.676	419.741	61	4.1601	2.421	7.2907	HS888SK, HS936TC1, WIDR, JIYOYE, U266B1, T98G, TCCSUP, TE125T, TT, SW684, SW900, SW579, SW1353, SW1783, SNB19, RAJI, SCABER, SIHA, NCIH295R, NCIH520, NCIH596, OE19, OE21, PANC1, MT3, MEG01, M059J, KU812, L428, LS174T, LS411N, J82, HELA, HT1197, HT1376, HT29, HT3, H4, HPAFII, HS229T, HS578T, HS683, HS688AT, HS729, HS821T, HS895T, HS934T, HT, FADU, DKMG, D341MED, COLO201, CALU6, CCFSTTG1, CHAGOK1, …	AGS, AN3CA, BC1, BCP1, BFTC905, BM1604, BPH1, A204, A375, 639V, 647V, BT549, BV173, C33A, CA46, CAL27, CAL62, CMLT1, CROAP2, DAOY, DB, DOHH2, DOTC24510, HOS, G401, G402, GA10, HT1080, H9, HCT116, HUTU80, KHOS240S, LS513, MC116, MESSA, MG63, MHHPREB1, MIAPACA2, MV411, NAMALWA, REC1, RKOE6, RPMI6666, PFSK1, PSN1, SJRH30, SKUT1, SNU1, SR, ST486, SUDHL10, SUDHL8, SUPT1, SW13, SW48, SW480, SW620, T24,…
SNORD30	11757113_a_at	1.7525	6.9169e-05	0.0037824	326.768	209.252	62	572.676	419.741	61	4.1601	2.4222	7.2907	HS888SK, HS936TC1, WIDR, JIYOYE, U266B1, T98G, TCCSUP, TE125T, TT, SW684, SW900, SW579, SW1353, SW1783, SNB19, RAJI, SCABER, SIHA, NCIH295R, NCIH520, NCIH596, OE19, OE21, PANC1, MT3, MEG01, M059J, KU812, L428, LS174T, LS411N, J82, HELA, HT1197, HT1376, HT29, HT3, H4, HPAFII, HS229T, HS578T, HS683, HS688AT, HS729, HS821T, HS895T, HS934T, HT, FADU, DKMG, D341MED, COLO201, CALU6, CCFSTTG1, CHAGOK1, …	AGS, AN3CA, BC1, BCP1, BFTC905, BM1604, BPH1, A204, A375, 639V, 647V, BT549, BV173, C33A, CA46, CAL27, CAL62, CMLT1, CROAP2, DAOY, DB, DOHH2, DOTC24510, HOS, G401, G402, GA10, HT1080, H9, HCT116, HUTU80, KHOS240S, LS513, MC116, MESSA, MG63, MHHPREB1, MIAPACA2, MV411, NAMALWA, REC1, RKOE6, RPMI6666, PFSK1, PSN1, SJRH30, SKUT1, SNU1, SR, ST486, SUDHL10, SUDHL8, SUPT1, SW13, SW48, SW480, SW620, T24,…
SNORD31	11757113_a_at	1.7525	6.9169e-05	0.0037714	326.768	209.252	62	572.676	419.741	61	4.1601	2.4235	7.2907	HS888SK, HS936TC1, WIDR, JIYOYE, U266B1, T98G, TCCSUP, TE125T, TT, SW684, SW900, SW579, SW1353, SW1783, SNB19, RAJI, SCABER, SIHA, NCIH295R, NCIH520, NCIH596, OE19, OE21, PANC1, MT3, MEG01, M059J, KU812, L428, LS174T, LS411N, J82, HELA, HT1197, HT1376, HT29, HT3, H4, HPAFII, HS229T, HS578T, HS683, HS688AT, HS729, HS821T, HS895T, HS934T, HT, FADU, DKMG, D341MED, COLO201, CALU6, CCFSTTG1, CHAGOK1, …	AGS, AN3CA, BC1, BCP1, BFTC905, BM1604, BPH1, A204, A375, 639V, 647V, BT549, BV173, C33A, CA46, CAL27, CAL62, CMLT1, CROAP2, DAOY, DB, DOHH2, DOTC24510, HOS, G401, G402, GA10, HT1080, H9, HCT116, HUTU80, KHOS240S, LS513, MC116, MESSA, MG63, MHHPREB1, MIAPACA2, MV411, NAMALWA, REC1, RKOE6, RPMI6666, PFSK1, PSN1, SJRH30, SKUT1, SNU1, SR, ST486, SUDHL10, SUDHL8, SUPT1, SW13, SW48, SW480, SW620, T24,…
ZNF445	11729878_at	1.3232	6.94e-05	0.0037731	73.4752	27.5844	62	97.2198	35.8471	61	4.1586	2.4233	5.5026	HS888SK, HS936TC1, WIDR, JIYOYE, U266B1, T98G, TCCSUP, TE125T, TT, SW684, SW900, SW579, SW1353, SW1783, SNB19, RAJI, SCABER, SIHA, NCIH295R, NCIH520, NCIH596, OE19, OE21, PANC1, MT3, MEG01, M059J, KU812, L428, LS174T, LS411N, J82, HELA, HT1197, HT1376, HT29, HT3, H4, HPAFII, HS229T, HS578T, HS683, HS688AT, HS729, HS821T, HS895T, HS934T, HT, FADU, DKMG, D341MED, COLO201, CALU6, CCFSTTG1, CHAGOK1, …	AGS, AN3CA, BC1, BCP1, BFTC905, BM1604, BPH1, A204, A375, 639V, 647V, BT549, BV173, C33A, CA46, CAL27, CAL62, CMLT1, CROAP2, DAOY, DB, DOHH2, DOTC24510, HOS, G401, G402, GA10, HT1080, H9, HCT116, HUTU80, KHOS240S, LS513, MC116, MESSA, MG63, MHHPREB1, MIAPACA2, MV411, NAMALWA, REC1, RKOE6, RPMI6666, PFSK1, PSN1, SJRH30, SKUT1, SNU1, SR, ST486, SUDHL10, SUDHL8, SUPT1, SW13, SW48, SW480, SW620, T24,…
VHL	11752180_x_at	1.3363	7.0599e-05	0.0038272	106.396	44.3349	62	142.18	51.8388	61	4.1512	2.4171	5.5474	HS888SK, HS936TC1, WIDR, JIYOYE, U266B1, SW684, SW900, T98G, TCCSUP, TE125T, TT, SW579, SNB19, SIHA, SW1353, SW1783, SCABER, RAJI, MEG01, MT3, NCIH295R, NCIH520, NCIH596, OE19, OE21, PANC1, M059J, J82, KU812, L428, LS174T, LS411N, HT1197, HT1376, HT29, HT3, HELA, FADU, HPAFII, HS229T, HS578T, HS683, HS688AT, HS729, HS821T, HS895T, HS934T, HT, H4, DKMG, D341MED, COLO201, BXPC3, A388, A704, CALU6, …	SNU1, SR, ST486, SUDHL10, SUDHL8, SUPT1, SW13, SJRH30, SKUT1, SW48, SW480, T24, SW620, TUR, U2OS, NTERA2CLD1, 639V, 647V, AGS, AN3CA, BC1, BCP1, BFTC905, BM1604, BPH1, C33A, CA46, CAL27, CAL62, A204, A375, BT549, BV173, CMLT1, CROAP2, DAOY, DB, G401, G402, GA10, HOS, DOHH2, DOTC24510, H9, HCT116, HT1080, KHOS240S, HUTU80, LS513, MV411, NAMALWA, MESSA, MG63, MHHPREB1, MIAPACA2, MC116, PFSK1, PSN1,…
AMER1	11755798_a_at	1.3028	7.1869e-05	0.0038848	16.8026	4.97795	62	21.8909	8.35259	61	4.1435	2.4106	5.3982	WIDR, JIYOYE, HS888SK, HS936TC1, U266B1, SW684, SW900, T98G, TCCSUP, TE125T, TT, SW579, SNB19, SCABER, SIHA, SW1353, SW1783, RAJI, MEG01, MT3, NCIH295R, NCIH520, NCIH596, OE19, OE21, PANC1, M059J, J82, KU812, L428, LS174T, LS411N, HT1197, HT1376, HT29, HT3, HELA, FADU, HPAFII, HS229T, HS578T, HS683, HS688AT, HS729, HS821T, HS895T, HS934T, HT, H4, DKMG, D341MED, COLO201, BXPC3, A388, A704, CALU6, …	639V, 647V, AGS, AN3CA, BC1, BCP1, BFTC905, BM1604, BPH1, C33A, CA46, CAL27, CAL62, A204, A375, BT549, BV173, CMLT1, CROAP2, DAOY, DB, G401, G402, GA10, HOS, DOHH2, DOTC24510, H9, HCT116, HT1080, KHOS240S, HUTU80, LS513, MV411, NAMALWA, MESSA, MG63, MHHPREB1, MIAPACA2, MC116, PFSK1, PSN1, SNU1, SR, ST486, SUDHL10, SUDHL8, SUPT1, SW13, REC1, RKOE6, RPMI6666, SJRH30, SKUT1, SW48, SW480, T24, SW620,…
CDC123	11723478_s_at	1.3131	7.2294e-05	0.0038966	816.635	318.978	62	1072.32	369.469	61	4.1409	2.4093	5.4374	MEG01, MT3, M059J, J82, KU812, L428, LS174T, LS411N, HT1197, HT1376, HT29, HT3, HELA, FADU, HPAFII, HS229T, HS578T, HS683, HS688AT, HS729, HS821T, HS895T, HS934T, HT, H4, DKMG, D341MED, COLO201, BXPC3, A388, A704, CALU6, CCFSTTG1, CHAGOK1, CHP212, BT20, A172, 5637, WIDR, JIYOYE, HS888SK, HS936TC1, U266B1, SW684, SW900, T98G, TCCSUP, TE125T, TT, SW579, SNB19, SCABER, SIHA, SW1353, SW1783, RAJI, NC…	639V, 647V, AGS, AN3CA, BC1, BCP1, BFTC905, BM1604, BPH1, C33A, CA46, CAL27, CAL62, A204, A375, BT549, BV173, CMLT1, CROAP2, DAOY, DB, G401, G402, GA10, HOS, DOHH2, DOTC24510, H9, HCT116, HT1080, KHOS240S, HUTU80, LS513, MESSA, MG63, MHHPREB1, MIAPACA2, MC116, MV411, NAMALWA, PFSK1, PSN1, SNU1, SR, ST486, SUDHL10, SUDHL8, SUPT1, SW13, REC1, RKOE6, RPMI6666, SJRH30, SKUT1, SW48, SW480, T24, SW620,…
EIF3G	11743126_a_at	1.3051	7.3269e-05	0.0039379	1540.1	555.42	62	2010	705.847	61	4.1351	2.4047	5.3967	HS888SK, HS936TC1, WIDR, JIYOYE, U266B1, T98G, TCCSUP, TE125T, TT, SW684, SW900, SW579, SW1353, SW1783, SNB19, RAJI, SCABER, SIHA, NCIH295R, NCIH520, NCIH596, OE19, OE21, PANC1, MT3, MEG01, M059J, LS174T, LS411N, J82, KU812, L428, HT1197, HT1376, HT29, HT3, HELA, FADU, HPAFII, HS229T, HS578T, HS683, HS688AT, HS729, HS821T, HS895T, HS934T, HT, H4, DKMG, D341MED, COLO201, BXPC3, A388, A704, CALU6, …	LS513, MC116, MESSA, MG63, MHHPREB1, MIAPACA2, MV411, NAMALWA, REC1, RKOE6, RPMI6666, PFSK1, PSN1, SJRH30, SKUT1, SNU1, SR, ST486, SUDHL10, SUDHL8, SUPT1, SW13, SW48, SW480, SW620, T24, TUR, U2OS, NTERA2CLD1, 639V, 647V, AGS, AN3CA, BC1, BCP1, BFTC905, BM1604, BPH1, C33A, CA46, CAL27, CAL62, A204, A375, BT549, BV173, CMLT1, CROAP2, DAOY, DB, G401, G402, GA10, HOS, DOHH2, DOTC24510, H9, HCT116, HT…
RPL12	11757659_x_at	1.1158	7.3363e-05	0.0039317	9776.36	1666.11	62	10908	1373.72	61	4.1345	2.4054	4.6131	WIDR, JIYOYE, HS888SK, HS936TC1, U266B1, SW684, SW900, T98G, TCCSUP, TE125T, TT, SW579, SNB19, SW1353, SW1783, SCABER, SIHA, RAJI, MEG01, NCIH295R, NCIH520, NCIH596, OE19, OE21, PANC1, MT3, M059J, J82, KU812, L428, LS174T, LS411N, HT1197, HT1376, HT29, HT3, HS821T, HS895T, HS934T, HT, HELA, H4, HPAFII, HS229T, HS578T, HS683, HS688AT, HS729, FADU, DKMG, D341MED, COLO201, CALU6, CCFSTTG1, CHAGOK1, …	HT1080, KHOS240S, HUTU80, LS513, MESSA, MG63, MHHPREB1, MIAPACA2, MV411, NAMALWA, MC116, PFSK1, PSN1, REC1, RKOE6, RPMI6666, SNU1, SR, ST486, SUDHL10, SUDHL8, SUPT1, SW13, SJRH30, SKUT1, SW48, SW480, T24, SW620, TUR, NTERA2CLD1, U2OS, AGS, AN3CA, BC1, BCP1, BFTC905, BM1604, BPH1, A204, A375, 639V, 647V, BT549, BV173, C33A, CA46, CAL27, CAL62, CMLT1, CROAP2, DAOY, DB, DOHH2, DOTC24510, HOS, G401, …
RAD54L2	11738394_a_at	1.3061	7.4237e-05	0.0039673	48.4186	15.6828	62	63.2415	23.6462	61	4.1294	2.4015	5.3935	HS888SK, HS936TC1, WIDR, JIYOYE, U266B1, T98G, TCCSUP, TE125T, TT, SW684, SW900, SW579, SW1353, SW1783, SNB19, RAJI, SCABER, SIHA, NCIH295R, NCIH520, NCIH596, OE19, OE21, PANC1, MT3, MEG01, M059J, KU812, L428, LS174T, LS411N, J82, HELA, HT1197, HT1376, HT29, HT3, H4, HPAFII, HS229T, HS578T, HS683, HS688AT, HS729, HS821T, HS895T, HS934T, HT, FADU, DKMG, D341MED, COLO201, CALU6, CCFSTTG1, CHAGOK1, …	BT549, BV173, AGS, AN3CA, BC1, BCP1, BFTC905, BM1604, BPH1, C33A, CA46, CAL27, CAL62, CMLT1, CROAP2, DAOY, DB, DOHH2, DOTC24510, HOS, G401, G402, GA10, HT1080, H9, HCT116, HUTU80, KHOS240S, LS513, MC116, MESSA, MG63, MHHPREB1, MIAPACA2, MV411, NAMALWA, REC1, RKOE6, RPMI6666, PFSK1, PSN1, SJRH30, SKUT1, SNU1, SR, ST486, SUDHL10, SUDHL8, SUPT1, SW13, SW48, SW480, SW620, T24, TUR, U2OS, NTERA2CLD1, …
MIR22	11736305_x_at	-1.9882	7.498e-05	0.0039956	276.213	218.228	62	138.925	145.214	61	4.1251	2.3984	-8.2015	RAJI, MEG01, MT3, NCIH295R, NCIH520, NCIH596, OE19, OE21, PANC1, M059J, J82, KU812, L428, LS174T, LS411N, HT1197, HT1376, HT29, HT3, HELA, FADU, HPAFII, HS229T, HS578T, HS683, HS688AT, HS729, HS821T, HS895T, HS934T, HT, H4, DKMG, D341MED, COLO201, BXPC3, A388, A704, CALU6, CCFSTTG1, CHAGOK1, CHP212, BT20, A172, 5637, SW579, SNB19, SCABER, SIHA, SW1353, SW1783, U266B1, SW684, SW900, T98G, TCCSUP, …	U2OS, NTERA2CLD1, T24, SW620, TUR, SNU1, SR, ST486, SUDHL10, SUDHL8, SUPT1, SW13, REC1, RKOE6, RPMI6666, SJRH30, SKUT1, SW48, SW480, 639V, 647V, AGS, AN3CA, BC1, BCP1, BFTC905, BM1604, BPH1, C33A, CA46, CAL27, CAL62, A204, A375, BT549, BV173, CMLT1, CROAP2, DAOY, DB, G401, G402, GA10, HOS, DOHH2, DOTC24510, H9, HCT116, HT1080, KHOS240S, HUTU80, LS513, MV411, NAMALWA, MESSA, MG63, MHHPREB1, MIAPAC…
MIR22HG	11736305_x_at	-1.9882	7.498e-05	0.0039843	276.213	218.228	62	138.925	145.214	61	4.1251	2.3996	-8.2015	WIDR, JIYOYE, HS888SK, HS936TC1, U266B1, SW684, SW900, T98G, TCCSUP, TE125T, TT, SW579, SNB19, SCABER, SIHA, SW1353, SW1783, RAJI, MEG01, MT3, NCIH295R, NCIH520, NCIH596, OE19, OE21, PANC1, M059J, J82, KU812, L428, LS174T, LS411N, HT1197, HT1376, HT29, HT3, HELA, FADU, HPAFII, HS229T, HS578T, HS683, HS688AT, HS729, HS821T, HS895T, HS934T, HT, H4, DKMG, D341MED, COLO201, BXPC3, A388, A704, CALU6, …	639V, 647V, AGS, AN3CA, BC1, BCP1, BFTC905, BM1604, BPH1, C33A, CA46, CAL27, CAL62, A204, A375, BT549, BV173, CMLT1, CROAP2, DAOY, DB, G401, G402, GA10, HOS, DOHH2, DOTC24510, H9, HCT116, HT1080, KHOS240S, HUTU80, LS513, MV411, NAMALWA, MESSA, MG63, MHHPREB1, MIAPACA2, MC116, PFSK1, PSN1, SNU1, SR, ST486, SUDHL10, SUDHL8, SUPT1, SW13, REC1, RKOE6, RPMI6666, SJRH30, SKUT1, SW48, SW480, T24, SW620,…
CLIC1	11757474_x_at	-1.2687	7.6324e-05	0.0040443	4649.02	1354.89	62	3664.36	1310.42	61	4.1173	2.3932	-5.2237	WIDR, JIYOYE, HS888SK, HS936TC1, U266B1, SW684, SW900, T98G, TCCSUP, TE125T, TT, SW579, SNB19, SCABER, SIHA, SW1353, SW1783, RAJI, MEG01, MT3, NCIH295R, NCIH520, NCIH596, OE19, OE21, PANC1, M059J, J82, KU812, L428, LS174T, LS411N, HT1197, HT1376, HT29, HT3, HELA, FADU, HPAFII, HS229T, HS578T, HS683, HS688AT, HS729, HS821T, HS895T, HS934T, HT, H4, DKMG, D341MED, COLO201, BXPC3, A388, A704, CALU6, …	639V, 647V, AGS, AN3CA, BC1, BCP1, BFTC905, BM1604, BPH1, C33A, CA46, CAL27, CAL62, A204, A375, BT549, BV173, CMLT1, CROAP2, DAOY, DB, G401, G402, GA10, HOS, DOHH2, DOTC24510, H9, HCT116, HT1080, KHOS240S, HUTU80, LS513, MV411, NAMALWA, MESSA, MG63, MHHPREB1, MIAPACA2, MC116, PFSK1, PSN1, SNU1, SR, ST486, SUDHL10, SUDHL8, SUPT1, SW13, REC1, RKOE6, RPMI6666, SJRH30, SKUT1, SW48, SW480, T24, SW620,…
FAM161A	11755584_x_at	1.5819	7.6422e-05	0.0040381	81.2914	46.4374	62	128.593	77.9653	61	4.1168	2.3938	6.5122	WIDR, JIYOYE, HS888SK, HS936TC1, U266B1, SW684, SW900, T98G, TCCSUP, TE125T, TT, SW579, SNB19, SW1353, SW1783, SCABER, SIHA, RAJI, MEG01, NCIH295R, NCIH520, NCIH596, OE19, OE21, PANC1, MT3, M059J, J82, KU812, L428, LS174T, LS411N, HT1197, HT1376, HT29, HT3, HPAFII, HS229T, HS578T, HS683, HS688AT, HS729, HS821T, HS895T, HS934T, HT, HELA, FADU, H4, DKMG, D341MED, COLO201, BXPC3, CALU6, CCFSTTG1, CH…	639V, 647V, A204, A375, AGS, AN3CA, BC1, BCP1, BFTC905, BM1604, BPH1, C33A, CA46, CAL27, CAL62, BT549, BV173, CMLT1, CROAP2, DAOY, DB, G401, G402, GA10, DOHH2, DOTC24510, H9, HCT116, HOS, HT1080, KHOS240S, HUTU80, LS513, MESSA, MG63, MHHPREB1, MIAPACA2, MV411, NAMALWA, MC116, PFSK1, PSN1, REC1, RKOE6, RPMI6666, SNU1, SR, ST486, SUDHL10, SUDHL8, SUPT1, SW13, SJRH30, SKUT1, SW48, SW480, T24, SW620,…
DHX57	11726488_a_at	1.3251	7.8503e-05	0.0041365	56.0274	15.7293	62	74.2427	31.2934	61	4.1051	2.3834	5.4398	WIDR, JIYOYE, HS888SK, HS936TC1, U266B1, SW684, SW900, T98G, TCCSUP, TE125T, TT, SW579, SNB19, SW1353, SW1783, SCABER, SIHA, RAJI, MEG01, NCIH295R, NCIH520, NCIH596, OE19, OE21, PANC1, MT3, M059J, J82, KU812, L428, LS174T, LS411N, HT1197, HT1376, HT29, HT3, HPAFII, HS229T, HS578T, HS683, HS688AT, HS729, HS821T, HS895T, HS934T, HT, HELA, FADU, H4, DKMG, D341MED, COLO201, BXPC3, CALU6, CCFSTTG1, CH…	639V, 647V, A204, A375, AGS, AN3CA, BC1, BCP1, BFTC905, BM1604, BPH1, C33A, CA46, CAL27, CAL62, BT549, BV173, CMLT1, CROAP2, DAOY, DB, G401, G402, GA10, DOHH2, DOTC24510, H9, HCT116, HOS, HT1080, KHOS240S, HUTU80, LS513, MESSA, MG63, MHHPREB1, MIAPACA2, MV411, NAMALWA, MC116, PFSK1, PSN1, REC1, RKOE6, RPMI6666, SNU1, SR, ST486, SUDHL10, SUDHL8, SUPT1, SW13, SJRH30, SKUT1, SW48, SW480, T24, SW620,…
SF3A1	11721072_a_at	1.3308	7.9098e-05	0.0041562	213.469	72.1467	62	284.076	114.975	61	4.1018	2.3813	5.4586	HS888SK, HS936TC1, WIDR, JIYOYE, U266B1, T98G, TCCSUP, TE125T, TT, SW684, SW900, SW579, SNB19, RAJI, SW1353, SW1783, SCABER, SIHA, MT3, NCIH295R, NCIH520, NCIH596, OE19, OE21, PANC1, MEG01, M059J, KU812, L428, LS174T, LS411N, J82, HELA, HT1197, HT1376, HT29, HT3, HPAFII, HS229T, HS578T, HS683, HS688AT, HS729, HS821T, HS895T, HS934T, HT, H4, FADU, DKMG, D341MED, COLO201, BXPC3, A172, CALU6, CCFSTT…	A204, A375, AGS, AN3CA, BC1, BCP1, BFTC905, BM1604, BPH1, C33A, CA46, CAL27, CAL62, 639V, 647V, BT549, BV173, CMLT1, CROAP2, DAOY, DB, DOHH2, DOTC24510, G401, G402, GA10, HOS, HT1080, H9, HCT116, HUTU80, KHOS240S, LS513, MC116, MV411, NAMALWA, MESSA, MG63, MHHPREB1, MIAPACA2, REC1, RKOE6, RPMI6666, SNU1, SR, ST486, SUDHL10, SUDHL8, SUPT1, SW13, PFSK1, PSN1, SJRH30, SKUT1, SW48, SW480, SW620, T24,…
KIAA0141	11717033_a_at	1.2721	7.9251e-05	0.0041526	194.31	58.6816	62	247.185	82.9606	61	4.101	2.3817	5.2169	WIDR, JIYOYE, HS888SK, HS936TC1, U266B1, SW684, SW900, T98G, TCCSUP, TE125T, TT, SW579, SNB19, SW1353, SW1783, SCABER, SIHA, RAJI, MEG01, NCIH295R, NCIH520, NCIH596, OE19, OE21, PANC1, MT3, M059J, J82, KU812, L428, LS174T, LS411N, HT1197, HT1376, HT29, HT3, HPAFII, HS229T, HS578T, HS683, HS688AT, HS729, HS821T, HS895T, HS934T, HT, HELA, FADU, H4, DKMG, D341MED, COLO201, BXPC3, CALU6, CCFSTTG1, CH…	639V, 647V, A204, A375, AGS, AN3CA, BC1, BCP1, BFTC905, BM1604, BPH1, C33A, CA46, CAL27, CAL62, BT549, BV173, CMLT1, CROAP2, DAOY, DB, G401, G402, GA10, DOHH2, DOTC24510, H9, HCT116, HOS, HT1080, KHOS240S, HUTU80, LS513, MESSA, MG63, MHHPREB1, MIAPACA2, MV411, NAMALWA, MC116, PFSK1, PSN1, REC1, RKOE6, RPMI6666, SNU1, SR, ST486, SUDHL10, SUDHL8, SUPT1, SW13, SJRH30, SKUT1, SW48, SW480, T24, SW620,…
SLC25A6	11729584_a_at	1.354	7.9422e-05	0.00415	3712.91	1786.63	62	5027.24	1781.12	61	4.1001	2.3819	5.5514	HS888SK, HS936TC1, WIDR, JIYOYE, U266B1, T98G, TCCSUP, TE125T, TT, SW684, SW900, SW579, SW1353, SW1783, SNB19, RAJI, SCABER, SIHA, NCIH295R, NCIH520, NCIH596, OE19, OE21, PANC1, MT3, MEG01, M059J, KU812, L428, LS174T, LS411N, J82, HELA, HT1197, HT1376, HT29, HT3, H4, HPAFII, HS229T, HS578T, HS683, HS688AT, HS729, HS821T, HS895T, HS934T, HT, FADU, DKMG, D341MED, COLO201, CALU6, CCFSTTG1, CHAGOK1, …	AGS, AN3CA, BC1, BCP1, BFTC905, BM1604, BPH1, A204, A375, 639V, 647V, BT549, BV173, C33A, CA46, CAL27, CAL62, CMLT1, CROAP2, DAOY, DB, DOHH2, DOTC24510, HOS, G401, G402, GA10, HT1080, H9, HCT116, HUTU80, KHOS240S, LS513, MC116, MESSA, MG63, MHHPREB1, MIAPACA2, MV411, NAMALWA, REC1, RKOE6, RPMI6666, PFSK1, PSN1, SJRH30, SKUT1, SNU1, SR, ST486, SUDHL10, SUDHL8, SUPT1, SW13, SW48, SW480, SW620, T24,…
SFXN4	11751291_a_at	1.5614	8.2568e-05	0.0043025	167.246	112.521	62	261.137	141.578	61	4.0832	2.3663	6.3755	WIDR, JIYOYE, HS888SK, HS936TC1, U266B1, SW684, SW900, T98G, TCCSUP, TE125T, TT, SW579, SNB19, SW1353, SW1783, SCABER, SIHA, RAJI, MEG01, NCIH295R, NCIH520, NCIH596, OE19, OE21, PANC1, MT3, M059J, J82, KU812, L428, LS174T, LS411N, HT1197, HT1376, HT29, HT3, HPAFII, HS229T, HS578T, HS683, HS688AT, HS729, HS821T, HS895T, HS934T, HT, HELA, FADU, H4, DKMG, D341MED, COLO201, BXPC3, CALU6, CCFSTTG1, CH…	639V, 647V, A204, A375, AGS, AN3CA, BC1, BCP1, BFTC905, BM1604, BPH1, C33A, CA46, CAL27, CAL62, BT549, BV173, CMLT1, CROAP2, DAOY, DB, G401, G402, GA10, DOHH2, DOTC24510, H9, HCT116, HOS, HT1080, KHOS240S, HUTU80, LS513, MESSA, MG63, MHHPREB1, MIAPACA2, MV411, NAMALWA, MC116, PFSK1, PSN1, REC1, RKOE6, RPMI6666, SNU1, SR, ST486, SUDHL10, SUDHL8, SUPT1, SW13, SJRH30, SKUT1, SW48, SW480, T24, SW620,…
SLC7A11	11721876_s_at	-2.2052	8.2876e-05	0.0043066	908.798	865.877	62	412.117	399.15	61	4.0816	2.3659	-9.0007	WIDR, JIYOYE, HS888SK, HS936TC1, U266B1, SW684, SW900, T98G, TCCSUP, TE125T, TT, SW579, SNB19, SCABER, SIHA, SW1353, SW1783, RAJI, MEG01, MT3, NCIH295R, NCIH520, NCIH596, OE19, OE21, PANC1, M059J, J82, KU812, L428, LS174T, LS411N, HT1197, HT1376, HT29, HT3, HELA, FADU, HPAFII, HS229T, HS578T, HS683, HS688AT, HS729, HS821T, HS895T, HS934T, HT, H4, DKMG, D341MED, COLO201, BXPC3, A388, A704, CALU6, …	639V, 647V, AGS, AN3CA, BC1, BCP1, BFTC905, BM1604, BPH1, C33A, CA46, CAL27, CAL62, A204, A375, BT549, BV173, CMLT1, CROAP2, DAOY, DB, G401, G402, GA10, HOS, DOHH2, DOTC24510, H9, HCT116, HT1080, KHOS240S, HUTU80, LS513, MV411, NAMALWA, MESSA, MG63, MHHPREB1, MIAPACA2, MC116, PFSK1, PSN1, SNU1, SR, ST486, SUDHL10, SUDHL8, SUPT1, SW13, REC1, RKOE6, RPMI6666, SJRH30, SKUT1, SW48, SW480, T24, SW620,…
ZNF589	11744065_at	1.6335	8.4316e-05	0.0043693	32.1405	24.3583	62	52.502	30.8063	61	4.0741	2.3596	6.6551	HS888SK, HS936TC1, WIDR, JIYOYE, U266B1, T98G, TCCSUP, TE125T, TT, SW684, SW900, SW579, SW1353, SW1783, SNB19, RAJI, SCABER, SIHA, NCIH295R, NCIH520, NCIH596, OE19, OE21, PANC1, MT3, MEG01, M059J, KU812, L428, LS174T, LS411N, J82, HELA, HT1197, HT1376, HT29, HT3, H4, HPAFII, HS229T, HS578T, HS683, HS688AT, HS729, HS821T, HS895T, HS934T, HT, FADU, DKMG, D341MED, COLO201, CALU6, CCFSTTG1, CHAGOK1, …	AGS, AN3CA, BC1, BCP1, BFTC905, BM1604, BPH1, A204, A375, 639V, 647V, BT549, BV173, C33A, CA46, CAL27, CAL62, CMLT1, CROAP2, DAOY, DB, DOHH2, DOTC24510, HOS, G401, G402, GA10, HT1080, H9, HCT116, HUTU80, KHOS240S, LS513, MC116, MESSA, MG63, MHHPREB1, MIAPACA2, MV411, NAMALWA, REC1, RKOE6, RPMI6666, PFSK1, PSN1, SJRH30, SKUT1, SNU1, SR, ST486, SUDHL10, SUDHL8, SUPT1, SW13, SW48, SW480, SW620, T24,…
C2orf42	11723835_at	1.3524	8.4373e-05	0.0043603	105.739	42.0539	62	143.006	58.3287	61	4.0738	2.3605	5.5096	WIDR, JIYOYE, HS888SK, HS936TC1, U266B1, SW684, SW900, T98G, TCCSUP, TE125T, TT, SW579, SNB19, SCABER, SIHA, SW1353, SW1783, RAJI, MEG01, MT3, NCIH295R, NCIH520, NCIH596, OE19, OE21, PANC1, M059J, J82, KU812, L428, LS174T, LS411N, HT1197, HT1376, HT29, HT3, HELA, FADU, HPAFII, HS229T, HS578T, HS683, HS688AT, HS729, HS821T, HS895T, HS934T, HT, H4, DKMG, D341MED, COLO201, BXPC3, A388, A704, CALU6, …	639V, 647V, AGS, AN3CA, BC1, BCP1, BFTC905, BM1604, BPH1, C33A, CA46, CAL27, CAL62, A204, A375, BT549, BV173, CMLT1, CROAP2, DAOY, DB, G401, G402, GA10, HOS, DOHH2, DOTC24510, H9, HCT116, HT1080, KHOS240S, HUTU80, LS513, MV411, NAMALWA, MESSA, MG63, MHHPREB1, MIAPACA2, MC116, PFSK1, PSN1, SNU1, SR, ST486, SUDHL10, SUDHL8, SUPT1, SW13, REC1, RKOE6, RPMI6666, SJRH30, SKUT1, SW48, SW480, T24, SW620,…
SRBD1	11747802_a_at	1.37	8.4531e-05	0.0043565	75.7755	32.2131	62	103.809	43.4558	61	4.073	2.3609	5.5798	HS888SK, HS936TC1, WIDR, JIYOYE, U266B1, T98G, TCCSUP, TE125T, TT, SW684, SW900, SW579, SNB19, RAJI, SW1353, SW1783, SCABER, SIHA, MT3, NCIH295R, NCIH520, NCIH596, OE19, OE21, PANC1, MEG01, M059J, KU812, L428, LS174T, LS411N, J82, HELA, HT1197, HT1376, HT29, HT3, HPAFII, HS229T, HS578T, HS683, HS688AT, HS729, HS821T, HS895T, HS934T, HT, H4, FADU, DKMG, D341MED, COLO201, BXPC3, A172, CALU6, CCFSTT…	A204, A375, AGS, AN3CA, BC1, BCP1, BFTC905, BM1604, BPH1, C33A, CA46, CAL27, CAL62, 639V, 647V, BT549, BV173, CMLT1, CROAP2, DAOY, DB, DOHH2, DOTC24510, G401, G402, GA10, HOS, HT1080, H9, HCT116, HUTU80, KHOS240S, LS513, MC116, MV411, NAMALWA, MESSA, MG63, MHHPREB1, MIAPACA2, REC1, RKOE6, RPMI6666, SNU1, SR, ST486, SUDHL10, SUDHL8, SUPT1, SW13, PFSK1, PSN1, SJRH30, SKUT1, SW48, SW480, SW620, T24,…
URB2	11746690_a_at	1.3619	8.4708e-05	0.0043536	53.5134	22.3079	62	72.8823	29.9917	61	4.0721	2.3611	5.5459	HS888SK, HS936TC1, WIDR, JIYOYE, U266B1, T98G, TCCSUP, TE125T, TT, SW684, SW900, SW579, SNB19, RAJI, SW1353, SW1783, SCABER, SIHA, MT3, NCIH295R, NCIH520, NCIH596, OE19, OE21, PANC1, MEG01, M059J, KU812, L428, LS174T, LS411N, J82, HELA, HT1197, HT1376, HT29, HT3, HPAFII, HS229T, HS578T, HS683, HS688AT, HS729, HS821T, HS895T, HS934T, HT, H4, FADU, DKMG, D341MED, COLO201, BXPC3, A172, CALU6, CCFSTT…	A204, A375, AGS, AN3CA, BC1, BCP1, BFTC905, BM1604, BPH1, C33A, CA46, CAL27, CAL62, 639V, 647V, BT549, BV173, CMLT1, CROAP2, DAOY, DB, DOHH2, DOTC24510, G401, G402, GA10, HOS, HT1080, H9, HCT116, HUTU80, KHOS240S, LS513, MC116, MV411, NAMALWA, MESSA, MG63, MHHPREB1, MIAPACA2, REC1, RKOE6, RPMI6666, SNU1, SR, ST486, SUDHL10, SUDHL8, SUPT1, SW13, PFSK1, PSN1, SJRH30, SKUT1, SW48, SW480, SW620, T24,…
LGALS3BP	11715370_s_at	-2.1519	8.5273e-05	0.0043708	620.402	553.42	62	288.31	319.598	61	4.0692	2.3594	-8.7563	HS888SK, HS936TC1, WIDR, JIYOYE, U266B1, T98G, TCCSUP, TE125T, TT, SW684, SW900, SW579, SW1353, SW1783, SNB19, RAJI, SCABER, SIHA, NCIH295R, NCIH520, NCIH596, OE19, OE21, PANC1, MT3, MEG01, M059J, KU812, L428, LS174T, LS411N, J82, HELA, HT1197, HT1376, HT29, HT3, H4, HPAFII, HS229T, HS578T, HS683, HS688AT, HS729, HS821T, HS895T, HS934T, HT, FADU, DKMG, D341MED, COLO201, CALU6, CCFSTTG1, CHAGOK1, …	AGS, AN3CA, BC1, BCP1, BFTC905, BM1604, BPH1, A204, A375, 639V, 647V, BT549, BV173, C33A, CA46, CAL27, CAL62, CMLT1, CROAP2, DAOY, DB, DOHH2, DOTC24510, HOS, G401, G402, GA10, HT1080, H9, HCT116, HUTU80, KHOS240S, LS513, MC116, MESSA, MG63, MHHPREB1, MIAPACA2, MV411, NAMALWA, REC1, RKOE6, RPMI6666, PFSK1, PSN1, SJRH30, SKUT1, SNU1, SR, ST486, SUDHL10, SUDHL8, SUPT1, SW13, SW48, SW480, SW620, T24,…
COX15	11727392_s_at	1.3671	8.6037e-05	0.004398	231.83	98.5473	62	316.925	131.566	61	4.0653	2.3567	5.5575	WIDR, JIYOYE, HS888SK, HS936TC1, U266B1, SW684, SW900, T98G, TCCSUP, TE125T, TT, SW579, SNB19, SW1353, SW1783, SCABER, SIHA, RAJI, MEG01, NCIH295R, NCIH520, NCIH596, OE19, OE21, PANC1, MT3, M059J, J82, KU812, L428, LS174T, LS411N, HT1197, HT1376, HT29, HT3, HPAFII, HS229T, HS578T, HS683, HS688AT, HS729, HS821T, HS895T, HS934T, HT, HELA, FADU, H4, DKMG, D341MED, COLO201, BXPC3, CALU6, CCFSTTG1, CH…	639V, 647V, A204, A375, AGS, AN3CA, BC1, BCP1, BFTC905, BM1604, BPH1, C33A, CA46, CAL27, CAL62, BT549, BV173, CMLT1, CROAP2, DAOY, DB, G401, G402, GA10, DOHH2, DOTC24510, H9, HCT116, HOS, HT1080, KHOS240S, HUTU80, LS513, MESSA, MG63, MHHPREB1, MIAPACA2, MV411, NAMALWA, MC116, PFSK1, PSN1, REC1, RKOE6, RPMI6666, SNU1, SR, ST486, SUDHL10, SUDHL8, SUPT1, SW13, SJRH30, SKUT1, SW48, SW480, T24, SW620,…
LAMP1	11757529_s_at	-1.3486	8.6488e-05	0.004409	3710.29	1356.76	62	2751.2	1258.57	61	4.063	2.3557	-5.4795	HS888SK, HS936TC1, WIDR, JIYOYE, U266B1, T98G, TCCSUP, TE125T, TT, SW684, SW900, SW579, SW1353, SW1783, SNB19, RAJI, SCABER, SIHA, NCIH295R, NCIH520, NCIH596, OE19, OE21, PANC1, MT3, MEG01, M059J, KU812, L428, LS174T, LS411N, J82, HELA, HT1197, HT1376, HT29, HT3, H4, HPAFII, HS229T, HS578T, HS683, HS688AT, HS729, HS821T, HS895T, HS934T, HT, FADU, DKMG, D341MED, COLO201, CALU6, CCFSTTG1, CHAGOK1, …	AGS, AN3CA, BC1, BCP1, BFTC905, BM1604, BPH1, A204, A375, 639V, 647V, BT549, BV173, C33A, CA46, CAL27, CAL62, CMLT1, CROAP2, DAOY, DB, DOHH2, DOTC24510, HOS, G401, G402, GA10, HT1080, H9, HCT116, HUTU80, KHOS240S, LS513, MC116, MESSA, MG63, MHHPREB1, MIAPACA2, MV411, NAMALWA, REC1, RKOE6, RPMI6666, PFSK1, PSN1, SJRH30, SKUT1, SNU1, SR, ST486, SUDHL10, SUDHL8, SUPT1, SW13, SW48, SW480, SW620, T24,…
GLTSCR2	11728255_s_at	1.3111	8.6719e-05	0.0044088	4578.65	1954.99	62	6002.9	1933.1	61	4.0619	2.3557	5.3254	WIDR, JIYOYE, HS888SK, HS936TC1, U266B1, SW684, SW900, T98G, TCCSUP, TE125T, TT, SW579, SNB19, SW1353, SW1783, SCABER, SIHA, RAJI, MEG01, NCIH295R, NCIH520, NCIH596, OE19, OE21, PANC1, MT3, M059J, J82, KU812, L428, LS174T, LS411N, HT1197, HT1376, HT29, HT3, HPAFII, HS229T, HS578T, HS683, HS688AT, HS729, HS821T, HS895T, HS934T, HT, HELA, FADU, H4, DKMG, D341MED, COLO201, BXPC3, CALU6, CCFSTTG1, CH…	639V, 647V, A204, A375, AGS, AN3CA, BC1, BCP1, BFTC905, BM1604, BPH1, C33A, CA46, CAL27, CAL62, BT549, BV173, CMLT1, CROAP2, DAOY, DB, G401, G402, GA10, DOHH2, DOTC24510, H9, HCT116, HOS, HT1080, KHOS240S, HUTU80, LS513, MESSA, MG63, MHHPREB1, MIAPACA2, MV411, NAMALWA, MC116, PFSK1, PSN1, REC1, RKOE6, RPMI6666, SNU1, SR, ST486, SUDHL10, SUDHL8, SUPT1, SW13, SJRH30, SKUT1, SW48, SW480, T24, SW620,…
SNORD23	11728255_s_at	1.3111	8.6719e-05	0.0043969	4578.65	1954.99	62	6002.9	1933.1	61	4.0619	2.3568	5.3254	HS888SK, HS936TC1, WIDR, JIYOYE, U266B1, T98G, TCCSUP, TE125T, TT, SW684, SW900, SW579, SNB19, RAJI, SW1353, SW1783, SCABER, SIHA, MT3, NCIH295R, NCIH520, NCIH596, OE19, OE21, PANC1, MEG01, M059J, KU812, L428, LS174T, LS411N, J82, HELA, HT1197, HT1376, HT29, HT3, HPAFII, HS229T, HS578T, HS683, HS688AT, HS729, HS821T, HS895T, HS934T, HT, H4, FADU, DKMG, D341MED, COLO201, BXPC3, A172, CALU6, CCFSTT…	A204, A375, AGS, AN3CA, BC1, BCP1, BFTC905, BM1604, BPH1, C33A, CA46, CAL27, CAL62, 639V, 647V, BT549, BV173, CMLT1, CROAP2, DAOY, DB, DOHH2, DOTC24510, G401, G402, GA10, HOS, HT1080, H9, HCT116, HUTU80, KHOS240S, LS513, MC116, MV411, NAMALWA, MESSA, MG63, MHHPREB1, MIAPACA2, REC1, RKOE6, RPMI6666, SNU1, SR, ST486, SUDHL10, SUDHL8, SUPT1, SW13, PFSK1, PSN1, SJRH30, SKUT1, SW48, SW480, SW620, T24,…
LRRC16A	11720908_a_at	-1.935	8.7095e-05	0.0044042	86.2097	68.6407	62	44.5532	41.6459	61	4.06	2.3561	-7.856	WIDR, JIYOYE, HS888SK, HS936TC1, U266B1, SW684, SW900, T98G, TCCSUP, TE125T, TT, SW579, SNB19, SCABER, SIHA, SW1353, SW1783, RAJI, MEG01, MT3, NCIH295R, NCIH520, NCIH596, OE19, OE21, PANC1, M059J, J82, KU812, L428, LS174T, LS411N, HT1197, HT1376, HT29, HT3, HELA, FADU, HPAFII, HS229T, HS578T, HS683, HS688AT, HS729, HS821T, HS895T, HS934T, HT, H4, DKMG, D341MED, COLO201, BXPC3, A388, A704, CALU6, …	639V, 647V, AGS, AN3CA, BC1, BCP1, BFTC905, BM1604, BPH1, C33A, CA46, CAL27, CAL62, A204, A375, BT549, BV173, CMLT1, CROAP2, DAOY, DB, G401, G402, GA10, HOS, DOHH2, DOTC24510, H9, HCT116, HT1080, KHOS240S, HUTU80, LS513, MV411, NAMALWA, MESSA, MG63, MHHPREB1, MIAPACA2, MC116, PFSK1, PSN1, SNU1, SR, ST486, SUDHL10, SUDHL8, SUPT1, SW13, REC1, RKOE6, RPMI6666, SJRH30, SKUT1, SW48, SW480, T24, SW620,…
RBM10	11756114_a_at	1.2228	8.7271e-05	0.0044012	389.788	114.006	62	476.631	123.084	61	4.0591	2.3564	4.9635	WIDR, JIYOYE, HS888SK, HS936TC1, U266B1, SW684, SW900, T98G, TCCSUP, TE125T, TT, SW579, SNB19, SW1353, SW1783, SCABER, SIHA, RAJI, MEG01, NCIH295R, NCIH520, NCIH596, OE19, OE21, PANC1, MT3, M059J, J82, KU812, L428, LS174T, LS411N, HT1197, HT1376, HT29, HT3, HPAFII, HS229T, HS578T, HS683, HS688AT, HS729, HS821T, HS895T, HS934T, HT, HELA, FADU, H4, DKMG, D341MED, COLO201, BXPC3, CALU6, CCFSTTG1, CH…	639V, 647V, A204, A375, AGS, AN3CA, BC1, BCP1, BFTC905, BM1604, BPH1, C33A, CA46, CAL27, CAL62, BT549, BV173, CMLT1, CROAP2, DAOY, DB, G401, G402, GA10, DOHH2, DOTC24510, H9, HCT116, HOS, HT1080, KHOS240S, HUTU80, LS513, MESSA, MG63, MHHPREB1, MIAPACA2, MV411, NAMALWA, MC116, PFSK1, PSN1, REC1, RKOE6, RPMI6666, SNU1, SR, ST486, SUDHL10, SUDHL8, SUPT1, SW13, SJRH30, SKUT1, SW48, SW480, T24, SW620,…
AP2M1	11724231_s_at	-1.4527	8.7514e-05	0.0044017	521.025	254.437	62	358.668	182.635	61	4.0579	2.3564	-5.8948	HS888SK, HS936TC1, WIDR, JIYOYE, U266B1, T98G, TCCSUP, TE125T, TT, SW684, SW900, SW579, SNB19, RAJI, SW1353, SW1783, SCABER, SIHA, MT3, NCIH295R, NCIH520, NCIH596, OE19, OE21, PANC1, MEG01, M059J, KU812, L428, LS174T, LS411N, J82, HELA, HT1197, HT1376, HT29, HT3, HPAFII, HS229T, HS578T, HS683, HS688AT, HS729, HS821T, HS895T, HS934T, HT, H4, FADU, DKMG, D341MED, COLO201, CALU6, CCFSTTG1, CHAGOK1, …	HOS, HT1080, HCT116, HUTU80, KHOS240S, LS513, MC116, MV411, NAMALWA, MESSA, MG63, MHHPREB1, MIAPACA2, REC1, RKOE6, RPMI6666, SNU1, SR, ST486, SUDHL10, SUDHL8, SUPT1, SW13, PFSK1, PSN1, SJRH30, SKUT1, SW48, SW480, SW620, T24, TUR, U2OS, NTERA2CLD1, AGS, AN3CA, BC1, BCP1, BFTC905, BM1604, BPH1, A204, A375, 639V, 647V, BT549, BV173, C33A, CA46, CAL27, CAL62, CMLT1, CROAP2, DAOY, DB, DOHH2, DOTC24510…
PTCH1	11743680_x_at	2.3574	8.7536e-05	0.004391	95.5049	97.6187	62	225.139	231.385	61	4.0578	2.3574	9.5657	A172, 5637, HS888SK, HS936TC1, WIDR, JIYOYE, U266B1, T98G, TCCSUP, TE125T, TT, SW684, SW900, SW579, SW1353, SW1783, SNB19, RAJI, SCABER, SIHA, NCIH295R, NCIH520, NCIH596, OE19, OE21, PANC1, MT3, MEG01, M059J, KU812, L428, LS174T, LS411N, J82, HELA, HT1197, HT1376, HT29, HT3, H4, HPAFII, HS229T, HS578T, HS683, HS688AT, HS729, HS821T, HS895T, HS934T, HT, FADU, DKMG, D341MED, COLO201, CALU6, CCFSTTG…	639V, 647V, A204, A375, AGS, AN3CA, BC1, BCP1, BFTC905, BM1604, BPH1, BT549, BV173, C33A, CA46, CAL27, CAL62, CMLT1, CROAP2, DAOY, DB, DOHH2, DOTC24510, HOS, G401, G402, GA10, HT1080, H9, HCT116, HUTU80, KHOS240S, LS513, MC116, MESSA, MG63, MHHPREB1, MIAPACA2, MV411, NAMALWA, REC1, RKOE6, RPMI6666, PFSK1, PSN1, SJRH30, SKUT1, SNU1, SR, ST486, SUDHL10, SUDHL8, SUPT1, SW13, SW48, SW480, SW620, T24,…
LMNA	11752507_x_at	-1.8567	8.7599e-05	0.0043825	1312.12	791.815	62	706.708	861.224	61	4.0575	2.3583	-7.5334	HS888SK, HS936TC1, WIDR, JIYOYE, U266B1, T98G, TCCSUP, TE125T, TT, SW684, SW900, SW579, SNB19, RAJI, SW1353, SW1783, SCABER, SIHA, MT3, NCIH295R, NCIH520, NCIH596, OE19, OE21, PANC1, MEG01, M059J, KU812, L428, LS174T, LS411N, J82, HELA, HT1197, HT1376, HT29, HT3, HPAFII, HS229T, HS578T, HS683, HS688AT, HS729, HS821T, HS895T, HS934T, HT, H4, FADU, DKMG, D341MED, COLO201, BXPC3, A172, CALU6, CCFSTT…	A204, A375, AGS, AN3CA, BC1, BCP1, BFTC905, BM1604, BPH1, C33A, CA46, CAL27, CAL62, 639V, 647V, BT549, BV173, CMLT1, CROAP2, DAOY, DB, DOHH2, DOTC24510, G401, G402, GA10, HOS, HT1080, H9, HCT116, HUTU80, KHOS240S, LS513, MC116, MV411, NAMALWA, MESSA, MG63, MHHPREB1, MIAPACA2, REC1, RKOE6, RPMI6666, SNU1, SR, ST486, SUDHL10, SUDHL8, SUPT1, SW13, PFSK1, PSN1, SJRH30, SKUT1, SW48, SW480, SW620, T24,…
DSTN	11717447_s_at	-1.3958	8.7669e-05	0.0043744	4756.27	1909.15	62	3407.68	1771.56	61	4.0572	2.3591	-5.6628	HS888SK, HS936TC1, WIDR, JIYOYE, U266B1, T98G, TCCSUP, TE125T, TT, SW684, SW900, SW579, SW1353, SW1783, SNB19, RAJI, SCABER, SIHA, NCIH295R, NCIH520, NCIH596, OE19, OE21, PANC1, MT3, MEG01, M059J, KU812, L428, LS174T, LS411N, J82, HELA, HT1197, HT1376, HT29, HT3, H4, HPAFII, HS229T, HS578T, HS683, HS688AT, HS729, HS821T, HS895T, HS934T, HT, FADU, DKMG, D341MED, COLO201, CALU6, CCFSTTG1, CHAGOK1, …	AGS, AN3CA, BC1, BCP1, BFTC905, BM1604, BPH1, A204, A375, 639V, 647V, BT549, BV173, C33A, CA46, CAL27, CAL62, CMLT1, CROAP2, DAOY, DB, DOHH2, DOTC24510, HOS, G401, G402, GA10, HT1080, H9, HCT116, HUTU80, KHOS240S, LS513, MC116, MESSA, MG63, MHHPREB1, MIAPACA2, MV411, NAMALWA, REC1, RKOE6, RPMI6666, PFSK1, PSN1, SJRH30, SKUT1, SNU1, SR, ST486, SUDHL10, SUDHL8, SUPT1, SW13, SW48, SW480, SW620, T24,…
MICALL2	11754910_x_at	-2.3029	8.769e-05	0.0043638	225.648	222.742	62	97.9863	104.359	61	4.0571	2.3601	-9.3428	WIDR, JIYOYE, HS888SK, HS936TC1, U266B1, SW684, SW900, T98G, TCCSUP, TE125T, TT, SW579, SNB19, SCABER, SIHA, SW1353, SW1783, RAJI, MEG01, MT3, NCIH295R, NCIH520, NCIH596, OE19, OE21, PANC1, M059J, J82, KU812, L428, LS174T, LS411N, HT1197, HT1376, HT29, HT3, HELA, FADU, HPAFII, HS229T, HS578T, HS683, HS688AT, HS729, HS821T, HS895T, HS934T, HT, H4, DKMG, D341MED, COLO201, BXPC3, A388, A704, CALU6, …	639V, 647V, AGS, AN3CA, BC1, BCP1, BFTC905, BM1604, BPH1, C33A, CA46, CAL27, CAL62, A204, A375, BT549, BV173, CMLT1, CROAP2, DAOY, DB, G401, G402, GA10, HOS, DOHH2, DOTC24510, H9, HCT116, HT1080, KHOS240S, HUTU80, LS513, MV411, NAMALWA, MESSA, MG63, MHHPREB1, MIAPACA2, MC116, PFSK1, PSN1, SNU1, SR, ST486, SUDHL10, SUDHL8, SUPT1, SW13, REC1, RKOE6, RPMI6666, SJRH30, SKUT1, SW48, SW480, T24, SW620,…
EPAS1	11715411_a_at	-2.5774	8.7878e-05	0.0043617	1290.36	1352.12	62	500.642	699.266	61	4.0561	2.3603	-10.454	WIDR, JIYOYE, HS888SK, HS936TC1, U266B1, SW684, SW900, T98G, TCCSUP, TE125T, TT, SW579, SNB19, SW1353, SW1783, SCABER, SIHA, RAJI, MEG01, NCIH295R, NCIH520, NCIH596, OE19, OE21, PANC1, MT3, M059J, J82, KU812, L428, LS174T, LS411N, HT1197, HT1376, HT29, HT3, HPAFII, HS229T, HS578T, HS683, HS688AT, HS729, HS821T, HS895T, HS934T, HT, HELA, FADU, H4, DKMG, D341MED, COLO201, BXPC3, CALU6, CCFSTTG1, CH…	639V, 647V, A204, A375, AGS, AN3CA, BC1, BCP1, BFTC905, BM1604, BPH1, C33A, CA46, CAL27, CAL62, BT549, BV173, CMLT1, CROAP2, DAOY, DB, G401, G402, GA10, DOHH2, DOTC24510, H9, HCT116, HOS, HT1080, KHOS240S, HUTU80, LS513, MESSA, MG63, MHHPREB1, MIAPACA2, MV411, NAMALWA, MC116, PFSK1, PSN1, REC1, RKOE6, RPMI6666, SNU1, SR, ST486, SUDHL10, SUDHL8, SUPT1, SW13, SJRH30, SKUT1, SW48, SW480, T24, SW620,…
RNF138	11723231_s_at	1.4234	8.8443e-05	0.0043781	323.023	180.388	62	459.793	193.372	61	4.0533	2.3587	5.7696	WIDR, JIYOYE, HS888SK, HS936TC1, U266B1, SW684, SW900, T98G, TCCSUP, TE125T, TT, SW579, SNB19, SCABER, SIHA, SW1353, SW1783, RAJI, MEG01, MT3, NCIH295R, NCIH520, NCIH596, OE19, OE21, PANC1, M059J, J82, KU812, L428, LS174T, LS411N, HT1197, HT1376, HT29, HT3, HELA, FADU, HPAFII, HS229T, HS578T, HS683, HS688AT, HS729, HS821T, HS895T, HS934T, HT, H4, DKMG, D341MED, COLO201, BXPC3, A388, A704, CALU6, …	639V, 647V, AGS, AN3CA, BC1, BCP1, BFTC905, BM1604, BPH1, C33A, CA46, CAL27, CAL62, A204, A375, BT549, BV173, CMLT1, CROAP2, DAOY, DB, G401, G402, GA10, HOS, DOHH2, DOTC24510, H9, HCT116, HT1080, KHOS240S, HUTU80, LS513, MV411, NAMALWA, MESSA, MG63, MHHPREB1, MIAPACA2, MC116, PFSK1, PSN1, SNU1, SR, ST486, SUDHL10, SUDHL8, SUPT1, SW13, REC1, RKOE6, RPMI6666, SJRH30, SKUT1, SW48, SW480, T24, SW620,…
CCDC138	11749706_a_at	1.628	8.9464e-05	0.0044171	90.8837	59.8911	62	147.962	92.9843	61	4.0484	2.3549	6.5909	HS888SK, HS936TC1, WIDR, JIYOYE, U266B1, T98G, TCCSUP, TE125T, TT, SW684, SW900, SW579, SNB19, RAJI, SW1353, SW1783, SCABER, SIHA, MT3, NCIH295R, NCIH520, NCIH596, OE19, OE21, PANC1, MEG01, M059J, KU812, L428, LS174T, LS411N, J82, HELA, HT1197, HT1376, HT29, HT3, HPAFII, HS229T, HS578T, HS683, HS688AT, HS729, HS821T, HS895T, HS934T, HT, H4, FADU, DKMG, D341MED, COLO201, BXPC3, A172, CALU6, CCFSTT…	A204, A375, AGS, AN3CA, BC1, BCP1, BFTC905, BM1604, BPH1, C33A, CA46, CAL27, CAL62, 639V, 647V, BT549, BV173, CMLT1, CROAP2, DAOY, DB, DOHH2, DOTC24510, G401, G402, GA10, HOS, HT1080, H9, HCT116, HUTU80, KHOS240S, LS513, MC116, MV411, NAMALWA, MESSA, MG63, MHHPREB1, MIAPACA2, REC1, RKOE6, RPMI6666, SNU1, SR, ST486, SUDHL10, SUDHL8, SUPT1, SW13, PFSK1, PSN1, SJRH30, SKUT1, SW48, SW480, SW620, T24,…
C9orf91	11726754_at	1.5358	8.9708e-05	0.0044175	38.313	24.0861	62	58.8395	31.6311	61	4.0472	2.3548	6.2155	HS888SK, HS936TC1, WIDR, JIYOYE, U266B1, T98G, TCCSUP, TE125T, TT, SW684, SW900, SW579, SNB19, RAJI, SW1353, SW1783, SCABER, SIHA, MT3, NCIH295R, NCIH520, NCIH596, OE19, OE21, PANC1, MEG01, M059J, KU812, L428, LS174T, LS411N, J82, HELA, HT1197, HT1376, HT29, HT3, HPAFII, HS229T, HS578T, HS683, HS688AT, HS729, HS821T, HS895T, HS934T, HT, H4, FADU, DKMG, D341MED, COLO201, BXPC3, A172, CALU6, CCFSTT…	A204, A375, AGS, AN3CA, BC1, BCP1, BFTC905, BM1604, BPH1, C33A, CA46, CAL27, CAL62, 639V, 647V, BT549, BV173, CMLT1, CROAP2, DAOY, DB, DOHH2, DOTC24510, G401, G402, GA10, HOS, HT1080, H9, HCT116, HUTU80, KHOS240S, LS513, MC116, MV411, NAMALWA, MESSA, MG63, MHHPREB1, MIAPACA2, REC1, RKOE6, RPMI6666, SNU1, SR, ST486, SUDHL10, SUDHL8, SUPT1, SW13, PFSK1, PSN1, SJRH30, SKUT1, SW48, SW480, SW620, T24,…
G6PD	11716292_a_at	-2.7877	8.9744e-05	0.0044078	276.323	335.056	62	99.1216	66.2845	61	4.047	2.3558	-11.282	WIDR, JIYOYE, HS888SK, HS936TC1, U266B1, SW684, SW900, T98G, TCCSUP, TE125T, TT, SW579, SNB19, SCABER, SIHA, SW1353, SW1783, RAJI, MEG01, MT3, NCIH295R, NCIH520, NCIH596, OE19, OE21, PANC1, M059J, J82, KU812, L428, LS174T, LS411N, HT1197, HT1376, HT29, HT3, HELA, FADU, HPAFII, HS229T, HS578T, HS683, HS688AT, HS729, HS821T, HS895T, HS934T, HT, H4, DKMG, D341MED, COLO201, BXPC3, A388, A704, CALU6, …	639V, 647V, AGS, AN3CA, BC1, BCP1, BFTC905, BM1604, BPH1, C33A, CA46, CAL27, CAL62, A204, A375, BT549, BV173, CMLT1, CROAP2, DAOY, DB, G401, G402, GA10, HOS, DOHH2, DOTC24510, H9, HCT116, HT1080, KHOS240S, HUTU80, LS513, MV411, NAMALWA, MESSA, MG63, MHHPREB1, MIAPACA2, MC116, PFSK1, PSN1, SNU1, SR, ST486, SUDHL10, SUDHL8, SUPT1, SW13, REC1, RKOE6, RPMI6666, SJRH30, SKUT1, SW48, SW480, T24, SW620,…
FTL	11757327_x_at	-1.2916	9.0288e-05	0.0044229	9644.5	3018.28	62	7466.92	2941.32	61	4.0444	2.3543	-5.2238	HELA, HT1197, HT1376, HT29, HT3, HPAFII, HS229T, HS578T, HS683, HS688AT, HS729, HS821T, HS895T, HS934T, HT, H4, FADU, DKMG, D341MED, COLO201, BXPC3, A172, CALU6, CCFSTTG1, CHAGOK1, CHP212, BT20, A388, A704, 5637, SW1353, SW1783, SCABER, SIHA, MT3, NCIH295R, NCIH520, NCIH596, OE19, OE21, PANC1, MEG01, M059J, KU812, L428, LS174T, LS411N, WIDR, JIYOYE, U266B1, T98G, TCCSUP, TE125T, TT, SW684, SW900,…	A204, A375, AGS, AN3CA, BC1, BCP1, BFTC905, BM1604, BPH1, C33A, CA46, CAL27, CAL62, 639V, 647V, BT549, BV173, CMLT1, CROAP2, DAOY, DB, DOHH2, DOTC24510, G401, G402, GA10, HOS, HT1080, HUTU80, H9, HCT116, NTERA2CLD1, PFSK1, PSN1, SJRH30, SKUT1, SW48, SW480, SW620, T24, TUR, U2OS, KHOS240S, LS513, MC116, MV411, NAMALWA, MESSA, MG63, MHHPREB1, MIAPACA2, REC1, RKOE6, RPMI6666, SNU1, SR, ST486, SUDHL1…
TGIF2-C20orf24	11747215_x_at	-1.3731	9.0959e-05	0.0044442	2612.32	1204.3	62	1902.54	656.14	61	4.0412	2.3522	-5.5488	SCABER, SIHA, RAJI, MEG01, NCIH295R, NCIH520, NCIH596, OE19, OE21, PANC1, MT3, M059J, J82, KU812, L428, LS174T, LS411N, HT1197, HT1376, HT29, HT3, T98G, TCCSUP, TE125T, TT, SW579, SNB19, SW1353, SW1783, HS888SK, HS936TC1, WIDR, JIYOYE, U266B1, SW684, SW900, HPAFII, HS229T, HS578T, HS683, HS688AT, HS729, HS821T, HS895T, HS934T, HT, HELA, FADU, H4, DKMG, D341MED, COLO201, BXPC3, CALU6, CCFSTTG1, CH…	639V, 647V, A204, A375, AGS, AN3CA, BC1, BCP1, BFTC905, BM1604, BPH1, C33A, CA46, CAL27, CAL62, BT549, BV173, CMLT1, CROAP2, DAOY, DB, G401, G402, GA10, DOHH2, DOTC24510, H9, HCT116, HOS, SW620, TUR, U2OS, NTERA2CLD1, SNU1, SR, ST486, SUDHL10, SUDHL8, SUPT1, SW13, SJRH30, SKUT1, SW48, SW480, T24, HT1080, KHOS240S, HUTU80, LS513, MESSA, MG63, MHHPREB1, MIAPACA2, MV411, NAMALWA, MC116, PFSK1, PSN1,…
TTC30A	11728325_at	-1.2031	9.256e-05	0.0045107	14.5404	3.88419	62	12.0855	2.739	61	4.0336	2.3458	-4.8529	HS888SK, HS936TC1, WIDR, JIYOYE, U266B1, T98G, TCCSUP, TE125T, TT, SW684, SW900, SW579, SNB19, RAJI, SW1353, SW1783, SCABER, SIHA, MT3, NCIH295R, NCIH520, NCIH596, OE19, OE21, PANC1, MEG01, M059J, KU812, L428, LS174T, LS411N, J82, HELA, HT1197, HT1376, HT29, HT3, HPAFII, HS229T, HS578T, HS683, HS688AT, HS729, HS821T, HS895T, HS934T, HT, H4, FADU, DKMG, D341MED, COLO201, BXPC3, A172, CALU6, CCFSTT…	A204, A375, AGS, AN3CA, BC1, BCP1, BFTC905, BM1604, BPH1, C33A, CA46, CAL27, CAL62, 639V, 647V, BT549, BV173, CMLT1, CROAP2, DAOY, DB, DOHH2, DOTC24510, G401, G402, GA10, HOS, HT1080, H9, HCT116, HUTU80, KHOS240S, LS513, MC116, MV411, NAMALWA, MESSA, MG63, MHHPREB1, MIAPACA2, REC1, RKOE6, RPMI6666, SNU1, SR, ST486, SUDHL10, SUDHL8, SUPT1, SW13, PFSK1, PSN1, SJRH30, SKUT1, SW48, SW480, SW620, T24,…
TRIOBP	11736089_s_at	-1.8095	9.332e-05	0.004536	363.194	266.794	62	200.715	166.726	61	4.03	2.3433	-7.2923	HS888SK, HS936TC1, WIDR, JIYOYE, U266B1, T98G, TCCSUP, TE125T, TT, SW684, SW900, SW579, SW1353, SW1783, SNB19, RAJI, SCABER, SIHA, NCIH295R, NCIH520, NCIH596, OE19, OE21, PANC1, MT3, MEG01, M059J, KU812, L428, LS174T, LS411N, J82, HELA, HT1197, HT1376, HT29, HT3, H4, HPAFII, HS229T, HS578T, HS683, HS688AT, HS729, HS821T, HS895T, HS934T, HT, FADU, DKMG, D341MED, COLO201, CALU6, CCFSTTG1, CHAGOK1, …	AGS, AN3CA, BC1, BCP1, BFTC905, BM1604, BPH1, A204, A375, 639V, 647V, BT549, BV173, C33A, CA46, CAL27, CAL62, CMLT1, CROAP2, DAOY, DB, DOHH2, DOTC24510, HOS, G401, G402, GA10, HT1080, H9, HCT116, HUTU80, KHOS240S, LS513, MC116, MESSA, MG63, MHHPREB1, MIAPACA2, MV411, NAMALWA, REC1, RKOE6, RPMI6666, PFSK1, PSN1, SJRH30, SKUT1, SNU1, SR, ST486, SUDHL10, SUDHL8, SUPT1, SW13, SW48, SW480, SW620, T24,…
ZBTB39	11725236_at	1.6445	9.448e-05	0.0045806	29.4518	9.84316	62	48.4331	35.647	61	4.0247	2.3391	6.6185	WIDR, JIYOYE, HS888SK, HS936TC1, U266B1, SW684, SW900, T98G, TCCSUP, TE125T, TT, SW579, SNB19, SW1353, SW1783, SCABER, SIHA, RAJI, MEG01, NCIH295R, NCIH520, NCIH596, OE19, OE21, PANC1, MT3, M059J, J82, KU812, L428, LS174T, LS411N, HT1197, HT1376, HT29, HT3, HPAFII, HS229T, HS578T, HS683, HS688AT, HS729, HS821T, HS895T, HS934T, HT, HELA, FADU, H4, DKMG, D341MED, COLO201, BXPC3, CALU6, CCFSTTG1, CH…	639V, 647V, A204, A375, AGS, AN3CA, BC1, BCP1, BFTC905, BM1604, BPH1, C33A, CA46, CAL27, CAL62, BT549, BV173, CMLT1, CROAP2, DAOY, DB, G401, G402, GA10, DOHH2, DOTC24510, H9, HCT116, HOS, HT1080, KHOS240S, HUTU80, LS513, MESSA, MG63, MHHPREB1, MIAPACA2, MV411, NAMALWA, MC116, PFSK1, PSN1, REC1, RKOE6, RPMI6666, SNU1, SR, ST486, SUDHL10, SUDHL8, SUPT1, SW13, SJRH30, SKUT1, SW48, SW480, T24, SW620,…
TMEM39B	11730854_a_at	1.2894	9.4954e-05	0.0045917	85.1416	29.7118	62	109.784	37.5741	61	4.0225	2.338	5.1867	HS888SK, HS936TC1, WIDR, JIYOYE, U266B1, T98G, TCCSUP, TE125T, TT, SW684, SW900, SW579, SNB19, RAJI, SW1353, SW1783, SCABER, SIHA, MT3, NCIH295R, NCIH520, NCIH596, OE19, OE21, PANC1, MEG01, M059J, KU812, L428, LS174T, LS411N, J82, HELA, HT1197, HT1376, HT29, HT3, HPAFII, HS229T, HS578T, HS683, HS688AT, HS729, HS821T, HS895T, HS934T, HT, H4, FADU, DKMG, D341MED, COLO201, BXPC3, A172, CALU6, CCFSTT…	A204, A375, AGS, AN3CA, BC1, BCP1, BFTC905, BM1604, BPH1, C33A, CA46, CAL27, CAL62, 639V, 647V, BT549, BV173, CMLT1, CROAP2, DAOY, DB, DOHH2, DOTC24510, G401, G402, GA10, HOS, HT1080, H9, HCT116, HUTU80, KHOS240S, LS513, MC116, MV411, NAMALWA, MESSA, MG63, MHHPREB1, MIAPACA2, REC1, RKOE6, RPMI6666, SNU1, SR, ST486, SUDHL10, SUDHL8, SUPT1, SW13, PFSK1, PSN1, SJRH30, SKUT1, SW48, SW480, SW620, T24,…
PPIC	11722094_s_at	-1.9295	9.5267e-05	0.0045951	549.638	373.924	62	284.864	352.935	61	4.0211	2.3377	-7.7585	WIDR, JIYOYE, HS888SK, HS936TC1, U266B1, SW684, SW900, T98G, TCCSUP, TE125T, TT, SW579, SNB19, SCABER, SIHA, SW1353, SW1783, RAJI, MEG01, MT3, NCIH295R, NCIH520, NCIH596, OE19, OE21, PANC1, M059J, J82, KU812, L428, LS174T, LS411N, HT1197, HT1376, HT29, HT3, HELA, FADU, HPAFII, HS229T, HS578T, HS683, HS688AT, HS729, HS821T, HS895T, HS934T, HT, H4, DKMG, D341MED, COLO201, BXPC3, A388, A704, CALU6, …	639V, 647V, AGS, AN3CA, BC1, BCP1, BFTC905, BM1604, BPH1, C33A, CA46, CAL27, CAL62, A204, A375, BT549, BV173, CMLT1, CROAP2, DAOY, DB, G401, G402, GA10, HOS, DOHH2, DOTC24510, H9, HCT116, HT1080, KHOS240S, HUTU80, LS513, MV411, NAMALWA, MESSA, MG63, MHHPREB1, MIAPACA2, MC116, PFSK1, PSN1, SNU1, SR, ST486, SUDHL10, SUDHL8, SUPT1, SW13, REC1, RKOE6, RPMI6666, SJRH30, SKUT1, SW48, SW480, T24, SW620,…
THG1L	11755173_a_at	1.3286	9.7119e-05	0.0046724	58.9963	21.0808	62	78.3828	31.3321	61	4.0127	2.3305	5.3313	WIDR, JIYOYE, HS888SK, HS936TC1, U266B1, SW684, SW900, T98G, TCCSUP, TE125T, TT, SW579, SNB19, SCABER, SIHA, SW1353, SW1783, RAJI, MEG01, MT3, NCIH295R, NCIH520, NCIH596, OE19, OE21, PANC1, M059J, J82, KU812, L428, LS174T, LS411N, HT1197, HT1376, HT29, HT3, HELA, FADU, HPAFII, HS229T, HS578T, HS683, HS688AT, HS729, HS821T, HS895T, HS934T, HT, H4, DKMG, D341MED, COLO201, BXPC3, A388, A704, CALU6, …	639V, 647V, AGS, AN3CA, BC1, BCP1, BFTC905, BM1604, BPH1, C33A, CA46, CAL27, CAL62, A204, A375, BT549, BV173, CMLT1, CROAP2, DAOY, DB, G401, G402, GA10, HOS, DOHH2, DOTC24510, H9, HCT116, HT1080, KHOS240S, HUTU80, LS513, MV411, NAMALWA, MESSA, MG63, MHHPREB1, MIAPACA2, MC116, PFSK1, PSN1, SNU1, SR, ST486, SUDHL10, SUDHL8, SUPT1, SW13, REC1, RKOE6, RPMI6666, SJRH30, SKUT1, SW48, SW480, T24, SW620,…
AASDHPPT	11728968_a_at	1.2786	0.0001	0.0048251	511.107	194.832	62	653.527	197.877	61	3.9965	2.3165	5.1101	HS888SK, HS936TC1, WIDR, JIYOYE, U266B1, T98G, TCCSUP, TE125T, TT, SW684, SW900, SW579, SNB19, RAJI, SW1353, SW1783, SCABER, SIHA, MT3, NCIH295R, NCIH520, NCIH596, OE19, OE21, PANC1, MEG01, M059J, KU812, L428, LS174T, LS411N, J82, HELA, HT1197, HT1376, HT29, HT3, HPAFII, HS229T, HS578T, HS683, HS688AT, HS729, HS821T, HS895T, HS934T, HT, H4, FADU, DKMG, D341MED, COLO201, BXPC3, A172, CALU6, CCFSTT…	A204, A375, AGS, AN3CA, BC1, BCP1, BFTC905, BM1604, BPH1, C33A, CA46, CAL27, CAL62, 639V, 647V, BT549, BV173, CMLT1, CROAP2, DAOY, DB, DOHH2, DOTC24510, G401, G402, GA10, HOS, HT1080, H9, HCT116, HUTU80, KHOS240S, LS513, MC116, MV411, NAMALWA, MESSA, MG63, MHHPREB1, MIAPACA2, REC1, RKOE6, RPMI6666, SNU1, SR, ST486, SUDHL10, SUDHL8, SUPT1, SW13, PFSK1, PSN1, SJRH30, SKUT1, SW48, SW480, SW620, T24,…
DDX20	11718995_at	1.3074	0.0001	0.0047993	239.751	89.7324	62	313.449	112.298	61	3.9999	2.3188	5.2295	HS888SK, HS936TC1, WIDR, JIYOYE, U266B1, T98G, TCCSUP, TE125T, TT, SW684, SW900, SW579, SNB19, RAJI, SW1353, SW1783, SCABER, SIHA, MT3, NCIH295R, NCIH520, NCIH596, OE19, OE21, PANC1, MEG01, M059J, KU812, L428, LS174T, LS411N, J82, HELA, HT1197, HT1376, HT29, HT3, HPAFII, HS229T, HS578T, HS683, HS688AT, HS729, HS821T, HS895T, HS934T, HT, H4, FADU, DKMG, D341MED, COLO201, BXPC3, A172, CALU6, CCFSTT…	A204, A375, AGS, AN3CA, BC1, BCP1, BFTC905, BM1604, BPH1, C33A, CA46, CAL27, CAL62, 639V, 647V, BT549, BV173, CMLT1, CROAP2, DAOY, DB, DOHH2, DOTC24510, G401, G402, GA10, HOS, HT1080, H9, HCT116, HUTU80, KHOS240S, LS513, MC116, MV411, NAMALWA, MESSA, MG63, MHHPREB1, MIAPACA2, REC1, RKOE6, RPMI6666, SNU1, SR, ST486, SUDHL10, SUDHL8, SUPT1, SW13, PFSK1, PSN1, SJRH30, SKUT1, SW48, SW480, SW620, T24,…
WRAP73	11754435_a_at	1.3724	0.0001	0.004819	254.908	130.341	62	349.833	131.425	61	3.996	2.317	5.484	HS888SK, HS936TC1, WIDR, JIYOYE, U266B1, T98G, TCCSUP, TE125T, TT, SW684, SW900, SW579, SW1353, SW1783, SNB19, RAJI, SCABER, SIHA, NCIH295R, NCIH520, NCIH596, OE19, OE21, PANC1, MT3, MEG01, M059J, KU812, L428, LS174T, LS411N, J82, HELA, HT1197, HT1376, HT29, HT3, H4, HPAFII, HS229T, HS578T, HS683, HS688AT, HS729, HS821T, HS895T, HS934T, HT, FADU, DKMG, D341MED, COLO201, CALU6, CCFSTTG1, CHAGOK1, …	AGS, AN3CA, BC1, BCP1, BFTC905, BM1604, BPH1, A204, A375, 639V, 647V, BT549, BV173, C33A, CA46, CAL27, CAL62, CMLT1, CROAP2, DAOY, DB, DOHH2, DOTC24510, HOS, G401, G402, GA10, HT1080, H9, HCT116, HUTU80, KHOS240S, LS513, MC116, MESSA, MG63, MHHPREB1, MIAPACA2, MV411, NAMALWA, REC1, RKOE6, RPMI6666, PFSK1, PSN1, SJRH30, SKUT1, SNU1, SR, ST486, SUDHL10, SUDHL8, SUPT1, SW13, SW48, SW480, SW620, T24,…
ASB3	11748105_a_at	1.3258	0.000101	0.0048546	273.936	91.45	62	363.173	148.548	61	3.9917	2.3138	5.292	WIDR, JIYOYE, HS888SK, HS936TC1, U266B1, SW684, SW900, T98G, TCCSUP, TE125T, TT, SW579, SNB19, SW1353, SW1783, SCABER, SIHA, RAJI, MEG01, NCIH295R, NCIH520, NCIH596, OE19, OE21, PANC1, MT3, M059J, J82, KU812, L428, LS174T, LS411N, HT1197, HT1376, HT29, HT3, HPAFII, HS229T, HS578T, HS683, HS688AT, HS729, HS821T, HS895T, HS934T, HT, HELA, FADU, H4, DKMG, D341MED, COLO201, BXPC3, CALU6, CCFSTTG1, CH…	639V, 647V, A204, A375, AGS, AN3CA, BC1, BCP1, BFTC905, BM1604, BPH1, C33A, CA46, CAL27, CAL62, BT549, BV173, CMLT1, CROAP2, DAOY, DB, G401, G402, GA10, DOHH2, DOTC24510, H9, HCT116, HOS, HT1080, KHOS240S, HUTU80, LS513, MESSA, MG63, MHHPREB1, MIAPACA2, MV411, NAMALWA, MC116, PFSK1, PSN1, REC1, RKOE6, RPMI6666, SNU1, SR, ST486, SUDHL10, SUDHL8, SUPT1, SW13, SJRH30, SKUT1, SW48, SW480, T24, SW620,…
GPR75-ASB3	11748105_a_at	1.3258	0.000101	0.0048424	273.936	91.45	62	363.173	148.548	61	3.9917	2.3149	5.292	HS888SK, HS936TC1, WIDR, JIYOYE, U266B1, T98G, TCCSUP, TE125T, TT, SW684, SW900, SW579, SW1353, SW1783, SNB19, RAJI, SCABER, SIHA, NCIH295R, NCIH520, NCIH596, OE19, OE21, PANC1, MT3, MEG01, M059J, KU812, L428, LS174T, LS411N, J82, HELA, HT1197, HT1376, HT29, HT3, H4, HPAFII, HS229T, HS578T, HS683, HS688AT, HS729, HS821T, HS895T, HS934T, HT, FADU, DKMG, D341MED, COLO201, CALU6, CCFSTTG1, CHAGOK1, …	AGS, AN3CA, BC1, BCP1, BFTC905, BM1604, BPH1, A204, A375, 639V, 647V, BT549, BV173, C33A, CA46, CAL27, CAL62, CMLT1, CROAP2, DAOY, DB, DOHH2, DOTC24510, HOS, G401, G402, GA10, HT1080, H9, HCT116, HUTU80, KHOS240S, LS513, MC116, MESSA, MG63, MHHPREB1, MIAPACA2, MV411, NAMALWA, REC1, RKOE6, RPMI6666, PFSK1, PSN1, SJRH30, SKUT1, SNU1, SR, ST486, SUDHL10, SUDHL8, SUPT1, SW13, SW48, SW480, SW620, T24,…
PAXBP1	11719541_a_at	1.4901	0.000102	0.004873	161.348	89.2584	62	240.43	126.237	61	3.9878	2.3122	5.9424	WIDR, JIYOYE, HS888SK, HS936TC1, U266B1, SW684, SW900, T98G, TCCSUP, TE125T, TT, SW579, SNB19, SCABER, SIHA, SW1353, SW1783, RAJI, MEG01, MT3, NCIH295R, NCIH520, NCIH596, OE19, OE21, PANC1, M059J, J82, KU812, L428, LS174T, LS411N, HT1197, HT1376, HT29, HT3, HELA, FADU, HPAFII, HS229T, HS578T, HS683, HS688AT, HS729, HS821T, HS895T, HS934T, HT, H4, DKMG, D341MED, COLO201, BXPC3, A388, A704, CALU6, …	639V, 647V, AGS, AN3CA, BC1, BCP1, BFTC905, BM1604, BPH1, C33A, CA46, CAL27, CAL62, A204, A375, BT549, BV173, CMLT1, CROAP2, DAOY, DB, G401, G402, GA10, HOS, DOHH2, DOTC24510, H9, HCT116, HT1080, KHOS240S, HUTU80, LS513, MV411, NAMALWA, MESSA, MG63, MHHPREB1, MIAPACA2, MC116, PFSK1, PSN1, SNU1, SR, ST486, SUDHL10, SUDHL8, SUPT1, SW13, REC1, RKOE6, RPMI6666, SJRH30, SKUT1, SW48, SW480, T24, SW620,…
METRNL	11733599_s_at	-1.927	0.000104	0.004906	313.009	256.327	62	162.432	143.102	61	3.9827	2.3093	-7.6747	HS888SK, HS936TC1, WIDR, JIYOYE, U266B1, T98G, TCCSUP, TE125T, TT, SW684, SW900, SW579, SNB19, RAJI, SW1353, SW1783, SCABER, SIHA, MT3, NCIH295R, NCIH520, NCIH596, OE19, OE21, PANC1, MEG01, M059J, KU812, L428, LS174T, LS411N, J82, HELA, HT1197, HT1376, HT29, HT3, HPAFII, HS229T, HS578T, HS683, HS688AT, HS729, HS821T, HS895T, HS934T, HT, H4, FADU, DKMG, D341MED, COLO201, BXPC3, A172, CALU6, CCFSTT…	A204, A375, AGS, AN3CA, BC1, BCP1, BFTC905, BM1604, BPH1, C33A, CA46, CAL27, CAL62, 639V, 647V, BT549, BV173, CMLT1, CROAP2, DAOY, DB, DOHH2, DOTC24510, G401, G402, GA10, HOS, HT1080, H9, HCT116, HUTU80, KHOS240S, LS513, MC116, MV411, NAMALWA, MESSA, MG63, MHHPREB1, MIAPACA2, REC1, RKOE6, RPMI6666, SNU1, SR, ST486, SUDHL10, SUDHL8, SUPT1, SW13, PFSK1, PSN1, SJRH30, SKUT1, SW48, SW480, SW620, T24,…
NCEH1	11724836_at	-2.2518	0.000104	0.0049091	321.396	308.263	62	142.726	162.239	61	3.9813	2.309	-8.9653	WIDR, JIYOYE, HS888SK, HS936TC1, U266B1, SW684, SW900, T98G, TCCSUP, TE125T, TT, SW579, SNB19, SW1353, SW1783, SCABER, SIHA, RAJI, MEG01, NCIH295R, NCIH520, NCIH596, OE19, OE21, PANC1, MT3, M059J, J82, KU812, L428, LS174T, LS411N, HT1197, HT1376, HT29, HT3, HPAFII, HS229T, HS578T, HS683, HS688AT, HS729, HS821T, HS895T, HS934T, HT, HELA, FADU, H4, DKMG, D341MED, COLO201, BXPC3, CALU6, CCFSTTG1, CH…	639V, 647V, A204, A375, AGS, AN3CA, BC1, BCP1, BFTC905, BM1604, BPH1, C33A, CA46, CAL27, CAL62, BT549, BV173, CMLT1, CROAP2, DAOY, DB, G401, G402, GA10, DOHH2, DOTC24510, H9, HCT116, HOS, HT1080, KHOS240S, HUTU80, LS513, MESSA, MG63, MHHPREB1, MIAPACA2, MV411, NAMALWA, MC116, PFSK1, PSN1, REC1, RKOE6, RPMI6666, SNU1, SR, ST486, SUDHL10, SUDHL8, SUPT1, SW13, SJRH30, SKUT1, SW48, SW480, T24, SW620,…
PDE4A	11725548_a_at	1.9559	0.000104	0.0049096	101.205	85.0773	62	197.944	169.388	61	3.9802	2.309	7.7848	SCABER, SIHA, RAJI, MEG01, NCIH295R, NCIH520, NCIH596, OE19, OE21, PANC1, MT3, M059J, J82, KU812, L428, LS174T, LS411N, HT1197, HT1376, HT29, HT3, T98G, TCCSUP, TE125T, TT, SW579, SNB19, SW1353, SW1783, HS888SK, HS936TC1, WIDR, JIYOYE, U266B1, SW684, SW900, HPAFII, HS229T, HS578T, HS683, HS688AT, HS729, HS821T, HS895T, HS934T, HT, HELA, FADU, H4, DKMG, D341MED, COLO201, BXPC3, CALU6, CCFSTTG1, CH…	639V, 647V, A204, A375, AGS, AN3CA, BC1, BCP1, BFTC905, BM1604, BPH1, C33A, CA46, CAL27, CAL62, BT549, BV173, CMLT1, CROAP2, DAOY, DB, G401, G402, GA10, DOHH2, DOTC24510, H9, HCT116, HOS, SW620, TUR, U2OS, NTERA2CLD1, SNU1, SR, ST486, SUDHL10, SUDHL8, SUPT1, SW13, SJRH30, SKUT1, SW48, SW480, T24, HT1080, KHOS240S, HUTU80, LS513, MESSA, MG63, MHHPREB1, MIAPACA2, MV411, NAMALWA, MC116, PFSK1, PSN1,…
TTLL3	11739892_a_at	1.7999	0.000104	0.0049165	50.3867	36.2592	62	90.6919	70.1161	61	3.9829	2.3083	7.1688	HS888SK, HS936TC1, WIDR, JIYOYE, U266B1, T98G, TCCSUP, TE125T, TT, SW684, SW900, SW579, SW1353, SW1783, SNB19, RAJI, SCABER, SIHA, NCIH295R, NCIH520, NCIH596, OE19, OE21, PANC1, MT3, MEG01, M059J, KU812, L428, LS174T, LS411N, J82, HELA, HT1197, HT1376, HT29, HT3, H4, HPAFII, HS229T, HS578T, HS683, HS688AT, HS729, HS821T, HS895T, HS934T, HT, FADU, DKMG, D341MED, COLO201, CALU6, CCFSTTG1, CHAGOK1, …	AGS, AN3CA, BC1, BCP1, BFTC905, BM1604, BPH1, A204, A375, 639V, 647V, BT549, BV173, C33A, CA46, CAL27, CAL62, CMLT1, CROAP2, DAOY, DB, DOHH2, DOTC24510, HOS, G401, G402, GA10, HT1080, H9, HCT116, HUTU80, KHOS240S, LS513, MC116, MESSA, MG63, MHHPREB1, MIAPACA2, MV411, NAMALWA, REC1, RKOE6, RPMI6666, PFSK1, PSN1, SJRH30, SKUT1, SNU1, SR, ST486, SUDHL10, SUDHL8, SUPT1, SW13, SW48, SW480, SW620, T24,…
ABT1	11732172_at	1.3112	0.000105	0.0049317	245.628	91.1068	62	322.078	118.731	61	3.9772	2.307	5.2151	HS888SK, HS936TC1, WIDR, JIYOYE, U266B1, T98G, TCCSUP, TE125T, TT, SW684, SW900, SW579, SNB19, RAJI, SW1353, SW1783, SCABER, SIHA, MT3, NCIH295R, NCIH520, NCIH596, OE19, OE21, PANC1, MEG01, M059J, KU812, L428, LS174T, LS411N, J82, HELA, HT1197, HT1376, HT29, HT3, HPAFII, HS229T, HS578T, HS683, HS688AT, HS729, HS821T, HS895T, HS934T, HT, H4, FADU, DKMG, D341MED, COLO201, BXPC3, A172, CALU6, CCFSTT…	MV411, NAMALWA, MG63, MHHPREB1, MIAPACA2, REC1, RKOE6, RPMI6666, SNU1, SR, ST486, SUDHL10, SUDHL8, SUPT1, SW13, PFSK1, PSN1, SJRH30, SKUT1, SW48, SW480, SW620, T24, TUR, U2OS, NTERA2CLD1, A204, A375, AGS, AN3CA, BC1, BCP1, BFTC905, BM1604, BPH1, C33A, CA46, CAL27, CAL62, 639V, 647V, BT549, BV173, CMLT1, CROAP2, DAOY, DB, DOHH2, DOTC24510, G401, G402, GA10, HOS, HT1080, H9, HCT116, HUTU80, KHOS240…
SLC25A3	11755980_x_at	1.119	0.000105	0.0049221	4373.16	778.229	62	4893.67	655	61	3.977	2.3078	4.4503	WIDR, JIYOYE, HS888SK, HS936TC1, U266B1, SW684, SW900, T98G, TCCSUP, TE125T, TT, SW579, SNB19, SW1353, SW1783, SCABER, SIHA, RAJI, MEG01, NCIH295R, NCIH520, NCIH596, OE19, OE21, PANC1, MT3, M059J, J82, KU812, L428, LS174T, LS411N, HT1197, HT1376, HT29, HT3, HPAFII, HS229T, HS578T, HS683, HS688AT, HS729, HS821T, HS895T, HS934T, HT, HELA, FADU, H4, DKMG, D341MED, COLO201, BXPC3, CALU6, CCFSTTG1, CH…	639V, 647V, A204, A375, AGS, AN3CA, BC1, BCP1, BFTC905, BM1604, BPH1, C33A, CA46, CAL27, CAL62, BT549, BV173, CMLT1, CROAP2, DAOY, DB, G401, G402, GA10, DOHH2, DOTC24510, H9, HCT116, HOS, HT1080, KHOS240S, HUTU80, LS513, MESSA, MG63, MHHPREB1, MIAPACA2, MV411, NAMALWA, MC116, PFSK1, PSN1, REC1, RKOE6, RPMI6666, SNU1, SR, ST486, SUDHL10, SUDHL8, SUPT1, SW13, SJRH30, SKUT1, SW48, SW480, T24, SW620,…
RPS15A	11753694_x_at	1.0857	0.0001055	0.0049123	10609.9	1400.24	62	11519.5	1094.17	61	3.9767	2.3087	4.3177	H4, FADU, DKMG, D341MED, COLO201, BXPC3, A172, CALU6, CCFSTTG1, CHAGOK1, CHP212, BT20, HELA, HPAFII, HS229T, HS578T, A388, A704, 5637, HS888SK, HS936TC1, WIDR, JIYOYE, U266B1, T98G, TCCSUP, TE125T, TT, SW684, SW900, SW579, SW1353, SW1783, SNB19, RAJI, SCABER, SIHA, NCIH295R, NCIH520, NCIH596, OE19, OE21, PANC1, MT3, MEG01, M059J, KU812, L428, LS174T, LS411N, J82, HT1197, HT1376, HT29, HT3, HS683,…	A204, A375, HOS, H9, HCT116, AGS, AN3CA, BC1, BCP1, BFTC905, BM1604, BPH1, C33A, CA46, CAL27, CAL62, 639V, 647V, BT549, BV173, CMLT1, CROAP2, DAOY, DB, DOHH2, DOTC24510, G401, G402, GA10, HT1080, HUTU80, KHOS240S, LS513, MC116, MESSA, MG63, MHHPREB1, MIAPACA2, MV411, NAMALWA, REC1, RKOE6, RPMI6666, PFSK1, PSN1, SJRH30, SKUT1, SNU1, SR, ST486, SUDHL10, SUDHL8, SUPT1, SW13, SW48, SW480, SW620, T24,…
ZNF296	11735575_a_at	1.6041	0.000106	0.0049539	20.4891	10.2397	62	32.8669	22.0247	61	3.972	2.3051	6.3716	SNB19, RAJI, SW1353, SW1783, SCABER, SIHA, MT3, NCIH295R, NCIH520, NCIH596, OE19, OE21, PANC1, MEG01, M059J, KU812, L428, LS174T, LS411N, J82, HELA, HT1197, HT1376, HT29, HT3, HPAFII, HS229T, HS578T, HS683, HS688AT, HS729, HS821T, HS895T, HS934T, HT, H4, FADU, DKMG, D341MED, COLO201, BXPC3, A172, CALU6, CCFSTTG1, CHAGOK1, CHP212, BT20, A388, A704, 5637, HS888SK, HS936TC1, WIDR, JIYOYE, U266B1, SW…	A204, A375, AGS, AN3CA, BC1, BCP1, BFTC905, BM1604, BPH1, C33A, CA46, CAL27, CAL62, 639V, 647V, BT549, BV173, CMLT1, CROAP2, DAOY, DB, DOHH2, DOTC24510, G401, G402, GA10, HOS, HT1080, H9, HCT116, HUTU80, KHOS240S, LS513, MC116, MV411, NAMALWA, MESSA, MG63, MHHPREB1, MIAPACA2, REC1, RKOE6, RPMI6666, SNU1, SR, ST486, SUDHL10, SUDHL8, SUPT1, SW13, PFSK1, PSN1, SJRH30, SKUT1, SW48, SW480, T24, SW620,…
ZNF92	11732320_a_at	1.758	0.000106	0.0049567	129.145	90.894	62	227.042	169.2	61	3.9707	2.3048	6.9807	HS888SK, HS936TC1, WIDR, JIYOYE, U266B1, T98G, TCCSUP, TE125T, TT, SW684, SW900, SW579, SNB19, RAJI, SW1353, SW1783, SCABER, SIHA, MT3, NCIH295R, NCIH520, NCIH596, OE19, OE21, PANC1, MEG01, M059J, KU812, L428, LS174T, LS411N, J82, HELA, HT1197, HT1376, HT29, HT3, HPAFII, HS229T, HS578T, HS683, HS688AT, HS729, HS821T, HS895T, HS934T, HT, H4, FADU, DKMG, D341MED, COLO201, BXPC3, A172, CALU6, CCFSTT…	A204, A375, AGS, AN3CA, BC1, BCP1, BFTC905, BM1604, BPH1, C33A, CA46, CAL27, CAL62, 639V, 647V, BT549, BV173, CMLT1, CROAP2, DAOY, DB, DOHH2, DOTC24510, G401, G402, GA10, HOS, HT1080, H9, HCT116, HUTU80, KHOS240S, LS513, MC116, MV411, NAMALWA, MESSA, MG63, MHHPREB1, MIAPACA2, REC1, RKOE6, RPMI6666, SNU1, SR, ST486, SUDHL10, SUDHL8, SUPT1, SW13, PFSK1, PSN1, SJRH30, SKUT1, SW48, SW480, SW620, T24,…
CLNS1A	11720614_s_at	1.2715	0.000108	0.0050059	1284.74	541.54	62	1633.55	415.551	61	3.9653	2.3005	5.0419	HS888SK, HS936TC1, WIDR, JIYOYE, U266B1, T98G, TCCSUP, TE125T, TT, SW684, SW900, SW579, SW1353, SW1783, SNB19, RAJI, SCABER, SIHA, NCIH295R, NCIH520, NCIH596, OE19, OE21, PANC1, MT3, MEG01, M059J, KU812, L428, LS174T, LS411N, J82, HELA, HT1197, HT1376, HT29, HT3, H4, HPAFII, HS229T, HS578T, HS683, HS688AT, HS729, HS821T, HS895T, HS934T, HT, FADU, DKMG, D341MED, COLO201, CALU6, CCFSTTG1, CHAGOK1, …	AGS, AN3CA, BC1, BCP1, BFTC905, BM1604, BPH1, A204, A375, 639V, 647V, BT549, BV173, C33A, CA46, CAL27, CAL62, CMLT1, CROAP2, DAOY, DB, DOHH2, DOTC24510, HOS, G401, G402, GA10, HT1080, H9, HCT116, HUTU80, KHOS240S, LS513, MC116, MESSA, MG63, MHHPREB1, MIAPACA2, MV411, NAMALWA, REC1, RKOE6, RPMI6666, PFSK1, PSN1, SJRH30, SKUT1, SNU1, SR, ST486, SUDHL10, SUDHL8, SUPT1, SW13, SW48, SW480, SW620, T24,…
DNAJC27	11721934_at	1.4767	0.000108	0.0050122	46.1901	21.2978	62	68.2097	37.6319	61	3.9637	2.3	5.8533	WIDR, JIYOYE, HS888SK, HS936TC1, U266B1, SW684, SW900, T98G, TCCSUP, TE125T, TT, SW579, SNB19, SCABER, SIHA, SW1353, SW1783, RAJI, MEG01, MT3, NCIH295R, NCIH520, NCIH596, OE19, OE21, PANC1, M059J, J82, KU812, L428, LS174T, LS411N, HT1197, HT1376, HT29, HT3, HELA, FADU, HPAFII, HS229T, HS578T, HS683, HS688AT, HS729, HS821T, HS895T, HS934T, HT, H4, DKMG, D341MED, COLO201, BXPC3, A388, A704, CALU6, …	639V, 647V, AGS, AN3CA, BC1, BCP1, BFTC905, BM1604, BPH1, C33A, CA46, CAL27, CAL62, A204, A375, BT549, BV173, CMLT1, CROAP2, DAOY, DB, G401, G402, GA10, HOS, DOHH2, DOTC24510, H9, HCT116, HT1080, KHOS240S, HUTU80, LS513, MV411, NAMALWA, MESSA, MG63, MHHPREB1, MIAPACA2, MC116, PFSK1, PSN1, SNU1, SR, ST486, SUDHL10, SUDHL8, SUPT1, SW13, REC1, RKOE6, RPMI6666, SJRH30, SKUT1, SW48, SW480, T24, SW620,…
NSMCE4A	11747840_x_at	1.3208	0.000109	0.0050529	648.166	281.575	62	856.128	295.094	61	3.9591	2.2965	5.2294	SW1353, SW1783, RAJI, MEG01, MT3, NCIH295R, NCIH520, NCIH596, OE19, OE21, PANC1, M059J, J82, KU812, L428, LS174T, LS411N, U266B1, SW684, SW900, T98G, TCCSUP, TE125T, TT, SW579, SNB19, SCABER, SIHA, WIDR, JIYOYE, HT1197, HT1376, HT29, HT3, HELA, FADU, HPAFII, HS229T, HS578T, HS683, HS688AT, HS729, HS821T, HS895T, HS934T, HT, H4, DKMG, D341MED, COLO201, BXPC3, A388, A704, CALU6, CCFSTTG1, CHAGOK1, …	639V, 647V, AGS, AN3CA, BC1, BCP1, BFTC905, BM1604, BPH1, C33A, CA46, CAL27, CAL62, A204, A375, BT549, BV173, CMLT1, CROAP2, DAOY, DB, G401, G402, GA10, HOS, DOHH2, DOTC24510, H9, HCT116, HT1080, U2OS, REC1, RKOE6, RPMI6666, SJRH30, SKUT1, SW48, SW480, T24, SW620, TUR, KHOS240S, HUTU80, LS513, MV411, NAMALWA, MESSA, MG63, MHHPREB1, MIAPACA2, MC116, PFSK1, PSN1, SNU1, SR, ST486, SUDHL10, SUDHL8, S…
PRMT3	11726759_s_at	1.4902	0.000111	0.00512	299.411	151.898	62	446.174	245.426	61	3.9524	2.2907	5.8897	HS888SK, HS936TC1, WIDR, JIYOYE, U266B1, T98G, TCCSUP, TE125T, TT, SW684, SW900, SW579, SW1353, SW1783, SNB19, RAJI, SCABER, SIHA, NCIH295R, NCIH520, NCIH596, OE19, OE21, PANC1, MT3, MEG01, M059J, KU812, L428, LS174T, LS411N, J82, HELA, HT1197, HT1376, HT29, HT3, H4, HPAFII, HS229T, HS578T, HS683, HS688AT, HS729, HS821T, HS895T, HS934T, HT, FADU, DKMG, D341MED, COLO201, CALU6, CCFSTTG1, CHAGOK1, …	AGS, AN3CA, BC1, BCP1, BFTC905, BM1604, BPH1, A204, A375, 639V, 647V, BT549, BV173, C33A, CA46, CAL27, CAL62, CMLT1, CROAP2, DAOY, DB, DOHH2, DOTC24510, HOS, G401, G402, GA10, HT1080, H9, HCT116, HUTU80, KHOS240S, LS513, MC116, MESSA, MG63, MHHPREB1, MIAPACA2, MV411, NAMALWA, REC1, RKOE6, RPMI6666, PFSK1, PSN1, SJRH30, SKUT1, SNU1, SR, ST486, SUDHL10, SUDHL8, SUPT1, SW13, SW48, SW480, SW620, T24,…
ABCB6	11716187_a_at	-1.7978	0.000113	0.0051832	99.2613	72.8142	62	55.2139	46.5095	61	3.946	2.2854	-7.0939	HS888SK, HS936TC1, WIDR, JIYOYE, U266B1, T98G, TCCSUP, TE125T, TT, SW684, SW900, SW579, SW1353, SW1783, SNB19, RAJI, SCABER, SIHA, NCIH295R, NCIH520, NCIH596, OE19, OE21, PANC1, MT3, MEG01, M059J, KU812, L428, LS174T, LS411N, J82, HELA, HT1197, HT1376, HT29, HT3, H4, HPAFII, HS229T, HS578T, HS683, HS688AT, HS729, HS821T, HS895T, HS934T, HT, FADU, DKMG, D341MED, COLO201, CALU6, CCFSTTG1, CHAGOK1, …	AGS, AN3CA, BC1, BCP1, BFTC905, BM1604, BPH1, A204, A375, 639V, 647V, BT549, BV173, C33A, CA46, CAL27, CAL62, CMLT1, CROAP2, DAOY, DB, DOHH2, DOTC24510, HOS, G401, G402, GA10, HT1080, H9, HCT116, HUTU80, KHOS240S, LS513, MC116, MESSA, MG63, MHHPREB1, MIAPACA2, MV411, NAMALWA, REC1, RKOE6, RPMI6666, PFSK1, PSN1, SJRH30, SKUT1, SNU1, SR, ST486, SUDHL10, SUDHL8, SUPT1, SW13, SW48, SW480, SW620, T24,…
CHERP	11716770_at	1.2934	0.000114	0.0052317	303.189	100.544	62	392.155	143.512	61	3.9398	2.2814	5.0959	WIDR, JIYOYE, HS888SK, HS936TC1, U266B1, SW684, SW900, T98G, TCCSUP, TE125T, TT, SW579, SNB19, SW1353, SW1783, SCABER, SIHA, RAJI, MEG01, NCIH295R, NCIH520, NCIH596, OE19, OE21, PANC1, MT3, M059J, J82, KU812, L428, LS174T, LS411N, HT1197, HT1376, HT29, HT3, HPAFII, HS229T, HS578T, HS683, HS688AT, HS729, HS821T, HS895T, HS934T, HT, HELA, FADU, H4, DKMG, D341MED, COLO201, BXPC3, CALU6, CCFSTTG1, CH…	639V, 647V, A204, A375, AGS, AN3CA, BC1, BCP1, BFTC905, BM1604, BPH1, C33A, CA46, CAL27, CAL62, BT549, BV173, CMLT1, CROAP2, DAOY, DB, G401, G402, GA10, DOHH2, DOTC24510, H9, HCT116, HOS, HT1080, KHOS240S, HUTU80, LS513, MESSA, MG63, MHHPREB1, MIAPACA2, MV411, NAMALWA, MC116, PFSK1, PSN1, REC1, RKOE6, RPMI6666, SNU1, SR, ST486, SUDHL10, SUDHL8, SUPT1, SW13, SJRH30, SKUT1, SW48, SW480, T24, SW620,…
RFXANK	11716462_a_at	1.368	0.000114	0.0052135	330.685	126.269	62	452.363	203.702	61	3.9424	2.2829	5.393	HS888SK, HS936TC1, WIDR, JIYOYE, U266B1, T98G, TCCSUP, TE125T, TT, SW684, SW900, SW579, SNB19, RAJI, SW1353, SW1783, SCABER, SIHA, MT3, NCIH295R, NCIH520, NCIH596, OE19, OE21, PANC1, MEG01, M059J, KU812, L428, LS174T, LS411N, J82, HELA, HT1197, HT1376, HT29, HT3, HPAFII, HS229T, HS578T, HS683, HS688AT, HS729, HS821T, HS895T, HS934T, HT, H4, FADU, DKMG, D341MED, COLO201, BXPC3, A172, CALU6, CCFSTT…	A204, A375, AGS, AN3CA, BC1, BCP1, BFTC905, BM1604, BPH1, C33A, CA46, CAL27, CAL62, 639V, 647V, BT549, BV173, CMLT1, CROAP2, DAOY, DB, DOHH2, DOTC24510, G401, G402, GA10, HOS, HT1080, H9, HCT116, HUTU80, KHOS240S, LS513, MC116, MV411, NAMALWA, MESSA, MG63, MHHPREB1, MIAPACA2, REC1, RKOE6, RPMI6666, SNU1, SR, ST486, SUDHL10, SUDHL8, SUPT1, SW13, PFSK1, PSN1, SJRH30, SKUT1, SW48, SW480, SW620, T24,…
TUBA1C	11756670_x_at	-1.2748	0.000114	0.0052249	3973.38	1165.22	62	3116.93	1217.02	61	3.9393	2.2819	-5.0217	WIDR, JIYOYE, HS888SK, HS936TC1, U266B1, SW684, SW900, T98G, TCCSUP, TE125T, TT, SW579, SNB19, SCABER, SIHA, SW1353, SW1783, RAJI, MEG01, MT3, NCIH295R, NCIH520, NCIH596, OE19, OE21, PANC1, M059J, J82, KU812, L428, LS174T, LS411N, HT1197, HT1376, HT29, HT3, HELA, FADU, HPAFII, HS229T, HS578T, HS683, HS688AT, HS729, HS821T, HS895T, HS934T, HT, H4, DKMG, D341MED, COLO201, BXPC3, A388, A704, CALU6, …	639V, 647V, AGS, AN3CA, BC1, BCP1, BFTC905, BM1604, BPH1, C33A, CA46, CAL27, CAL62, A204, A375, BT549, BV173, CMLT1, CROAP2, DAOY, DB, G401, G402, GA10, HOS, DOHH2, DOTC24510, H9, HCT116, HT1080, KHOS240S, HUTU80, LS513, MV411, NAMALWA, MESSA, MG63, MHHPREB1, MIAPACA2, MC116, PFSK1, PSN1, SNU1, SR, ST486, SUDHL10, SUDHL8, SUPT1, SW13, REC1, RKOE6, RPMI6666, SJRH30, SKUT1, SW48, SW480, T24, SW620,…
PTTG1IP	11723944_a_at	-1.5172	0.000115	0.0052527	1417.09	816.073	62	934.009	484.025	61	3.936	2.2796	-5.9717	HS888SK, HS936TC1, WIDR, JIYOYE, U266B1, T98G, TCCSUP, TE125T, TT, SW684, SW900, SW579, SNB19, RAJI, SW1353, SW1783, SCABER, SIHA, MT3, NCIH295R, NCIH520, NCIH596, OE19, OE21, PANC1, MEG01, M059J, KU812, L428, LS174T, LS411N, J82, HELA, HT1197, HT1376, HT29, HT3, HPAFII, HS229T, HS578T, HS683, HS688AT, HS729, HS821T, HS895T, HS934T, HT, H4, FADU, DKMG, D341MED, COLO201, BXPC3, A172, CALU6, CCFSTT…	A204, A375, AGS, AN3CA, BC1, BCP1, BFTC905, BM1604, BPH1, C33A, CA46, CAL27, CAL62, 639V, 647V, BT549, BV173, CMLT1, CROAP2, DAOY, DB, DOHH2, DOTC24510, G401, G402, GA10, HOS, HT1080, H9, HCT116, HUTU80, KHOS240S, LS513, MC116, MV411, NAMALWA, MESSA, MG63, MHHPREB1, MIAPACA2, REC1, RKOE6, RPMI6666, SNU1, SR, ST486, SUDHL10, SUDHL8, SUPT1, SW13, PFSK1, PSN1, SJRH30, SKUT1, SW48, SW480, SW620, T24,…
PARP11	11729981_s_at	1.3649	0.000116	0.0052571	27.9392	9.35607	62	38.133	17.8042	61	3.9346	2.2793	5.3701	MT3, MEG01, M059J, KU812, L428, LS174T, LS411N, J82, HELA, HT1197, HT1376, HT29, HT3, H4, HPAFII, HS229T, HS578T, HS683, HS688AT, HS729, HS821T, HS895T, HS934T, HT, SNB19, RAJI, SCABER, SIHA, NCIH295R, NCIH520, NCIH596, OE19, OE21, PANC1, SW1353, SW1783, FADU, DKMG, D341MED, COLO201, CALU6, CCFSTTG1, CHAGOK1, CHP212, BXPC3, A172, A388, A704, BT20, 5637, HS888SK, HS936TC1, WIDR, JIYOYE, U266B1, T9…	AGS, AN3CA, BC1, BCP1, BFTC905, BM1604, BPH1, A204, A375, 639V, 647V, BT549, BV173, C33A, CA46, CAL27, CAL62, CMLT1, CROAP2, DAOY, DB, DOHH2, DOTC24510, SW48, SNU1, SR, ST486, SUDHL10, SUDHL8, SUPT1, SW13, MV411, NAMALWA, REC1, RKOE6, RPMI6666, PFSK1, PSN1, SJRH30, SKUT1, HOS, G401, G402, GA10, HT1080, H9, HCT116, HUTU80, KHOS240S, LS513, MC116, MESSA, MG63, MHHPREB1, MIAPACA2, SW480, SW620, T24,…
EXT1	11755900_a_at	-2.1844	0.000117	0.0053155	508.764	450.915	62	232.905	301.891	61	3.9287	2.2745	-8.582	HS888SK, HS936TC1, WIDR, JIYOYE, U266B1, T98G, TCCSUP, TE125T, TT, SW684, SW900, SW579, SW1353, SW1783, SNB19, RAJI, SCABER, SIHA, NCIH295R, NCIH520, NCIH596, OE19, OE21, PANC1, MT3, MEG01, M059J, KU812, L428, LS174T, LS411N, J82, HELA, HT1197, HT1376, HT29, HT3, H4, HPAFII, HS229T, HS578T, HS683, HS688AT, HS729, HS821T, HS895T, HS934T, HT, FADU, DKMG, D341MED, COLO201, CALU6, CCFSTTG1, CHAGOK1, …	AGS, AN3CA, BC1, BCP1, BFTC905, BM1604, BPH1, A204, A375, 639V, 647V, BT549, BV173, C33A, CA46, CAL27, CAL62, CMLT1, CROAP2, DAOY, DB, DOHH2, DOTC24510, HOS, G401, G402, GA10, HT1080, H9, HCT116, HUTU80, KHOS240S, LS513, MC116, MESSA, MG63, MHHPREB1, MIAPACA2, MV411, NAMALWA, REC1, RKOE6, RPMI6666, PFSK1, PSN1, SJRH30, SKUT1, SNU1, SR, ST486, SUDHL10, SUDHL8, SUPT1, SW13, SW48, SW480, SW620, T24,…
ANP32A	11754076_x_at	1.3926	0.000119	0.0053583	1031.23	429.984	62	1436.08	674.132	61	3.9242	2.271	5.4648	WIDR, JIYOYE, HS888SK, HS936TC1, U266B1, SW684, SW900, T98G, TCCSUP, TE125T, TT, SW579, SNB19, SW1353, SW1783, SCABER, SIHA, RAJI, MEG01, NCIH295R, NCIH520, NCIH596, OE19, OE21, PANC1, MT3, M059J, J82, KU812, L428, LS174T, LS411N, HT1197, HT1376, HT29, HT3, HPAFII, HS229T, HS578T, HS683, HS688AT, HS729, HS821T, HS895T, HS934T, HT, HELA, FADU, H4, DKMG, D341MED, COLO201, BXPC3, CALU6, CCFSTTG1, CH…	639V, 647V, A204, A375, AGS, AN3CA, BC1, BCP1, BFTC905, BM1604, BPH1, C33A, CA46, CAL27, CAL62, BT549, BV173, CMLT1, CROAP2, DAOY, DB, G401, G402, GA10, DOHH2, DOTC24510, H9, HCT116, HOS, HT1080, KHOS240S, HUTU80, LS513, MESSA, MG63, MHHPREB1, MIAPACA2, MV411, NAMALWA, MC116, PFSK1, PSN1, REC1, RKOE6, RPMI6666, SNU1, SR, ST486, SUDHL10, SUDHL8, SUPT1, SW13, SJRH30, SKUT1, SW48, SW480, T24, SW620,…
GNAT1	11740343_a_at	1.1347	0.000119	0.0053628	14.1299	2.21638	62	16.0337	3.03605	61	3.9228	2.2706	4.4513	WIDR, JIYOYE, HS888SK, HS936TC1, U266B1, SW684, SW900, T98G, TCCSUP, TE125T, TT, SW579, SNB19, SW1353, SW1783, SCABER, SIHA, RAJI, MEG01, NCIH295R, NCIH520, NCIH596, OE19, OE21, PANC1, MT3, M059J, J82, KU812, L428, LS174T, LS411N, HT1197, HT1376, HT29, HT3, HPAFII, HS229T, HS578T, HS683, HS688AT, HS729, HS821T, HS895T, HS934T, HT, HELA, FADU, H4, DKMG, D341MED, COLO201, BXPC3, CALU6, CCFSTTG1, CH…	639V, 647V, A204, A375, AGS, AN3CA, BC1, BCP1, BFTC905, BM1604, BPH1, C33A, CA46, CAL27, CAL62, BT549, BV173, CMLT1, CROAP2, DAOY, DB, G401, G402, GA10, DOHH2, DOTC24510, H9, HCT116, HOS, HT1080, KHOS240S, HUTU80, LS513, MESSA, MG63, MHHPREB1, MIAPACA2, MV411, NAMALWA, MC116, PFSK1, PSN1, REC1, RKOE6, RPMI6666, SNU1, SR, ST486, SUDHL10, SUDHL8, SUPT1, SW13, SJRH30, SKUT1, SW48, SW480, T24, SW620,…
KLHL23	11760228_s_at	1.8049	0.000119	0.005364	106.893	96.5504	62	192.933	139.862	61	3.9217	2.2705	7.0783	HS888SK, HS936TC1, WIDR, JIYOYE, U266B1, T98G, TCCSUP, TE125T, TT, SW684, SW900, SW579, SNB19, RAJI, SW1353, SW1783, SCABER, SIHA, MT3, NCIH295R, NCIH520, NCIH596, OE19, OE21, PANC1, MEG01, M059J, KU812, L428, LS174T, LS411N, J82, HELA, HT1197, HT1376, HT29, HT3, HPAFII, HS229T, HS578T, HS683, HS688AT, HS729, HS821T, HS895T, HS934T, HT, H4, FADU, DKMG, D341MED, COLO201, BXPC3, A172, CALU6, CCFSTT…	A204, A375, AGS, AN3CA, BC1, BCP1, BFTC905, BM1604, BPH1, C33A, CA46, CAL27, CAL62, 639V, 647V, BT549, BV173, CMLT1, CROAP2, DAOY, DB, DOHH2, DOTC24510, G401, G402, GA10, HOS, HT1080, H9, HCT116, HUTU80, KHOS240S, LS513, MC116, MV411, NAMALWA, MESSA, MG63, MHHPREB1, MIAPACA2, REC1, RKOE6, RPMI6666, SNU1, SR, ST486, SUDHL10, SUDHL8, SUPT1, SW13, PFSK1, PSN1, SJRH30, SKUT1, SW48, SW480, SW620, T24,…
PHOSPHO2-KLHL23	11760228_s_at	1.8049	0.000119	0.0053513	106.893	96.5504	62	192.933	139.862	61	3.9217	2.2715	7.0783	WIDR, JIYOYE, HS888SK, HS936TC1, U266B1, SW684, SW900, T98G, TCCSUP, TE125T, TT, SW579, SNB19, SCABER, SIHA, SW1353, SW1783, RAJI, MEG01, MT3, NCIH295R, NCIH520, NCIH596, OE19, OE21, PANC1, M059J, J82, KU812, L428, LS174T, LS411N, HT1197, HT1376, HT29, HT3, HELA, FADU, HPAFII, HS229T, HS578T, HS683, HS688AT, HS729, HS821T, HS895T, HS934T, HT, H4, DKMG, D341MED, COLO201, BXPC3, A388, A704, CALU6, …	639V, 647V, AGS, AN3CA, BC1, BCP1, BFTC905, BM1604, BPH1, C33A, CA46, CAL27, CAL62, A204, A375, BT549, BV173, CMLT1, CROAP2, DAOY, DB, G401, G402, GA10, HOS, DOHH2, DOTC24510, H9, HCT116, HT1080, KHOS240S, HUTU80, LS513, MV411, NAMALWA, MESSA, MG63, MHHPREB1, MIAPACA2, MC116, PFSK1, PSN1, SNU1, SR, ST486, SUDHL10, SUDHL8, SUPT1, SW13, REC1, RKOE6, RPMI6666, SJRH30, SKUT1, SW48, SW480, T24, SW620,…
RPL24	11753691_x_at	1.0917	0.000119	0.0053413	7601.16	1003.75	62	8297.88	938.049	61	3.9215	2.2724	4.2809	U266B1, SW684, SW900, T98G, TCCSUP, TE125T, TT, SW579, SNB19, SCABER, SIHA, SW1353, SW1783, RAJI, MEG01, MT3, HS888SK, HS936TC1, WIDR, JIYOYE, NCIH295R, NCIH520, NCIH596, OE19, OE21, PANC1, M059J, J82, KU812, L428, LS174T, LS411N, HT1197, HT1376, HT29, HT3, HELA, FADU, HPAFII, HS229T, HS578T, HS683, HS688AT, HS729, HS821T, HS895T, HS934T, HT, H4, DKMG, D341MED, COLO201, BXPC3, A388, A704, CALU6, …	639V, 647V, AGS, AN3CA, BC1, BCP1, BFTC905, BM1604, BPH1, C33A, CA46, CAL27, CAL62, A204, A375, BT549, BV173, CMLT1, CROAP2, DAOY, DB, G401, G402, GA10, HOS, DOHH2, DOTC24510, H9, HCT116, HT1080, KHOS240S, HUTU80, LS513, MV411, NAMALWA, U2OS, NTERA2CLD1, MESSA, MG63, MHHPREB1, MIAPACA2, MC116, PFSK1, PSN1, SNU1, SR, ST486, SUDHL10, SUDHL8, SUPT1, SW13, REC1, RKOE6, RPMI6666, SJRH30, SKUT1, SW48, …
DGKE	11728083_at	1.9114	0.00012	0.0053669	45.756	32.202	62	87.4569	75.9883	61	3.9183	2.2703	7.4894	MEG01, M059J, KU812, L428, LS174T, LS411N, J82, HELA, HT1197, HT1376, HT29, HT3, H4, HPAFII, HS229T, HS578T, HS683, HS688AT, HS729, HS821T, HS895T, HS934T, HT, FADU, DKMG, D341MED, COLO201, CALU6, CCFSTTG1, CHAGOK1, CHP212, BXPC3, A172, A388, A704, BT20, 5637, HS888SK, HS936TC1, WIDR, JIYOYE, U266B1, T98G, TCCSUP, TE125T, TT, SW684, SW900, SW579, SW1353, SW1783, SNB19, RAJI, SCABER, SIHA, NCIH295…	AGS, AN3CA, BC1, BCP1, BFTC905, BM1604, BPH1, A204, A375, 639V, 647V, BT549, BV173, C33A, CA46, CAL27, CAL62, CMLT1, CROAP2, DAOY, DB, DOHH2, DOTC24510, HOS, G401, G402, GA10, HT1080, H9, HCT116, HUTU80, KHOS240S, LS513, MC116, MESSA, MG63, MHHPREB1, MIAPACA2, MV411, NAMALWA, REC1, RKOE6, RPMI6666, PFSK1, PSN1, SJRH30, SKUT1, SNU1, SR, ST486, SUDHL10, SUDHL8, SUPT1, SW13, SW48, SW480, SW620, T24,…
QRICH1	11717848_a_at	1.2008	0.00012	0.0053562	394.897	104.628	62	474.188	116.446	61	3.9182	2.2711	4.7049	HS888SK, HS936TC1, WIDR, JIYOYE, U266B1, T98G, TCCSUP, TE125T, TT, SW684, SW900, SW579, SW1353, SW1783, SNB19, RAJI, SCABER, SIHA, NCIH295R, NCIH520, NCIH596, OE19, OE21, PANC1, MT3, MEG01, M059J, KU812, L428, LS174T, LS411N, J82, HELA, HT1197, HT1376, HT29, HT3, H4, HPAFII, HS229T, HS578T, HS683, HS688AT, HS729, HS821T, HS895T, HS934T, HT, FADU, DKMG, D341MED, COLO201, CALU6, CCFSTTG1, CHAGOK1, …	AGS, AN3CA, BC1, BCP1, BFTC905, BM1604, BPH1, A204, A375, 639V, 647V, BT549, BV173, C33A, CA46, CAL27, CAL62, CMLT1, CROAP2, DAOY, DB, DOHH2, DOTC24510, HOS, G401, G402, GA10, HT1080, H9, HCT116, HUTU80, KHOS240S, LS513, MC116, MESSA, MG63, MHHPREB1, MIAPACA2, MV411, NAMALWA, REC1, RKOE6, RPMI6666, PFSK1, PSN1, SJRH30, SKUT1, SNU1, SR, ST486, SUDHL10, SUDHL8, SUPT1, SW13, SW48, SW480, SW620, T24,…
BACE2	11756068_a_at	-2.4085	0.000123	0.0054585	564.16	598.412	62	234.235	254.208	61	3.909	2.2629	-9.4148	WIDR, JIYOYE, HS888SK, HS936TC1, U266B1, SW684, SW900, T98G, TCCSUP, TE125T, TT, SW579, SNB19, SW1353, SW1783, SCABER, SIHA, RAJI, MEG01, NCIH295R, NCIH520, NCIH596, OE19, OE21, PANC1, MT3, M059J, J82, KU812, L428, LS174T, LS411N, HT1197, HT1376, HT29, HT3, HPAFII, HS229T, HS578T, HS683, HS688AT, HS729, HS821T, HS895T, HS934T, HT, HELA, FADU, H4, DKMG, D341MED, COLO201, BXPC3, CALU6, CCFSTTG1, CH…	639V, 647V, A204, A375, AGS, AN3CA, BC1, BCP1, BFTC905, BM1604, BPH1, C33A, CA46, CAL27, CAL62, BT549, BV173, CMLT1, CROAP2, DAOY, DB, G401, G402, GA10, DOHH2, DOTC24510, H9, HCT116, HOS, HT1080, KHOS240S, HUTU80, LS513, MESSA, MG63, MHHPREB1, MIAPACA2, MV411, NAMALWA, MC116, PFSK1, PSN1, REC1, RKOE6, RPMI6666, SNU1, SR, ST486, SUDHL10, SUDHL8, SUPT1, SW13, SJRH30, SKUT1, SW48, SW480, T24, SW620,…
FBXO41	11721558_at	1.686	0.000123	0.005455	30.8208	18.7077	62	51.9631	37.4834	61	3.9082	2.2632	6.5891	WIDR, JIYOYE, HS888SK, HS936TC1, U266B1, SW684, SW900, T98G, TCCSUP, TE125T, TT, SW579, SNB19, SCABER, SIHA, SW1353, SW1783, RAJI, MEG01, MT3, NCIH295R, NCIH520, NCIH596, OE19, OE21, PANC1, M059J, J82, KU812, L428, LS174T, LS411N, HT1197, HT1376, HT29, HT3, HELA, FADU, HPAFII, HS229T, HS578T, HS683, HS688AT, HS729, HS821T, HS895T, HS934T, HT, H4, DKMG, D341MED, COLO201, BXPC3, A388, A704, CALU6, …	639V, 647V, AGS, AN3CA, BC1, BCP1, BFTC905, BM1604, BPH1, C33A, CA46, CAL27, CAL62, A204, A375, BT549, BV173, CMLT1, CROAP2, DAOY, DB, G401, G402, GA10, HOS, DOHH2, DOTC24510, H9, HCT116, HT1080, KHOS240S, HUTU80, LS513, MV411, NAMALWA, MESSA, MG63, MHHPREB1, MIAPACA2, MC116, PFSK1, PSN1, SNU1, SR, ST486, SUDHL10, SUDHL8, SUPT1, SW13, REC1, RKOE6, RPMI6666, SJRH30, SKUT1, SW48, SW480, T24, SW620,…
UGT1A1	11750410_a_at	-7.7583	0.000124	0.0054711	448.813	754.276	62	57.8492	155.368	61	3.9059	2.2619	-30.303	HS888SK, HS936TC1, WIDR, JIYOYE, U266B1, T98G, TCCSUP, TE125T, TT, SW684, SW900, SW579, SNB19, RAJI, SW1353, SW1783, SCABER, SIHA, MT3, NCIH295R, NCIH520, NCIH596, OE19, OE21, PANC1, MEG01, M059J, KU812, L428, LS174T, LS411N, J82, HELA, HT1197, HT1376, HT29, HT3, HPAFII, HS229T, HS578T, HS683, HS688AT, HS729, HS821T, HS895T, HS934T, HT, H4, FADU, DKMG, D341MED, COLO201, BXPC3, A172, CALU6, CCFSTT…	A204, A375, AGS, AN3CA, BC1, BCP1, BFTC905, BM1604, BPH1, C33A, CA46, CAL27, CAL62, 639V, 647V, BT549, BV173, CMLT1, CROAP2, DAOY, DB, DOHH2, DOTC24510, G401, G402, GA10, HOS, HT1080, H9, HCT116, HUTU80, KHOS240S, LS513, MC116, MV411, NAMALWA, MESSA, MG63, MHHPREB1, MIAPACA2, REC1, RKOE6, RPMI6666, SNU1, SR, ST486, SUDHL10, SUDHL8, SUPT1, SW13, PFSK1, PSN1, SJRH30, SKUT1, SW48, SW480, SW620, T24,…
UGT1A10	11750410_a_at	-7.7583	0.000124	0.0054583	448.813	754.276	62	57.8492	155.368	61	3.9059	2.2629	-30.303	HS888SK, HS936TC1, WIDR, JIYOYE, U266B1, T98G, TCCSUP, TE125T, TT, SW684, SW900, SW579, SNB19, RAJI, SW1353, SW1783, SCABER, SIHA, MT3, NCIH295R, NCIH520, NCIH596, OE19, OE21, PANC1, MEG01, M059J, KU812, L428, LS174T, LS411N, J82, HELA, HT1197, HT1376, HT29, HT3, HPAFII, HS229T, HS578T, HS683, HS688AT, HS729, HS821T, HS895T, HS934T, HT, H4, FADU, DKMG, D341MED, COLO201, BXPC3, A172, CALU6, CCFSTT…	A204, A375, AGS, AN3CA, BC1, BCP1, BFTC905, BM1604, BPH1, C33A, CA46, CAL27, CAL62, 639V, 647V, BT549, BV173, CMLT1, CROAP2, DAOY, DB, DOHH2, DOTC24510, G401, G402, GA10, HOS, HT1080, H9, HCT116, HUTU80, KHOS240S, LS513, MC116, MV411, NAMALWA, MESSA, MG63, MHHPREB1, MIAPACA2, REC1, RKOE6, RPMI6666, SNU1, SR, ST486, SUDHL10, SUDHL8, SUPT1, SW13, PFSK1, PSN1, SJRH30, SKUT1, SW48, SW480, SW620, T24,…
[truncated: 18,383 more rows]

## Sheet: Sensitive
Genomic Feature	Probe	Fold Change	P-Value	Q-Value	Resistant Group, Mean mRNA Expression	Resistant Group, StdDev	Resistant Group, N	Sensitive Group, Mean mRNA Expression	Sensitive Group, StdDev	Sensitive Group, N	-Log10 P-Value	-Log10 Q-Value	Drug Response Score	Resistant Cell Lines	Sensitive Cell Lines
[truncated: 475 more rows]

## Sheet: Resitant
Genomic Feature	Probe	Fold Change	P-Value	Q-Value	Resistant Group, Mean mRNA Expression	Resistant Group, StdDev	Resistant Group, N	Sensitive Group, Mean mRNA Expression	Sensitive Group, StdDev	Sensitive Group, N	-Log10 P-Value	-Log10 Q-Value	Drug Response Score	Resistant Cell Lines	Sensitive Cell Lines
[truncated: 165 more rows]

[truncated: 1 more sheets: Analysis Parameters]
