# Supplementary material for: Rational discovery of dual-indication multi-target PDE/Kinase inhibitor for precision anti-cancer therapy using structural systems pharmacology
Source: PLoS Comput Biol. 2019 Jun 17;15(6):e1006619. doi: 10.1371/journal.pcbi.1006619 (PMC6576746; doi:10.1371/journal.pcbi.1006619)
Supplement: S6 Table — (XLSX) [file pcbi.1006619.s006.xlsx]

## Sheet: CCLE Top 50 Cell Lines
Cell line primary name	Site Primary	Histology	Hist Subtype1	Predicted Activity Area
JM1	haematopoietic_and_lymphoid_tissue	lymphoid_neoplasm	B_cell_lymphoma_unspecified	4.33226
P12-ICHIKAWA	haematopoietic_and_lymphoid_tissue	lymphoid_neoplasm	acute_lymphoblastic_T_cell_leukaemia	4.24596
Mino	haematopoietic_and_lymphoid_tissue	lymphoid_neoplasm	mantle_cell_lymphoma	4.22679
Toledo	haematopoietic_and_lymphoid_tissue	lymphoid_neoplasm	diffuse_large_B_cell_lymphoma	4.20024
KASUMI-1	haematopoietic_and_lymphoid_tissue	haematopoietic_neoplasm	acute_myeloid_leukaemia	4.14014
MHH-CALL-2	haematopoietic_and_lymphoid_tissue	lymphoid_neoplasm	acute_lymphoblastic_B_cell_leukaemia	4.10013
ME-1	haematopoietic_and_lymphoid_tissue	haematopoietic_neoplasm	acute_myeloid_leukaemia	4.06835
Reh	haematopoietic_and_lymphoid_tissue	lymphoid_neoplasm	acute_lymphoblastic_B_cell_leukaemia	4.03887
HuT 78	haematopoietic_and_lymphoid_tissue	lymphoid_neoplasm	mycosis_fungoides-Sezary_syndrome	4.02552
CI-1	haematopoietic_and_lymphoid_tissue	lymphoid_neoplasm	B_cell_lymphoma_unspecified	3.98593
Loucy	haematopoietic_and_lymphoid_tissue	lymphoid_neoplasm	acute_lymphoblastic_T_cell_leukaemia	3.9648
AML-193	haematopoietic_and_lymphoid_tissue	haematopoietic_neoplasm	acute_myeloid_leukaemia	3.95367
NB-4	haematopoietic_and_lymphoid_tissue	haematopoietic_neoplasm	acute_myeloid_leukaemia	3.93295
NALM-1	haematopoietic_and_lymphoid_tissue	haematopoietic_neoplasm	blast_phase_chronic_myeloid_leukaemia	3.9276
Kasumi-6	haematopoietic_and_lymphoid_tissue	haematopoietic_neoplasm	acute_myeloid_leukaemia	3.92662
MHH-NB-11	autonomic_ganglia	neuroblastoma	NS	3.91873
BL-70	haematopoietic_and_lymphoid_tissue	lymphoid_neoplasm	Burkitt_lymphoma	3.90031
U-937	haematopoietic_and_lymphoid_tissue	lymphoid_neoplasm	diffuse_large_B_cell_lymphoma	3.89948
SU-DHL-5	haematopoietic_and_lymphoid_tissue	lymphoid_neoplasm	diffuse_large_B_cell_lymphoma	3.86507
KMM-1	haematopoietic_and_lymphoid_tissue	lymphoid_neoplasm	plasma_cell_myeloma	3.86456
697	haematopoietic_and_lymphoid_tissue	lymphoid_neoplasm	acute_lymphoblastic_B_cell_leukaemia	3.86393
RPMI-8402	haematopoietic_and_lymphoid_tissue	lymphoid_neoplasm	acute_lymphoblastic_T_cell_leukaemia	3.84449
SKM-1	haematopoietic_and_lymphoid_tissue	haematopoietic_neoplasm	acute_myeloid_leukaemia	3.84385
SIMA	autonomic_ganglia	neuroblastoma	NS	3.84231
NU-DUL-1	haematopoietic_and_lymphoid_tissue	lymphoid_neoplasm	B_cell_lymphoma_unspecified	3.83309
KELLY	autonomic_ganglia	neuroblastoma	NS	3.83184
ALL-SIL	haematopoietic_and_lymphoid_tissue	lymphoid_neoplasm	acute_lymphoblastic_T_cell_leukaemia	3.82938
MHH-CALL-4	haematopoietic_and_lymphoid_tissue	lymphoid_neoplasm	acute_lymphoblastic_B_cell_leukaemia	3.81901
HuNS1	haematopoietic_and_lymphoid_tissue	lymphoid_neoplasm	plasma_cell_myeloma	3.81069
OC 316	ovary	carcinoma	adenocarcinoma	3.80161
MJ	haematopoietic_and_lymphoid_tissue	lymphoid_neoplasm	mycosis_fungoides-Sezary_syndrome	3.80137
TALL-1	haematopoietic_and_lymphoid_tissue	lymphoid_neoplasm	acute_lymphoblastic_T_cell_leukaemia	3.79768
DND-41	haematopoietic_and_lymphoid_tissue	lymphoid_neoplasm	acute_lymphoblastic_T_cell_leukaemia	3.79689
SEM	haematopoietic_and_lymphoid_tissue	lymphoid_neoplasm	acute_lymphoblastic_B_cell_leukaemia	3.7948
MOLM-6	haematopoietic_and_lymphoid_tissue	haematopoietic_neoplasm	blast_phase_chronic_myeloid_leukaemia	3.75129
Ki-JK	haematopoietic_and_lymphoid_tissue	lymphoid_neoplasm	anaplastic_large_cell_lymphoma	3.74867
KMS-12-BM	haematopoietic_and_lymphoid_tissue	lymphoid_neoplasm	plasma_cell_myeloma	3.73853
GDM-1	haematopoietic_and_lymphoid_tissue	haematopoietic_neoplasm	acute_myeloid_leukaemia	3.73726
KASUMI-2	haematopoietic_and_lymphoid_tissue	lymphoid_neoplasm	acute_lymphoblastic_B_cell_leukaemia	3.72787
L-1236	haematopoietic_and_lymphoid_tissue	lymphoid_neoplasm	Hodgkin_lymphoma	3.72643
SIG-M5	haematopoietic_and_lymphoid_tissue	haematopoietic_neoplasm	acute_myeloid_leukaemia	3.72112
P3HR-1	haematopoietic_and_lymphoid_tissue	lymphoid_neoplasm	Burkitt_lymphoma	3.6981
NCI-H1694	lung	carcinoma	small_cell_carcinoma	3.69671
RH-30	soft_tissue	rhabdomyosarcoma	alveolar	3.69614
BDCM	haematopoietic_and_lymphoid_tissue	lymphoid_neoplasm	acute_lymphoblastic_B_cell_leukaemia	3.69587
COR-L23	lung	carcinoma	large_cell_carcinoma	3.69503
KYO-1	haematopoietic_and_lymphoid_tissue	haematopoietic_neoplasm	blast_phase_chronic_myeloid_leukaemia	3.69291
SU-DHL-6	haematopoietic_and_lymphoid_tissue	lymphoid_neoplasm	diffuse_large_B_cell_lymphoma	3.69038
CMK	haematopoietic_and_lymphoid_tissue	haematopoietic_neoplasm	acute_myeloid_leukaemia	3.68864
NCI-H446	lung	carcinoma	small_cell_carcinoma	3.68811

## Sheet: GDSC Top 50 Cell Lines
Name	Tissue	Tissue sub-type	Cancer	Predicted Activity Area
KARPAS-231	UNCLASSIFIED	blood	B_cell_leukemia	2.54828
P32-ISH	UNCLASSIFIED	blood	Burkitt_lymphoma	2.53573
JM1	DLBC	blood	B_cell_lymphoma	2.417
SUP-B8	UNCLASSIFIED	blood	B_cell_leukemia	2.35649
NU-DUL-1	DLBC	blood	B_cell_lymphoma	2.34877
MN-60	UNCLASSIFIED	blood	B_cell_leukemia	2.33362
Sci-1	UNCLASSIFIED	blood	B_cell_lymphoma	2.31591
U-698-M	UNCLASSIFIED	blood	B_cell_leukemia	2.27067
CTB-1	DLBC	blood	B_cell_lymphoma	2.2563
TK	DLBC	blood	B_cell_lymphoma	2.21783
ROS-50	UNCLASSIFIED	blood	B_cell_leukemia	2.20247
A2780	UNCLASSIFIED	urogenital_system	ovary	2.20005
ATN-1	ALL	blood	lymphoblastic_T_cell_leukaemia	2.19951
VAL	DLBC	blood	B_cell_lymphoma	2.18271
OCI-LY-19	DLBC	blood	B_cell_lymphoma	2.17917
RKO	COREAD	digestive_system	large_intestine	2.172
ALL-SIL	ALL	blood	T_cell_leukemia	2.1703
ES-2	UNCLASSIFIED	urogenital_system	ovary	2.1498
IHH-4	THCA	thyroid	thyroid	2.14158
SU-DHL-5	DLBC	blood	B_cell_lymphoma	2.1403
PA-1	UNCLASSIFIED	urogenital_system	ovary	2.1289
WSU-NHL	UNCLASSIFIED	blood	lymphoid_neoplasm_other	2.11987
EN	UCEC	urogenital_system	endometrium	2.1146
GI-ME-N	NB	nervous_system	neuroblastoma	2.10669
DND-41	ALL	blood	T_cell_leukemia	2.1047
Ramos-2G6-4C10	UNCLASSIFIED	blood	Burkitt_lymphoma	2.0875
LC4-1	ALL	blood	lymphoblastic_leukemia	2.08447
EFO-27	UNCLASSIFIED	urogenital_system	ovary	2.07896
WIL2-NS	UNCLASSIFIED	blood	lymphoid_neoplasm_other	2.07146
SBC-3	SCLC	lung	lung_small_cell_carcinoma	2.05876
BL-41	UNCLASSIFIED	blood	Burkitt_lymphoma	2.05564
SIG-M5	LAML	blood	acute_myeloid_leukaemia	2.04892
NCI-SNU-1	STAD	digestive_system	stomach	2.03816
SU-DHL-1	UNCLASSIFIED	blood	anaplastic_large_cell_lymphoma	2.02757
SK-NEP-1	UNCLASSIFIED	kidney	kidney	2.02443
JSC-1	DLBC	blood	B_cell_lymphoma	2.01502
DG-75	UNCLASSIFIED	blood	Burkitt_lymphoma	2.00605
GOTO	NB	nervous_system	neuroblastoma	2.00404
GR-ST	ALL	blood	lymphoblastic_leukemia	2.00212
A4-Fuk	DLBC	blood	B_cell_lymphoma	1.99535
L-363	MM	blood	myeloma	1.99322
NTERA-S-cl-D1	UNCLASSIFIED	urogenital_system	testis	1.98739
VM-CUB-1	BLCA	urogenital_system	bladder	1.98451
KE-37	ALL	blood	lymphoblastic_leukemia	1.9809
KARPAS-422	DLBC	blood	B_cell_lymphoma	1.97953
SKM-1	UNCLASSIFIED	blood	haematopoietic_neoplasm_other	1.97162
CTV-1	LAML	blood	acute_myeloid_leukaemia	1.96245
EoL-1-cell	UNCLASSIFIED	blood	haematopoietic_neoplasm_other	1.96167
MFE-319	UCEC	urogenital_system	endometrium	1.96102
BCPAP	THCA	thyroid	thyroid	1.95864
