# Supplementary material for: Rational discovery of dual-indication multi-target PDE/Kinase inhibitor for precision anti-cancer therapy using structural systems pharmacology
Source: PLoS Comput Biol. 2019 Jun 17;15(6):e1006619. doi: 10.1371/journal.pcbi.1006619 (PMC6576746; doi:10.1371/journal.pcbi.1006619)
Supplement: S7 Table — (XLSX) [file pcbi.1006619.s007.xlsx]

## Sheet: All Cases
Project.ID	Case.ID	Predicted.Activity.Area
TCGA-STAD	TCGA-CG-4462	2.45955
TCGA-HNSC	TCGA-BA-5555	2.39365
TCGA-KIRC	TCGA-BP-4774	2.36249
TCGA-STAD	TCGA-BR-8686	2.3438
TCGA-PRAD	TCGA-XK-AAJP	2.34365
TCGA-LUAD	TCGA-97-8175	2.30106
TCGA-MESO	TCGA-3U-A98I	2.29078
TCGA-BLCA	TCGA-CU-A0YO	2.28831
TCGA-UVM	TCGA-V4-A9F3	2.25077
TCGA-LGG	TCGA-HT-7606	2.25008
TCGA-LGG	TCGA-HT-7620	2.23789
TCGA-SKCM	TCGA-D3-A8GP	2.23784
TCGA-BRCA	TCGA-3C-AAAU	2.23775
TCGA-COAD	TCGA-AA-3986	2.23726
TCGA-LUAD	TCGA-49-AARN	2.23117
TCGA-THYM	TCGA-XU-A92U	2.20743
TCGA-CESC	TCGA-JW-A5VH	2.19874
TCGA-BRCA	TCGA-AR-A0TX	2.18714
TCGA-LUAD	TCGA-05-4425	2.18097
TCGA-UCEC	TCGA-EY-A1GK	2.17758
TCGA-BRCA	TCGA-AC-A3W7	2.17615
TCGA-LGG	TCGA-DU-7294	2.17406
TCGA-LIHC	TCGA-DD-AADC	2.1598
TCGA-LAML	TCGA-AB-2865	2.15597
TCGA-BRCA	TCGA-BH-A0EI	2.15426
TCGA-UCEC	TCGA-AP-A0LL	2.15034
TCGA-UCEC	TCGA-B5-A1MZ	2.14376
TCGA-THCA	TCGA-CE-A485	2.12885
TCGA-LIHC	TCGA-WX-AA47	2.12451
TCGA-UCEC	TCGA-EY-A2OP	2.12349
TCGA-LUSC	TCGA-63-A5MS	2.12212
TCGA-PRAD	TCGA-ZG-A9LM	2.12179
TCGA-UCEC	TCGA-AJ-A3BH	2.11667
TCGA-BRCA	TCGA-E9-A3QA	2.11592
TCGA-LIHC	TCGA-K7-A5RG	2.11583
TCGA-SKCM	TCGA-EE-A2MD	2.11389
TCGA-BRCA	TCGA-AN-A03Y	2.11139
TCGA-BLCA	TCGA-CF-A9FH	2.10771
TCGA-KIRC	TCGA-A3-3329	2.10759
TCGA-BRCA	TCGA-E9-A6HE	2.10708
TCGA-BLCA	TCGA-XF-AAMY	2.10285
TCGA-UVM	TCGA-VD-A8KK	2.0991
TCGA-LGG	TCGA-HT-7479	2.09741
TCGA-READ	TCGA-CI-6624	2.08934
TCGA-PRAD	TCGA-EJ-5516	2.07689
TCGA-PAAD	TCGA-HZ-A8P0	2.07074
TCGA-HNSC	TCGA-CV-7236	2.06443
TCGA-LGG	TCGA-FG-8182	2.05669
TCGA-SKCM	TCGA-D3-A3ML	2.05295
TCGA-LUSC	TCGA-34-5241	2.04798
TCGA-LIHC	TCGA-LG-A9QC	2.04701
TCGA-KIRC	TCGA-BP-5182	2.04675
TCGA-COAD	TCGA-CM-6167	2.04395
TCGA-BLCA	TCGA-ZF-AA56	2.04259
TCGA-PAAD	TCGA-IB-AAUV	2.04171
TCGA-LUSC	TCGA-85-6798	2.03309
TCGA-KIRC	TCGA-A3-3378	2.03291
TCGA-LUSC	TCGA-85-7843	2.03211
TCGA-BRCA	TCGA-A2-A0SU	2.02906
TARGET-AML	TARGET-20-PANFMG	2.02696
TCGA-COAD	TCGA-DM-A1D7	2.0209
TCGA-SKCM	TCGA-XV-A9W5	2.01878
TCGA-DLBC	TCGA-GS-A9TU	2.01608
TCGA-CHOL	TCGA-W5-AA2G	2.01031
TCGA-BRCA	TCGA-C8-A12K	2.01019
TCGA-LUSC	TCGA-MF-A522	2.00584
TCGA-ACC	TCGA-OR-A5KW	2.00556
TCGA-TGCT	TCGA-2G-AALT	2.00482
TCGA-GBM	TCGA-14-1825	2.00358
TCGA-HNSC	TCGA-CN-6995	1.99869
TCGA-HNSC	TCGA-CN-A49B	1.9919
TCGA-BLCA	TCGA-G2-A2ES	1.98805
TCGA-HNSC	TCGA-UF-A7JO	1.98729
TCGA-LGG	TCGA-CS-5394	1.98605
TCGA-BLCA	TCGA-4Z-AA7R	1.98501
TCGA-BLCA	TCGA-XF-AAMW	1.98344
TCGA-HNSC	TCGA-CN-4728	1.97606
TCGA-HNSC	TCGA-BA-A6DG	1.97351
TCGA-DLBC	TCGA-FA-A7DS	1.97332
TCGA-KIRP	TCGA-IA-A83V	1.97246
TCGA-BRCA	TCGA-BH-A8G0	1.97047
TCGA-STAD	TCGA-VQ-A91X	1.96975
TCGA-DLBC	TCGA-FF-8041	1.96144
TCGA-KIRC	TCGA-EU-5907	1.9599
TCGA-KIRC	TCGA-BP-4160	1.95932
TCGA-LUAD	TCGA-49-4507	1.95174
TCGA-SKCM	TCGA-EB-A5VU	1.95029
TCGA-PRAD	TCGA-HC-8216	1.94681
TCGA-BRCA	TCGA-BH-A0HU	1.94534
TCGA-CESC	TCGA-EA-A5FO	1.94332
TCGA-COAD	TCGA-5M-AATA	1.9426
TCGA-THYM	TCGA-XU-A92X	1.94224
TCGA-OV	TCGA-04-1356	1.94214
TCGA-LUSC	TCGA-39-5039	1.94059
TCGA-STAD	TCGA-VQ-A91U	1.93689
TCGA-KIRP	TCGA-AL-3471	1.93594
TCGA-HNSC	TCGA-CR-7398	1.93355
TCGA-UCEC	TCGA-BK-A0CC	1.93331
TCGA-SKCM	TCGA-EE-A2GL	1.93249
TCGA-CESC	TCGA-DS-A7WF	1.93042
TCGA-UCS	TCGA-N8-A4PI	1.92947
TCGA-STAD	TCGA-VQ-AA6A	1.92786
TCGA-BRCA	TCGA-AC-A2FO	1.92721
TCGA-SKCM	TCGA-BF-A1Q0	1.9258
TCGA-TGCT	TCGA-S6-A8JX	1.91867
TCGA-BLCA	TCGA-KQ-A41O	1.91727
TCGA-BRCA	TCGA-A8-A08I	1.91657
TCGA-LGG	TCGA-HT-7483	1.91575
TCGA-KICH	TCGA-KO-8405	1.91153
TCGA-KIRP	TCGA-IA-A40U	1.90954
TCGA-BRCA	TCGA-GM-A3NY	1.90838
TCGA-OV	TCGA-29-1705	1.90634
TCGA-OV	TCGA-23-1030	1.90606
TCGA-HNSC	TCGA-D6-A6EK	1.90532
TCGA-COAD	TCGA-CM-4743	1.90453
TCGA-PRAD	TCGA-KK-A8IL	1.90396
TCGA-UCS	TCGA-N5-A4RV	1.89757
TCGA-PRAD	TCGA-EJ-A46E	1.89749
TCGA-ACC	TCGA-OR-A5LA	1.89402
TCGA-PAAD	TCGA-IB-A7LX	1.89298
TCGA-LUAD	TCGA-97-8171	1.89183
TCGA-LUAD	TCGA-44-5644	1.89149
TCGA-ESCA	TCGA-R6-A8W8	1.89028
TCGA-THCA	TCGA-FK-A4UB	1.88812
TCGA-HNSC	TCGA-MT-A7BN	1.88776
TCGA-SARC	TCGA-X6-A8C3	1.88559
TCGA-ESCA	TCGA-L5-A43J	1.88555
TCGA-KIRC	TCGA-CJ-6028	1.88497
TCGA-OV	TCGA-13-1409	1.88323
TCGA-PCPG	TCGA-WB-A81R	1.87987
TCGA-READ	TCGA-AG-A01J	1.87722
TCGA-ESCA	TCGA-L5-A4OX	1.87645
TCGA-ESCA	TCGA-JY-A6FB	1.87583
TCGA-BLCA	TCGA-ZF-AA4N	1.87553
TCGA-OV	TCGA-09-2054	1.87451
TCGA-ESCA	TCGA-LN-A49O	1.8734
TCGA-STAD	TCGA-BR-8679	1.8722
TCGA-KIRC	TCGA-CJ-5682	1.87203
TCGA-THCA	TCGA-FK-A3S3	1.87105
TCGA-LGG	TCGA-S9-A6WO	1.86942
TCGA-HNSC	TCGA-CR-7391	1.86875
TCGA-PCPG	TCGA-QT-A5XJ	1.86841
TCGA-LAML	TCGA-AB-2826	1.86715
TCGA-KIRP	TCGA-B9-5156	1.86693
TCGA-BRCA	TCGA-BH-A0BC	1.86616
TCGA-HNSC	TCGA-CR-7379	1.86535
TCGA-PRAD	TCGA-J9-A8CM	1.86282
TCGA-HNSC	TCGA-QK-A64Z	1.86251
TCGA-KIRC	TCGA-CJ-4881	1.85926
TCGA-LGG	TCGA-DH-5141	1.85856
TCGA-COAD	TCGA-CM-6677	1.85771
TCGA-STAD	TCGA-RD-A7BS	1.85736
TCGA-UCEC	TCGA-FL-A1YI	1.85652
TCGA-GBM	TCGA-15-1444	1.85624
TCGA-SARC	TCGA-DX-A7EU	1.85526
TCGA-HNSC	TCGA-CN-5361	1.85314
TCGA-LGG	TCGA-DH-A7UU	1.85221
TCGA-DLBC	TCGA-GR-7351	1.85199
TCGA-PRAD	TCGA-FC-A66V	1.85061
TCGA-LGG	TCGA-DB-5280	1.85052
TCGA-BRCA	TCGA-A2-A0ST	1.84719
TCGA-HNSC	TCGA-CN-4725	1.843
TCGA-BRCA	TCGA-A8-A096	1.84295
TCGA-BRCA	TCGA-B6-A0I2	1.84129
TCGA-OV	TCGA-13-1483	1.83934
TCGA-LIHC	TCGA-DD-AAVV	1.83924
TCGA-LGG	TCGA-DB-A64P	1.83649
TCGA-BRCA	TCGA-AO-A0JF	1.83464
TCGA-GBM	TCGA-06-2569	1.834
TCGA-BRCA	TCGA-A7-A26H	1.83391
TCGA-STAD	TCGA-HU-A4GD	1.83384
TCGA-STAD	TCGA-D7-8574	1.83324
TCGA-HNSC	TCGA-CV-A468	1.83293
TCGA-KIRC	TCGA-B0-5107	1.83221
TCGA-SARC	TCGA-PC-A5DP	1.82714
TCGA-COAD	TCGA-AA-3930	1.82644
TCGA-OV	TCGA-61-1919	1.82476
TCGA-PRAD	TCGA-KC-A7F3	1.82281
TCGA-ESCA	TCGA-R6-A8WG	1.82268
TCGA-BRCA	TCGA-C8-A12Z	1.81959
TCGA-COAD	TCGA-D5-6926	1.8169
TCGA-PRAD	TCGA-KK-A7AU	1.81688
TCGA-GBM	TCGA-06-0158	1.81665
TCGA-PRAD	TCGA-YL-A8SP	1.8165
TCGA-LUSC	TCGA-77-8130	1.81493
TCGA-THCA	TCGA-H2-A421	1.81359
TCGA-UCEC	TCGA-AJ-A3BF	1.81287
TCGA-HNSC	TCGA-T3-A92M	1.81189
TCGA-BRCA	TCGA-B6-A0RE	1.81089
TCGA-COAD	TCGA-AA-3833	1.81088
TCGA-STAD	TCGA-CD-A4MG	1.8105
TCGA-STAD	TCGA-BR-8296	1.81034
TCGA-HNSC	TCGA-T2-A6WX	1.80962
TCGA-LIHC	TCGA-EP-A2KA	1.80912
TCGA-PRAD	TCGA-KK-A59Y	1.80815
TCGA-BLCA	TCGA-FD-A3SN	1.80789
TCGA-PAAD	TCGA-IB-8127	1.80753
TCGA-STAD	TCGA-D7-A4Z0	1.80627
TCGA-COAD	TCGA-NH-A6GB	1.80533
TCGA-BRCA	TCGA-E2-A150	1.80443
TCGA-SKCM	TCGA-ER-A199	1.80299
TCGA-THYM	TCGA-5U-AB0E	1.80249
TCGA-SARC	TCGA-DX-A8BM	1.80201
TCGA-UCEC	TCGA-EY-A1GV	1.80119
TCGA-PRAD	TCGA-EJ-5532	1.80021
TCGA-KIRC	TCGA-BP-5178	1.79977
TCGA-LUAD	TCGA-91-6829	1.7989
TCGA-KIRP	TCGA-5P-A9K8	1.79721
TCGA-LUSC	TCGA-37-4133	1.7967
TCGA-BLCA	TCGA-KQ-A41R	1.79552
TCGA-SKCM	TCGA-EB-A3XF	1.79411
TCGA-STAD	TCGA-RD-A8N5	1.79395
TCGA-LIHC	TCGA-DD-A4NI	1.79349
TCGA-LUSC	TCGA-85-8580	1.79117
TCGA-KIRC	TCGA-CJ-4878	1.79069
TCGA-PRAD	TCGA-H9-A6BX	1.79056
TCGA-SKCM	TCGA-QB-A6FS	1.79035
TCGA-THYM	TCGA-ZB-A964	1.78896
TCGA-SKCM	TCGA-DA-A1IA	1.78823
TARGET-WT	TARGET-50-PAJNCZ	1.78802
TCGA-THCA	TCGA-DE-A69K	1.78734
TCGA-PRAD	TCGA-XK-AAIR	1.78435
TCGA-LUAD	TCGA-86-8280	1.78246
TCGA-BRCA	TCGA-C8-A12Y	1.7814
TCGA-OV	TCGA-09-2056	1.78125
TCGA-UCEC	TCGA-A5-A3LP	1.78102
TCGA-LUSC	TCGA-66-2786	1.77991
TCGA-PAAD	TCGA-FB-AAPS	1.77958
TCGA-STAD	TCGA-BR-4256	1.77729
TCGA-PRAD	TCGA-YL-A8SI	1.7764
TCGA-PAAD	TCGA-XN-A8T3	1.77551
TCGA-LGG	TCGA-HT-A615	1.77272
TCGA-BLCA	TCGA-E7-A519	1.77232
TCGA-COAD	TCGA-AA-3869	1.76958
TCGA-PRAD	TCGA-V1-A9O7	1.76929
TCGA-THYM	TCGA-ZB-A963	1.768
TCGA-GBM	TCGA-76-4926	1.76741
TCGA-UCEC	TCGA-BS-A0V7	1.76693
TCGA-LUSC	TCGA-66-2744	1.7663
TCGA-KIRC	TCGA-CJ-6031	1.76612
TCGA-COAD	TCGA-F4-6855	1.76573
TCGA-READ	TCGA-AF-5654	1.76571
TCGA-DLBC	TCGA-GR-A4D4	1.76361
TCGA-STAD	TCGA-BR-8382	1.76271
TCGA-OV	TCGA-23-2084	1.76148
TCGA-LGG	TCGA-HT-7860	1.76083
TCGA-CESC	TCGA-C5-A1MN	1.76071
TCGA-LUSC	TCGA-56-7822	1.7597
TCGA-COAD	TCGA-DM-A28G	1.75947
TCGA-UCEC	TCGA-A5-A3LO	1.75559
TCGA-SARC	TCGA-FX-A76Y	1.75354
TCGA-LGG	TCGA-TQ-A7RH	1.75312
TCGA-ACC	TCGA-OR-A5L3	1.75287
TCGA-BRCA	TCGA-BH-A0DE	1.75226
TCGA-PRAD	TCGA-KK-A59X	1.75221
TCGA-BRCA	TCGA-D8-A1JF	1.75135
TCGA-UCEC	TCGA-AX-A2HF	1.75106
TCGA-GBM	TCGA-06-2565	1.75011
TCGA-BRCA	TCGA-GM-A2DL	1.7482
TCGA-COAD	TCGA-CA-6715	1.74802
TCGA-KICH	TCGA-KM-8439	1.74795
TCGA-ESCA	TCGA-Z6-A8JD	1.74698
TCGA-BLCA	TCGA-CF-A5U8	1.74642
TCGA-MESO	TCGA-3U-A98H	1.74638
TCGA-LAML	TCGA-AB-2995	1.74567
TCGA-KIRC	TCGA-CJ-5679	1.74534
TCGA-LUSC	TCGA-43-8116	1.74499
TCGA-LGG	TCGA-P5-A72U	1.74282
TCGA-SARC	TCGA-X6-A8C7	1.74198
TCGA-ESCA	TCGA-JY-A6FG	1.74144
TCGA-BLCA	TCGA-E7-A7PW	1.74102
TARGET-WT	TARGET-50-PAJPCM	1.7409
TCGA-LGG	TCGA-HT-A5RC	1.73565
TCGA-BLCA	TCGA-DK-A6B1	1.73486
TCGA-ESCA	TCGA-IG-A3QL	1.73478
TCGA-KIRC	TCGA-CJ-4895	1.73198
TCGA-MESO	TCGA-TS-A8AS	1.73038
TCGA-READ	TCGA-EI-6882	1.73013
TCGA-LIHC	TCGA-5R-AA1D	1.72909
TCGA-SARC	TCGA-DX-A8BJ	1.72819
TCGA-UVM	TCGA-V4-A9EJ	1.72723
TCGA-OV	TCGA-29-1768	1.72654
TCGA-PAAD	TCGA-IB-7885	1.72635
TCGA-UCEC	TCGA-AP-A1DO	1.72505
TCGA-GBM	TCGA-12-0619	1.72498
TCGA-BRCA	TCGA-AR-A1AS	1.72407
TCGA-BRCA	TCGA-AC-A2FE	1.72401
TCGA-HNSC	TCGA-CR-6471	1.72311
TCGA-OV	TCGA-24-1845	1.72304
TCGA-STAD	TCGA-RD-A8N9	1.72272
TCGA-UCEC	TCGA-AX-A3G9	1.72201
TCGA-KIRC	TCGA-CZ-5470	1.72175
TCGA-BRCA	TCGA-D8-A1JE	1.72093
TCGA-KIRP	TCGA-G7-6793	1.7201
TCGA-COAD	TCGA-DM-A28F	1.72009
TCGA-BLCA	TCGA-E7-A6ME	1.71884
TCGA-ACC	TCGA-OR-A5LB	1.71856
TCGA-OV	TCGA-31-1944	1.71762
TCGA-CESC	TCGA-VS-A8EC	1.7145
TCGA-SARC	TCGA-QQ-A8VH	1.71393
TCGA-BRCA	TCGA-D8-A73U	1.71292
TCGA-SKCM	TCGA-EE-A29T	1.71286
TCGA-PRAD	TCGA-CH-5765	1.71265
TCGA-PRAD	TCGA-HC-A6AP	1.71182
TCGA-HNSC	TCGA-BA-4078	1.71147
TCGA-KIRC	TCGA-B8-5165	1.71083
TCGA-BLCA	TCGA-XF-A9SW	1.70954
TCGA-LGG	TCGA-QH-A6XA	1.70942
TCGA-PRAD	TCGA-CH-5772	1.709
TCGA-BRCA	TCGA-C8-A12Q	1.7088
TCGA-BRCA	TCGA-BH-A0DL	1.70804
TCGA-THYM	TCGA-XU-A932	1.70786
TARGET-WT	TARGET-50-PAKNRX	1.70759
TCGA-LIHC	TCGA-DD-AADQ	1.70597
TCGA-BLCA	TCGA-ZF-A9RM	1.70591
TCGA-STAD	TCGA-VQ-A8E2	1.70587
TCGA-SKCM	TCGA-EE-A2GB	1.70511
TCGA-LIHC	TCGA-QA-A7B7	1.70438
TCGA-BRCA	TCGA-A8-A06Z	1.70335
TCGA-THCA	TCGA-DJ-A2PV	1.70143
TCGA-HNSC	TCGA-CQ-6222	1.70026
TCGA-BRCA	TCGA-D8-A1Y0	1.69849
TCGA-OV	TCGA-29-1769	1.69681
TCGA-BLCA	TCGA-DK-A1AA	1.69577
TCGA-KIRP	TCGA-B9-A8YH	1.69478
TCGA-OV	TCGA-10-0936	1.69407
TCGA-ESCA	TCGA-R6-A6Y0	1.6935
TCGA-STAD	TCGA-VQ-A8P2	1.6928
TCGA-CESC	TCGA-JX-A3Q0	1.69279
TCGA-STAD	TCGA-VQ-A8PB	1.69273
TCGA-SARC	TCGA-WK-A8XX	1.69199
TCGA-SARC	TCGA-DX-A3LT	1.69144
TCGA-STAD	TCGA-VQ-A8E0	1.69116
TCGA-KIRC	TCGA-B0-5700	1.69089
TCGA-BLCA	TCGA-XF-AAMR	1.69083
TCGA-THCA	TCGA-BJ-A191	1.6887
TCGA-LUSC	TCGA-85-8048	1.68813
TCGA-KIRP	TCGA-B9-5155	1.68804
TCGA-CESC	TCGA-BI-A0VR	1.68742
TCGA-LUAD	TCGA-38-4625	1.68681
TCGA-HNSC	TCGA-CV-A45P	1.68611
TCGA-BRCA	TCGA-AO-A1KQ	1.68594
TCGA-KIRP	TCGA-UZ-A9PP	1.68581
TCGA-TGCT	TCGA-XE-A8H1	1.68487
TCGA-UCEC	TCGA-EY-A1GD	1.68486
TCGA-PAAD	TCGA-FB-AAQ6	1.68403
TCGA-CHOL	TCGA-ZH-A8Y8	1.68325
TCGA-UCEC	TCGA-B5-A11R	1.68221
TCGA-KIRC	TCGA-B0-4818	1.68219
TARGET-WT	TARGET-50-PAJLTI	1.68212
TCGA-LUSC	TCGA-94-A4VJ	1.68135
TCGA-LGG	TCGA-DU-A7T6	1.68124
TCGA-COAD	TCGA-CM-4751	1.68116
TCGA-BLCA	TCGA-XF-A8HF	1.68036
TCGA-KIRP	TCGA-G7-A8LC	1.67932
TCGA-BLCA	TCGA-DK-A6AV	1.67915
TCGA-CESC	TCGA-VS-A9U5	1.679
TCGA-LUSC	TCGA-77-8128	1.67846
TCGA-UCEC	TCGA-BS-A0UL	1.67832
TCGA-LUAD	TCGA-78-7149	1.67827
TARGET-WT	TARGET-50-PAKFYV	1.67812
TCGA-LAML	TCGA-AB-2979	1.67776
TCGA-LGG	TCGA-DU-8163	1.67688
TCGA-LIHC	TCGA-DD-AACG	1.67681
TCGA-THCA	TCGA-EL-A3CM	1.67612
TCGA-UCEC	TCGA-FL-A1YU	1.67574
TCGA-THCA	TCGA-E8-A242	1.67493
TCGA-LGG	TCGA-TQ-A7RW	1.67475
TCGA-LGG	TCGA-TQ-A7RS	1.67429
TCGA-STAD	TCGA-FP-8631	1.67425
TCGA-GBM	TCGA-06-0132	1.67316
TCGA-KIRC	TCGA-BP-5200	1.67196
TCGA-HNSC	TCGA-CR-6488	1.67148
TCGA-UCEC	TCGA-AP-A0LH	1.67141
TCGA-CESC	TCGA-C5-A2LX	1.67137
TCGA-OV	TCGA-13-0727	1.66896
TCGA-BRCA	TCGA-A7-A26G	1.66743
TCGA-SKCM	TCGA-D3-A8GN	1.66717
TCGA-BRCA	TCGA-EW-A1PE	1.66684
TCGA-SARC	TCGA-RN-A68Q	1.66604
TARGET-AML	TARGET-20-PANWHP	1.66387
TCGA-BRCA	TCGA-LL-A73Z	1.6637
TCGA-PRAD	TCGA-VP-A87D	1.6628
TCGA-GBM	TCGA-28-5209	1.66275
TCGA-CESC	TCGA-EA-A439	1.66245
TCGA-SKCM	TCGA-RP-A6K9	1.66227
TCGA-BLCA	TCGA-BT-A3PK	1.66223
TCGA-STAD	TCGA-R5-A7O7	1.66221
TCGA-UCEC	TCGA-AX-A1C9	1.66114
TCGA-UCEC	TCGA-EO-A3B1	1.66056
TCGA-UCS	TCGA-NA-A4QY	1.66008
TCGA-PRAD	TCGA-X4-A8KQ	1.65853
TCGA-BLCA	TCGA-GC-A3BM	1.65737
TCGA-BRCA	TCGA-XX-A899	1.65699
TCGA-OV	TCGA-23-1116	1.65691
TCGA-STAD	TCGA-BR-6452	1.65516
TCGA-COAD	TCGA-AA-3502	1.65492
TCGA-LUSC	TCGA-90-A4EE	1.65467
TCGA-UCEC	TCGA-B5-A0JS	1.65465
TCGA-BRCA	TCGA-A2-A1FZ	1.65307
TCGA-THYM	TCGA-XM-A8RB	1.65227
TCGA-BRCA	TCGA-A2-A0YI	1.65039
TCGA-BRCA	TCGA-AC-A23E	1.64996
TCGA-STAD	TCGA-BR-8589	1.64976
TCGA-TGCT	TCGA-2G-AAKM	1.64953
TCGA-LUAD	TCGA-78-7539	1.64827
TCGA-THYM	TCGA-4X-A9F9	1.64765
TCGA-OV	TCGA-61-1910	1.6471
TCGA-LUAD	TCGA-44-6778	1.6467
TCGA-BRCA	TCGA-A8-A07C	1.6461
TCGA-THCA	TCGA-DJ-A2Q5	1.6461
TCGA-BLCA	TCGA-DK-A1A6	1.64481
TCGA-THYM	TCGA-4V-A9QU	1.6441
TCGA-OV	TCGA-23-1107	1.64355
TCGA-BRCA	TCGA-GM-A2DA	1.64351
TCGA-LUSC	TCGA-66-2742	1.64226
TCGA-UCEC	TCGA-B5-A11L	1.64223
TCGA-HNSC	TCGA-CQ-6223	1.64169
TCGA-PAAD	TCGA-F2-A44G	1.64132
TCGA-HNSC	TCGA-DQ-5625	1.6405
TCGA-PRAD	TCGA-KK-A6E3	1.64039
TCGA-LIHC	TCGA-RC-A6M4	1.63982
TCGA-OV	TCGA-04-1341	1.63932
TCGA-LUSC	TCGA-98-8020	1.6383
TCGA-PRAD	TCGA-VP-A87B	1.63817
TCGA-BRCA	TCGA-C8-A137	1.63776
TCGA-COAD	TCGA-AA-3979	1.63758
TCGA-UCEC	TCGA-5S-A9Q8	1.63709
TCGA-BRCA	TCGA-C8-A274	1.63695
TCGA-LIHC	TCGA-CC-A5UC	1.63634
TCGA-LGG	TCGA-DU-7006	1.63521
TCGA-LGG	TCGA-FG-A6J1	1.63451
TCGA-LUAD	TCGA-91-8496	1.63441
TCGA-LUAD	TCGA-67-6215	1.63227
TCGA-KIRP	TCGA-A4-8515	1.63216
TCGA-HNSC	TCGA-CR-6482	1.63045
TCGA-KICH	TCGA-KO-8403	1.62944
TCGA-PRAD	TCGA-EJ-7330	1.62926
TCGA-SKCM	TCGA-EB-A82B	1.62899
TCGA-THCA	TCGA-BJ-A0Z9	1.62802
TCGA-COAD	TCGA-AA-A022	1.62679
TCGA-CHOL	TCGA-W5-AA31	1.62678
TCGA-STAD	TCGA-BR-8289	1.62677
TCGA-KIRC	TCGA-BP-4784	1.62649
TCGA-STAD	TCGA-CG-4304	1.6253
TCGA-PRAD	TCGA-EJ-5499	1.62493
TCGA-UCEC	TCGA-B5-A1MR	1.62398
TCGA-PAAD	TCGA-2J-AABU	1.62387
TCGA-LIHC	TCGA-DD-AAC8	1.62369
TCGA-CESC	TCGA-DS-A7WI	1.62354
TCGA-THCA	TCGA-DJ-A3V9	1.62285
TCGA-SKCM	TCGA-GN-A26D	1.62094
TCGA-GBM	TCGA-06-0749	1.62092
TCGA-KIRC	TCGA-CZ-4856	1.62086
TCGA-BRCA	TCGA-AR-A0TQ	1.61995
TCGA-KIRC	TCGA-MM-A564	1.61958
TCGA-SKCM	TCGA-D3-A8GL	1.61919
TCGA-STAD	TCGA-CG-5717	1.61845
TCGA-BLCA	TCGA-DK-A6AW	1.61704
TCGA-SKCM	TCGA-EB-A42Z	1.61655
TCGA-KIRC	TCGA-BP-4985	1.61629
TCGA-LUSC	TCGA-85-A4QR	1.61604
TCGA-ACC	TCGA-OR-A5JG	1.61509
TCGA-SKCM	TCGA-EE-A29Q	1.61466
TCGA-COAD	TCGA-CM-5863	1.61456
TCGA-LUSC	TCGA-LA-A446	1.6144
TCGA-THCA	TCGA-ET-A39O	1.61404
TCGA-ACC	TCGA-P6-A5OF	1.61338
TCGA-BRCA	TCGA-E2-A14Y	1.61219
TCGA-KIRC	TCGA-B8-5158	1.60991
TCGA-SARC	TCGA-X6-A7WD	1.60929
TCGA-SKCM	TCGA-FS-A4F0	1.60913
TCGA-TGCT	TCGA-2G-AAFI	1.60814
TCGA-KIRP	TCGA-B9-7268	1.60808
TCGA-BRCA	TCGA-A8-A09B	1.60808
TCGA-KIRC	TCGA-CJ-4889	1.60737
TARGET-AML	TARGET-20-PANINI	1.60727
TCGA-UCEC	TCGA-D1-A165	1.60644
TCGA-PRAD	TCGA-M7-A71Y	1.6062
TCGA-LUSC	TCGA-77-8143	1.60593
TCGA-PCPG	TCGA-RW-A685	1.60554
TCGA-BRCA	TCGA-E2-A107	1.60548
TCGA-LUAD	TCGA-05-4430	1.60524
TCGA-PRAD	TCGA-EJ-5509	1.60519
TCGA-PRAD	TCGA-YL-A8HJ	1.60513
TCGA-BRCA	TCGA-EW-A1P4	1.6025
TCGA-STAD	TCGA-BR-A4CR	1.60247
TCGA-HNSC	TCGA-CR-7388	1.60218
TCGA-KIRC	TCGA-DV-A4VX	1.60169
TCGA-GBM	TCGA-06-0645	1.60098
TCGA-BRCA	TCGA-BH-A0H6	1.60072
TCGA-LUAD	TCGA-95-7948	1.60061
TCGA-PRAD	TCGA-XK-AAJR	1.6004
TCGA-UCEC	TCGA-FI-A2F8	1.60005
TCGA-PRAD	TCGA-FC-7708	1.59967
TCGA-LUSC	TCGA-77-A5GA	1.59941
TCGA-BLCA	TCGA-ZF-AA53	1.59932
TCGA-KICH	TCGA-KO-8407	1.5987
TCGA-SKCM	TCGA-D3-A51H	1.59818
TCGA-LUSC	TCGA-21-5787	1.59767
TCGA-HNSC	TCGA-IQ-A61J	1.59697
TCGA-KIRP	TCGA-BQ-7053	1.59697
TCGA-UCEC	TCGA-BG-A0MG	1.59503
TCGA-OV	TCGA-09-0364	1.59475
TCGA-UCEC	TCGA-FI-A2CX	1.59392
TCGA-SARC	TCGA-DX-A1KX	1.59335
TCGA-PRAD	TCGA-V1-A8X3	1.59333
TCGA-THCA	TCGA-BJ-A18Z	1.59289
TCGA-ESCA	TCGA-IG-A3YB	1.59273
TCGA-PAAD	TCGA-IB-AAUN	1.59266
TCGA-SKCM	TCGA-EE-A29D	1.59248
TCGA-LIHC	TCGA-DD-AAVR	1.59238
TCGA-PRAD	TCGA-G9-7523	1.5919
TCGA-LUAD	TCGA-78-7145	1.59151
TCGA-BLCA	TCGA-K4-A4AB	1.59113
TCGA-KIRC	TCGA-A3-3331	1.59042
TCGA-ESCA	TCGA-LN-A5U5	1.58994
TCGA-HNSC	TCGA-IQ-7632	1.58986
TCGA-READ	TCGA-CI-6619	1.58938
TCGA-BRCA	TCGA-AN-A0XL	1.58928
TCGA-UCEC	TCGA-AJ-A2QL	1.58926
TCGA-SKCM	TCGA-BF-A3DN	1.58782
TCGA-LUAD	TCGA-55-8087	1.58764
TCGA-ESCA	TCGA-L5-A4OQ	1.58755
TCGA-LUSC	TCGA-63-A5MP	1.58751
TARGET-WT	TARGET-50-PAEAFB	1.58717
TCGA-BRCA	TCGA-AN-A0AT	1.5863
TCGA-HNSC	TCGA-CN-A499	1.58621
TCGA-ACC	TCGA-OR-A5J8	1.58609
TCGA-THYM	TCGA-XM-A8R9	1.58413
TCGA-PCPG	TCGA-S7-A7X2	1.58413
TCGA-THCA	TCGA-EL-A3GX	1.58404
TCGA-OV	TCGA-61-1900	1.58281
TCGA-THCA	TCGA-ET-A39K	1.58147
TCGA-BRCA	TCGA-AN-A03X	1.58131
TCGA-PAAD	TCGA-IB-AAUQ	1.58127
TCGA-UCEC	TCGA-E6-A1LZ	1.58094
TCGA-THCA	TCGA-E3-A3DY	1.58064
TCGA-LUSC	TCGA-56-6546	1.58057
TCGA-LAML	TCGA-AB-2836	1.58017
TCGA-TGCT	TCGA-SB-A76C	1.58
TCGA-SKCM	TCGA-D3-A3MU	1.57931
TCGA-LUSC	TCGA-52-7809	1.57919
TCGA-KIRC	TCGA-CJ-4634	1.57908
TCGA-PAAD	TCGA-3A-A9J0	1.57859
TCGA-HNSC	TCGA-BA-5558	1.57844
TCGA-KICH	TCGA-KM-8639	1.57778
TCGA-HNSC	TCGA-CR-7394	1.57767
TCGA-BRCA	TCGA-AR-A1AL	1.5776
TCGA-KIRC	TCGA-BP-4994	1.57385
TCGA-LUSC	TCGA-85-A4CL	1.57288
TCGA-SKCM	TCGA-BF-A5ER	1.57246
TCGA-PRAD	TCGA-YL-A8S8	1.57236
TCGA-DLBC	TCGA-FF-8046	1.57225
TCGA-LGG	TCGA-QH-A6CV	1.57197
TCGA-BRCA	TCGA-V7-A7HQ	1.57176
TCGA-LUAD	TCGA-55-6975	1.57158
TCGA-PCPG	TCGA-QT-A5XK	1.56978
TCGA-THCA	TCGA-BJ-A0Z2	1.56976
TCGA-PRAD	TCGA-VN-A88O	1.56951
TCGA-LIHC	TCGA-FV-A3R2	1.56891
TCGA-BRCA	TCGA-AO-A0J5	1.56877
TCGA-BRCA	TCGA-E2-A10B	1.56827
TCGA-SKCM	TCGA-DA-A3F5	1.56701
TCGA-UCEC	TCGA-AJ-A3OK	1.56605
TCGA-BRCA	TCGA-AR-A2LR	1.56563
TCGA-LGG	TCGA-FG-6689	1.56525
TCGA-SARC	TCGA-DX-A7EF	1.56505
TCGA-LIHC	TCGA-MI-A75E	1.56486
TCGA-PCPG	TCGA-WB-A81E	1.56459
TCGA-HNSC	TCGA-CV-7407	1.56404
TCGA-LIHC	TCGA-DD-AADV	1.56399
TCGA-MESO	TCGA-UD-AABY	1.56397
TCGA-KIRP	TCGA-GL-7966	1.56387
TCGA-COAD	TCGA-AZ-6598	1.56366
TCGA-BRCA	TCGA-GM-A5PX	1.56271
TCGA-COAD	TCGA-AA-3846	1.56203
TCGA-BRCA	TCGA-BH-A0HY	1.56203
TCGA-HNSC	TCGA-CN-A6UY	1.56173
TCGA-KIRC	TCGA-A3-3328	1.56132
TCGA-UCEC	TCGA-B5-A11S	1.56124
TCGA-LGG	TCGA-DU-A76L	1.56101
TCGA-BRCA	TCGA-A8-A06U	1.55933
TCGA-LGG	TCGA-RY-A843	1.55909
TCGA-GBM	TCGA-14-0790	1.55877
TCGA-LUAD	TCGA-MP-A4TJ	1.55863
TCGA-ESCA	TCGA-XP-A8T8	1.55752
TCGA-LUAD	TCGA-86-6851	1.55716
TCGA-PRAD	TCGA-EJ-A7NH	1.55532
TCGA-THCA	TCGA-FY-A3I4	1.55522
TCGA-CESC	TCGA-EA-A3HQ	1.55493
TCGA-THCA	TCGA-DE-A4M9	1.55488
TCGA-HNSC	TCGA-BA-A6DA	1.55481
TCGA-READ	TCGA-AF-6655	1.55451
TCGA-LIHC	TCGA-DD-A39W	1.55448
TCGA-SKCM	TCGA-EE-A29N	1.55393
TCGA-HNSC	TCGA-CV-A6JE	1.55308
TCGA-CESC	TCGA-JW-A5VI	1.55197
TCGA-UVM	TCGA-VD-A8KE	1.55192
TARGET-WT	TARGET-50-PAKRCC	1.55184
TCGA-LUSC	TCGA-51-4080	1.55141
TCGA-BLCA	TCGA-ZF-A9RL	1.5506
TCGA-STAD	TCGA-BR-7957	1.5505
TCGA-BRCA	TCGA-EW-A6S9	1.55039
TCGA-SARC	TCGA-HB-A43Z	1.54985
TCGA-LUSC	TCGA-77-7141	1.54978
TCGA-LUAD	TCGA-86-8075	1.54796
TCGA-LGG	TCGA-TQ-A7RF	1.54724
TCGA-LUSC	TCGA-60-2711	1.54699
TCGA-THCA	TCGA-EM-A22M	1.54601
TCGA-CESC	TCGA-VS-A8EG	1.54584
TCGA-LIHC	TCGA-DD-AAD0	1.54584
TCGA-STAD	TCGA-BR-6709	1.54582
TCGA-LUAD	TCGA-97-8174	1.54562
TCGA-LGG	TCGA-DU-A5TS	1.54536
TCGA-PRAD	TCGA-EJ-7788	1.54524
TCGA-TGCT	TCGA-YU-AA4L	1.54469
TCGA-LUSC	TCGA-58-8390	1.54336
TCGA-UCEC	TCGA-D1-A174	1.54328
TCGA-LGG	TCGA-TM-A7CA	1.5431
TCGA-TGCT	TCGA-2G-AALF	1.54288
TCGA-SKCM	TCGA-EE-A20C	1.5422
TCGA-LIHC	TCGA-EP-A2KB	1.54219
TCGA-OV	TCGA-13-A5FT	1.54203
TARGET-WT	TARGET-50-PAKMSV	1.54191
TCGA-KIRP	TCGA-2Z-A9J2	1.54162
TCGA-ESCA	TCGA-JY-A939	1.54145
TCGA-BRCA	TCGA-AO-A0JB	1.54135
TCGA-READ	TCGA-F5-6702	1.54127
TCGA-BRCA	TCGA-E9-A22E	1.54111
TCGA-HNSC	TCGA-CV-7433	1.54101
TCGA-LUSC	TCGA-85-A5B5	1.54097
TCGA-PCPG	TCGA-PR-A5PF	1.54088
TCGA-LUSC	TCGA-85-8664	1.54051
TCGA-KIRC	TCGA-DV-5575	1.53992
TCGA-COAD	TCGA-WS-AB45	1.5399
TCGA-BRCA	TCGA-D8-A1XL	1.53944
TARGET-AML	TARGET-20-PANGCM	1.53925
TCGA-UCEC	TCGA-AX-A06H	1.53921
TCGA-STAD	TCGA-VQ-A8PJ	1.53893
TCGA-BRCA	TCGA-AN-A0AS	1.53889
TCGA-THCA	TCGA-ET-A40S	1.53883
TCGA-BRCA	TCGA-EW-A1J6	1.5385
TCGA-HNSC	TCGA-CR-6487	1.53807
TCGA-UCEC	TCGA-DI-A1NO	1.53791
TCGA-CESC	TCGA-C5-A8XH	1.53787
TCGA-STAD	TCGA-HF-7133	1.53777
TCGA-KIRC	TCGA-B0-4696	1.53728
TCGA-LIHC	TCGA-MR-A8JO	1.53666
TARGET-WT	TARGET-50-PAJNYT	1.53633
TCGA-LIHC	TCGA-CC-A7IG	1.53601
TCGA-BRCA	TCGA-E9-A1NH	1.53523
TCGA-BLCA	TCGA-UY-A8OD	1.53476
TCGA-COAD	TCGA-DM-A28M	1.53459
TCGA-BRCA	TCGA-LL-A8F5	1.53453
TCGA-LGG	TCGA-DU-A6S2	1.53426
TCGA-LIHC	TCGA-DD-A1EA	1.53422
TCGA-HNSC	TCGA-CN-5359	1.53314
TCGA-SARC	TCGA-K1-A6RU	1.533
TCGA-BRCA	TCGA-A8-A08R	1.53283
TCGA-BLCA	TCGA-DK-AA6M	1.53229
TCGA-LGG	TCGA-DU-8164	1.53114
TCGA-SKCM	TCGA-FS-A1ZE	1.53082
TCGA-KIRC	TCGA-B0-5115	1.53024
TCGA-COAD	TCGA-AZ-5403	1.53015
TCGA-LAML	TCGA-AB-2858	1.52979
TARGET-WT	TARGET-50-PAJNZU	1.5295
TCGA-BLCA	TCGA-G2-A3VY	1.52935
TCGA-CESC	TCGA-VS-A9UZ	1.52885
TCGA-OV	TCGA-13-0766	1.52877
TCGA-LUAD	TCGA-55-7570	1.52782
TCGA-KIRC	TCGA-BP-4327	1.52759
TCGA-PCPG	TCGA-QR-A702	1.52621
TCGA-HNSC	TCGA-CR-7364	1.5262
TCGA-STAD	TCGA-VQ-A8DU	1.52588
TCGA-SARC	TCGA-DX-A6YU	1.52585
TCGA-BRCA	TCGA-A2-A0CV	1.52562
TCGA-BRCA	TCGA-A2-A04U	1.52555
TCGA-BRCA	TCGA-B6-A1KN	1.52485
TCGA-LGG	TCGA-P5-A72Z	1.5243
TCGA-THCA	TCGA-ET-A3BX	1.52428
TARGET-AML	TARGET-20-PASWAT	1.52399
TCGA-ACC	TCGA-OR-A5JX	1.52375
TCGA-BRCA	TCGA-D8-A4Z1	1.52325
TCGA-OV	TCGA-24-1551	1.52314
TCGA-READ	TCGA-EI-6885	1.52294
TCGA-STAD	TCGA-BR-7723	1.52257
TCGA-LGG	TCGA-HT-A5R5	1.52212
TCGA-CESC	TCGA-ZX-AA5X	1.52191
TCGA-LUSC	TCGA-85-8582	1.5215
TCGA-COAD	TCGA-D5-5541	1.52142
TCGA-OV	TCGA-25-1631	1.52124
TCGA-COAD	TCGA-AA-3680	1.52119
TCGA-BRCA	TCGA-BH-A201	1.52094
TCGA-UCEC	TCGA-AX-A05W	1.52089
TCGA-LUSC	TCGA-66-2771	1.52004
TCGA-SARC	TCGA-DX-AB2V	1.52004
TCGA-SKCM	TCGA-ER-A196	1.5199
TCGA-CESC	TCGA-C5-A2M1	1.51977
TCGA-KIRC	TCGA-CJ-4636	1.51962
TCGA-BRCA	TCGA-E2-A15D	1.51918
TCGA-KIRP	TCGA-BQ-7044	1.5189
TCGA-STAD	TCGA-CG-4436	1.5188
TCGA-KIRP	TCGA-A4-7996	1.51867
TCGA-KIRC	TCGA-B4-5832	1.5186
TCGA-BLCA	TCGA-XF-AAMT	1.51837
TCGA-PRAD	TCGA-YL-A8SQ	1.51836
TCGA-SARC	TCGA-DX-A3M2	1.5182
TCGA-PAAD	TCGA-HZ-7923	1.51813
TCGA-SKCM	TCGA-ER-A193	1.51805
TCGA-LGG	TCGA-E1-5318	1.51788
TCGA-GBM	TCGA-06-0238	1.51763
TCGA-LGG	TCGA-CS-6290	1.51757
TCGA-LGG	TCGA-DB-A64U	1.51747
TCGA-ACC	TCGA-OR-A5LR	1.51713
TCGA-UVM	TCGA-VD-AA8R	1.51678
TCGA-BRCA	TCGA-AC-A62Y	1.51669
TCGA-UCEC	TCGA-EY-A214	1.51643
TCGA-OV	TCGA-04-1362	1.51517
TCGA-PRAD	TCGA-KK-A7B1	1.51513
TCGA-OV	TCGA-04-1357	1.51507
TCGA-LGG	TCGA-HT-8012	1.51487
TCGA-LAML	TCGA-AB-2970	1.51478
TCGA-BRCA	TCGA-A8-A079	1.51465
TCGA-LGG	TCGA-TM-A7C4	1.51431
TCGA-STAD	TCGA-BR-6707	1.51428
TCGA-THCA	TCGA-FY-A3RA	1.51427
TCGA-PRAD	TCGA-XJ-A9DQ	1.51321
TCGA-PRAD	TCGA-HC-A6AQ	1.51286
TCGA-KIRC	TCGA-CJ-5671	1.51272
TCGA-KIRC	TCGA-B0-4817	1.51197
TCGA-TGCT	TCGA-2G-AAGJ	1.51155
TCGA-THCA	TCGA-BJ-A0ZC	1.51133
TCGA-THCA	TCGA-BJ-A45E	1.51132
TCGA-PCPG	TCGA-S7-A7WN	1.51126
TCGA-KIRP	TCGA-5P-A9K6	1.51118
TCGA-BLCA	TCGA-DK-A3IS	1.51095
TCGA-HNSC	TCGA-CR-7401	1.51017
TCGA-UCEC	TCGA-D1-A0ZS	1.51013
TCGA-ESCA	TCGA-R6-A6DN	1.51
TCGA-GBM	TCGA-28-2510	1.50975
TCGA-KIRP	TCGA-F9-A7Q0	1.50973
TCGA-PAAD	TCGA-FB-A545	1.5094
TCGA-CESC	TCGA-IR-A3LA	1.50915
TCGA-BLCA	TCGA-ZF-A9RF	1.50891
TCGA-BRCA	TCGA-C8-A12M	1.50854
TCGA-TGCT	TCGA-YU-A912	1.50767
TARGET-WT	TARGET-50-PAKSCC	1.50702
TCGA-PRAD	TCGA-V1-A9ZI	1.50665
TCGA-STAD	TCGA-BR-8371	1.50647
TCGA-LGG	TCGA-P5-A5F0	1.5063
TCGA-THYM	TCGA-ZC-AAA7	1.50542
TCGA-THCA	TCGA-KS-A4ID	1.50516
TCGA-STAD	TCGA-VQ-AA69	1.50509
TCGA-TGCT	TCGA-VF-A8AC	1.50477
TCGA-STAD	TCGA-FP-A9TM	1.50428
TCGA-UCS	TCGA-N7-A4Y0	1.5042
TCGA-HNSC	TCGA-CV-A45Z	1.50367
TCGA-KIRC	TCGA-CZ-4854	1.50353
TCGA-UCEC	TCGA-BG-A0M2	1.50333
TCGA-PRAD	TCGA-CH-5738	1.50332
TCGA-COAD	TCGA-AA-3548	1.50308
TARGET-AML	TARGET-20-PASVYA	1.50301
TCGA-PAAD	TCGA-HZ-7919	1.5026
TCGA-BRCA	TCGA-D8-A1XQ	1.50259
TCGA-SARC	TCGA-DX-A6BG	1.5023
TCGA-PCPG	TCGA-RT-A6Y9	1.50214
TCGA-LIHC	TCGA-BW-A5NO	1.50079
TCGA-LGG	TCGA-HW-7489	1.49985
TCGA-COAD	TCGA-AA-3848	1.49971
TCGA-LUSC	TCGA-NK-A5CT	1.49955
TCGA-LIHC	TCGA-WJ-A86L	1.49836
TCGA-HNSC	TCGA-HD-8635	1.49833
TCGA-STAD	TCGA-ZA-A8F6	1.49832
TCGA-PRAD	TCGA-G9-6373	1.49787
TCGA-STAD	TCGA-VQ-A8PU	1.49769
TCGA-LUAD	TCGA-50-6590	1.49729
TCGA-KIRP	TCGA-J7-8537	1.49727
TCGA-SKCM	TCGA-EE-A180	1.49724
TCGA-LIHC	TCGA-UB-AA0U	1.4963
TCGA-COAD	TCGA-G4-6304	1.49593
TCGA-OV	TCGA-23-1114	1.49591
TCGA-LGG	TCGA-DU-7300	1.49546
TCGA-KIRP	TCGA-MH-A561	1.49525
TCGA-LGG	TCGA-DU-6410	1.49499
TCGA-STAD	TCGA-BR-8591	1.49466
TCGA-LIHC	TCGA-DD-A4NN	1.494
TCGA-LUSC	TCGA-56-A4ZK	1.49395
TCGA-BRCA	TCGA-D8-A1XK	1.49387
TCGA-LIHC	TCGA-DD-A118	1.49376
TCGA-UCEC	TCGA-AX-A2H7	1.49353
TCGA-LUAD	TCGA-55-A48X	1.49297
TCGA-KIRC	TCGA-CJ-4892	1.49255
TCGA-SARC	TCGA-DX-A6B9	1.49237
TCGA-LUAD	TCGA-86-8671	1.49183
TCGA-UCEC	TCGA-A5-A0GE	1.49135
TCGA-SKCM	TCGA-D3-A5GR	1.49104
TCGA-MESO	TCGA-TS-A7OU	1.49068
TCGA-KIRC	TCGA-B0-4691	1.49018
TCGA-KIRC	TCGA-B8-5552	1.48949
TCGA-READ	TCGA-AG-3609	1.48942
TCGA-LGG	TCGA-HT-7467	1.48936
TCGA-OV	TCGA-25-1328	1.48929
TCGA-SKCM	TCGA-EE-A17Y	1.48919
TCGA-COAD	TCGA-AA-3520	1.48919
TCGA-THCA	TCGA-KS-A41I	1.48892
TCGA-SKCM	TCGA-D3-A5GN	1.48793
TCGA-STAD	TCGA-F1-6874	1.48749
TCGA-HNSC	TCGA-F7-7848	1.48739
TCGA-KIRC	TCGA-AK-3426	1.48687
TCGA-BRCA	TCGA-E9-A54X	1.48676
TCGA-LUSC	TCGA-NC-A5HJ	1.48628
TCGA-COAD	TCGA-CM-6161	1.48613
TCGA-HNSC	TCGA-HD-7229	1.48596
TCGA-TGCT	TCGA-WZ-A8D5	1.48581
TARGET-AML	TARGET-20-PAKLPD	1.48555
TCGA-LUAD	TCGA-86-7714	1.4852
TCGA-BLCA	TCGA-G2-A2EF	1.48501
TCGA-BRCA	TCGA-AO-A0JA	1.48488
TCGA-LUSC	TCGA-22-5471	1.48473
TCGA-UCEC	TCGA-EY-A2ON	1.48442
TCGA-OV	TCGA-13-0887	1.48418
TCGA-PCPG	TCGA-S7-A7WX	1.48414
TCGA-HNSC	TCGA-CN-4741	1.48397
TCGA-LIHC	TCGA-DD-AAD1	1.48393
TCGA-KIRP	TCGA-B1-A654	1.48391
TARGET-AML	TARGET-20-PATDNN	1.4839
TCGA-LUSC	TCGA-77-8146	1.4838
TCGA-LUAD	TCGA-62-8394	1.48373
TCGA-OV	TCGA-25-2399	1.48364
TCGA-HNSC	TCGA-D6-6825	1.48299
TCGA-BRCA	TCGA-A2-A0T4	1.48282
TCGA-BLCA	TCGA-FD-A6TB	1.48275
TCGA-LGG	TCGA-HT-7695	1.48246
TCGA-CESC	TCGA-VS-A9V0	1.48242
TCGA-UCEC	TCGA-BS-A0U8	1.4824
TCGA-CESC	TCGA-ZJ-AB0I	1.48237
TCGA-PAAD	TCGA-IB-8126	1.4822
TCGA-BRCA	TCGA-D8-A27E	1.48202
TCGA-OV	TCGA-61-1721	1.48177
TCGA-CESC	TCGA-JW-A5VG	1.48153
TCGA-LIHC	TCGA-DD-AAD5	1.48144
TCGA-LIHC	TCGA-DD-AADR	1.48137
TCGA-LAML	TCGA-AB-2898	1.48132
TCGA-HNSC	TCGA-F7-8489	1.48052
TCGA-KICH	TCGA-KO-8409	1.48045
TARGET-WT	TARGET-50-PAKYFC	1.4803
TCGA-BRCA	TCGA-JL-A3YX	1.47988
TCGA-BRCA	TCGA-BH-A0GZ	1.47983
TCGA-THCA	TCGA-ET-A39R	1.47835
TCGA-CESC	TCGA-C5-A1BE	1.47812
TCGA-SKCM	TCGA-D3-A8GR	1.47789
TCGA-BRCA	TCGA-GM-A2DI	1.47775
TCGA-BRCA	TCGA-GM-A5PV	1.4777
TCGA-KIRP	TCGA-DW-7840	1.47767
TCGA-BRCA	TCGA-AR-A24M	1.47736
TCGA-GBM	TCGA-28-2514	1.47731
TCGA-UVM	TCGA-VD-A8KL	1.47724
TCGA-BRCA	TCGA-E9-A1R2	1.47705
TCGA-LGG	TCGA-QH-A6CZ	1.47601
TCGA-BRCA	TCGA-AR-A252	1.47534
TCGA-PRAD	TCGA-ZG-A9LN	1.47531
TCGA-MESO	TCGA-3H-AB3K	1.47517
TCGA-LIHC	TCGA-UB-A7MD	1.47466
TCGA-BRCA	TCGA-AQ-A1H2	1.47455
TCGA-UCEC	TCGA-FI-A2EX	1.4745
TCGA-SARC	TCGA-X6-A8C4	1.47406
TCGA-CESC	TCGA-Q1-A6DW	1.47369
TCGA-BRCA	TCGA-OL-A5D8	1.47298
TCGA-LIHC	TCGA-G3-AAV6	1.47262
TCGA-OV	TCGA-25-2400	1.47242
TCGA-COAD	TCGA-AA-A00U	1.47197
TCGA-READ	TCGA-CI-6622	1.47159
TCGA-BRCA	TCGA-D8-A1XA	1.47126
TCGA-TGCT	TCGA-2G-AAF6	1.47108
TCGA-PRAD	TCGA-KK-A8I6	1.47086
TCGA-HNSC	TCGA-CV-A45V	1.47077
TCGA-UCEC	TCGA-BK-A0C9	1.47043
TCGA-BLCA	TCGA-XF-A9ST	1.47038
TCGA-LAML	TCGA-AB-2817	1.47021
TCGA-COAD	TCGA-DM-A1D6	1.47009
TCGA-COAD	TCGA-AA-3856	1.46927
TCGA-KIRC	TCGA-B0-5697	1.46858
TCGA-KIRC	TCGA-B0-5116	1.46831
TCGA-SARC	TCGA-DX-A8BK	1.46826
TCGA-STAD	TCGA-CG-5733	1.46798
TCGA-LUAD	TCGA-73-4658	1.46787
TARGET-RT	TARGET-52-PARZBI	1.46785
TCGA-ESCA	TCGA-LN-A4A8	1.46762
TCGA-KIRC	TCGA-B0-4838	1.46756
TCGA-SKCM	TCGA-D9-A3Z1	1.46751
TCGA-PRAD	TCGA-G9-6378	1.46746
TCGA-BRCA	TCGA-AR-A1AO	1.46732
TCGA-SKCM	TCGA-FW-A5DY	1.46709
TCGA-PRAD	TCGA-EJ-5526	1.46707
TCGA-OV	TCGA-13-0884	1.46646
TCGA-ESCA	TCGA-LN-A7HW	1.46603
TCGA-PRAD	TCGA-G9-6367	1.46588
TCGA-BRCA	TCGA-GI-A2C8	1.46583
TCGA-LUSC	TCGA-60-2725	1.46569
TCGA-PRAD	TCGA-H9-7775	1.46559
TCGA-MESO	TCGA-SC-A6LM	1.46554
TCGA-UCEC	TCGA-D1-A15V	1.46535
TCGA-BLCA	TCGA-FD-A3B4	1.46522
TCGA-UCEC	TCGA-AX-A3GI	1.4652
TCGA-GBM	TCGA-32-4213	1.4651
TCGA-OV	TCGA-04-1338	1.46503
TCGA-KIRP	TCGA-GL-6846	1.46493
TCGA-COAD	TCGA-F4-6704	1.46491
TCGA-LIHC	TCGA-G3-A25V	1.46483
TCGA-LGG	TCGA-DU-8168	1.46464
TCGA-LIHC	TCGA-DD-AADJ	1.46438
TCGA-BRCA	TCGA-D8-A1XV	1.4639
TCGA-BLCA	TCGA-FD-A3B7	1.46382
TCGA-CESC	TCGA-EK-A2GZ	1.46354
TCGA-OV	TCGA-24-1616	1.46332
TCGA-LGG	TCGA-DU-A7TI	1.46289
TCGA-BRCA	TCGA-D8-A27R	1.46234
TCGA-UVM	TCGA-VD-A8KN	1.46223
TCGA-BLCA	TCGA-UY-A8OC	1.46216
TARGET-WT	TARGET-50-PAJLPX	1.46182
TCGA-LIHC	TCGA-RC-A6M6	1.46128
TCGA-THCA	TCGA-E8-A437	1.46097
TCGA-SARC	TCGA-X2-A95T	1.46086
TCGA-KIRC	TCGA-CW-5584	1.46075
TCGA-COAD	TCGA-G4-6294	1.46056
TCGA-BRCA	TCGA-A2-A0D2	1.46038
TCGA-BLCA	TCGA-DK-A3IN	1.46015
TCGA-KIRC	TCGA-B2-4101	1.45991
TCGA-LIHC	TCGA-DD-A1ED	1.45954
TCGA-BRCA	TCGA-A2-A4S0	1.45867
TCGA-SKCM	TCGA-EE-A2M8	1.45767
TCGA-LUAD	TCGA-55-7284	1.45766
TCGA-LUSC	TCGA-63-A5MU	1.45765
TCGA-COAD	TCGA-AA-3673	1.45735
TCGA-KIRP	TCGA-AL-3468	1.45672
TCGA-THCA	TCGA-KS-A4I9	1.45655
TCGA-OV	TCGA-23-1120	1.45644
TCGA-LUSC	TCGA-77-A5FZ	1.45627
TCGA-READ	TCGA-EI-7002	1.45595
TCGA-UCEC	TCGA-AX-A064	1.45583
TCGA-STAD	TCGA-BR-8060	1.45549
TCGA-BLCA	TCGA-BT-A20J	1.45544
TCGA-OV	TCGA-09-1666	1.45525
TCGA-UCEC	TCGA-BG-A18B	1.45522
TCGA-LIHC	TCGA-BC-A10U	1.45487
TCGA-HNSC	TCGA-HD-7753	1.45457
TCGA-PRAD	TCGA-SU-A7E7	1.45392
TCGA-PCPG	TCGA-S7-A7WP	1.45385
TCGA-SKCM	TCGA-EE-A183	1.45364
TCGA-PRAD	TCGA-EJ-A65F	1.45349
TCGA-STAD	TCGA-VQ-A8PD	1.45342
TCGA-BRCA	TCGA-D8-A1X8	1.45324
TCGA-UCS	TCGA-N6-A4VG	1.45289
TCGA-CESC	TCGA-LP-A4AV	1.4528
TCGA-THYM	TCGA-X7-A8M4	1.45265
TCGA-KIRP	TCGA-BQ-5879	1.45257
TCGA-STAD	TCGA-BR-7901	1.4525
TCGA-LUSC	TCGA-85-8350	1.45249
TCGA-SKCM	TCGA-D3-A3BZ	1.45238
TCGA-KIRP	TCGA-SX-A71V	1.45232
TCGA-COAD	TCGA-AA-3506	1.45216
TCGA-KIRP	TCGA-5P-A9JY	1.45215
TCGA-BRCA	TCGA-S3-AA0Z	1.4513
TCGA-BLCA	TCGA-KQ-A41Q	1.45111
TCGA-HNSC	TCGA-HD-8224	1.4511
TCGA-OV	TCGA-24-1930	1.45051
TCGA-SKCM	TCGA-D9-A148	1.45048
TCGA-OV	TCGA-25-1326	1.45039
TCGA-LUSC	TCGA-46-3769	1.45018
TCGA-KIRP	TCGA-KV-A74V	1.4499
TCGA-UVM	TCGA-WC-A87U	1.44989
TCGA-HNSC	TCGA-CV-5977	1.4497
TCGA-THCA	TCGA-EM-A3AR	1.44947
TCGA-BRCA	TCGA-D8-A1XO	1.44917
TCGA-CESC	TCGA-DS-A0VK	1.44871
TCGA-THCA	TCGA-DJ-A3UR	1.44852
TCGA-THYM	TCGA-YT-A95G	1.44788
TCGA-COAD	TCGA-AA-A01P	1.44759
TCGA-UCEC	TCGA-EY-A5W2	1.44751
TCGA-KIRP	TCGA-SX-A7SQ	1.44748
TCGA-PRAD	TCGA-EJ-7321	1.44745
TCGA-SKCM	TCGA-D3-A2JN	1.44736
TCGA-OV	TCGA-36-1574	1.44718
TCGA-THCA	TCGA-KS-A41J	1.44714
TCGA-UVM	TCGA-V4-A9E8	1.44709
TCGA-THCA	TCGA-EL-A3GW	1.44684
TCGA-LUSC	TCGA-56-A4BX	1.4465
TCGA-THCA	TCGA-EM-A2CM	1.44605
TCGA-BRCA	TCGA-A7-A4SF	1.44583
TCGA-LUAD	TCGA-05-4420	1.44574
TCGA-LUAD	TCGA-50-5051	1.44568
TCGA-KIRP	TCGA-F9-A4JJ	1.44538
TCGA-THCA	TCGA-BJ-A2N7	1.44458
TCGA-UCEC	TCGA-AP-A0LP	1.44457
TCGA-LIHC	TCGA-DD-A11C	1.44447
TCGA-LUAD	TCGA-MP-A4T4	1.44426
TCGA-DLBC	TCGA-FA-A7Q1	1.44397
TCGA-LUSC	TCGA-J1-A4AH	1.44348
TCGA-KIRP	TCGA-4A-A93X	1.44338
TCGA-THYM	TCGA-ZB-A96B	1.44321
TCGA-THCA	TCGA-EL-A4KI	1.44314
TCGA-KIRC	TCGA-A3-3322	1.44293
TCGA-BRCA	TCGA-A2-A0SW	1.4428
TCGA-LAML	TCGA-AB-2849	1.44268
TCGA-LUAD	TCGA-73-4670	1.44267
TCGA-LGG	TCGA-QH-A6CY	1.4421
TCGA-PRAD	TCGA-CH-5751	1.44104
TCGA-ESCA	TCGA-L5-A8NL	1.44097
TCGA-PRAD	TCGA-YL-A8SB	1.44051
TCGA-BRCA	TCGA-E9-A1RG	1.44039
TCGA-READ	TCGA-AG-A036	1.44038
TCGA-BRCA	TCGA-A1-A0SO	1.43965
TCGA-PCPG	TCGA-RW-A8AZ	1.43953
TCGA-COAD	TCGA-QG-A5Z1	1.43937
TCGA-LAML	TCGA-AB-2996	1.43904
TCGA-LGG	TCGA-E1-A7YD	1.43875
TCGA-BLCA	TCGA-FD-A43N	1.43864
TCGA-THCA	TCGA-EL-A3CZ	1.4386
TCGA-CESC	TCGA-EA-A5ZD	1.43857
TCGA-OV	TCGA-25-1317	1.43807
TCGA-BRCA	TCGA-E2-A1B4	1.4379
TCGA-BLCA	TCGA-FD-A6TI	1.43718
TCGA-SARC	TCGA-VT-A80G	1.43716
TCGA-LAML	TCGA-AB-2999	1.43711
TCGA-LGG	TCGA-HT-7676	1.43623
TCGA-SKCM	TCGA-D3-A8GV	1.43606
TCGA-UCEC	TCGA-FL-A1YT	1.43548
TCGA-PCPG	TCGA-QR-A70N	1.43536
TCGA-PAAD	TCGA-3A-A9IJ	1.43509
TCGA-LGG	TCGA-HW-8319	1.43505
TCGA-STAD	TCGA-VQ-A91V	1.43474
TCGA-BRCA	TCGA-OL-A6VO	1.43465
TCGA-TGCT	TCGA-2G-AAGT	1.4341
TCGA-OV	TCGA-29-1690	1.43394
TCGA-BRCA	TCGA-AR-A0TT	1.43382
TCGA-PCPG	TCGA-S7-A7X1	1.43374
TCGA-PAAD	TCGA-IB-7891	1.43372
TCGA-OV	TCGA-04-1364	1.43332
TCGA-UCEC	TCGA-EY-A1GP	1.4333
TCGA-BRCA	TCGA-UL-AAZ6	1.43323
TCGA-STAD	TCGA-VQ-AA6J	1.43274
TCGA-UCEC	TCGA-D1-A102	1.4326
TCGA-UCEC	TCGA-DF-A2KS	1.43227
TCGA-PRAD	TCGA-VP-AA1N	1.43223
TCGA-LUAD	TCGA-35-4122	1.43219
TCGA-READ	TCGA-EI-6512	1.432
TCGA-HNSC	TCGA-F7-A622	1.43187
TCGA-GBM	TCGA-06-0675	1.43171
TCGA-LGG	TCGA-VM-A8CF	1.43136
TCGA-LGG	TCGA-S9-A6U9	1.43127
TCGA-UVM	TCGA-V4-A9EZ	1.43108
TCGA-LUAD	TCGA-75-6205	1.43097
TCGA-COAD	TCGA-AA-3947	1.43097
TCGA-COAD	TCGA-AA-A00L	1.43084
TCGA-HNSC	TCGA-P3-A6SW	1.43035
TCGA-LGG	TCGA-CS-4944	1.43002
TCGA-SARC	TCGA-DX-A3U7	1.42999
TCGA-UCEC	TCGA-B5-A11G	1.42952
TCGA-OV	TCGA-29-2425	1.42937
TCGA-COAD	TCGA-AA-3952	1.42937
TCGA-BLCA	TCGA-FT-A3EE	1.42937
TCGA-BLCA	TCGA-BL-A5ZZ	1.4292
TCGA-SKCM	TCGA-D3-A1Q5	1.42889
TCGA-LAML	TCGA-AB-2820	1.42879
TCGA-OV	TCGA-09-1667	1.42861
TCGA-BRCA	TCGA-A8-A06Y	1.4285
TCGA-UCEC	TCGA-B5-A0K1	1.42846
TCGA-HNSC	TCGA-CV-7423	1.42808
TCGA-PAAD	TCGA-IB-7644	1.42806
TCGA-LIHC	TCGA-BC-A3KG	1.42748
TCGA-HNSC	TCGA-UF-A7JS	1.42728
TCGA-PCPG	TCGA-QT-A5XL	1.42669
TCGA-THCA	TCGA-DJ-A2Q7	1.42665
TCGA-UCEC	TCGA-AX-A0IS	1.42656
TCGA-LGG	TCGA-DB-A75P	1.42641
TCGA-BRCA	TCGA-D8-A3Z5	1.42635
TCGA-KIRP	TCGA-F9-A7VF	1.42617
TCGA-ACC	TCGA-OR-A5JR	1.42577
TCGA-OV	TCGA-30-1714	1.42576
TCGA-SKCM	TCGA-EE-A2GP	1.42555
TCGA-PAAD	TCGA-RB-AA9M	1.42554
TCGA-SARC	TCGA-DX-A2IZ	1.42532
TCGA-BRCA	TCGA-OL-A5RX	1.42531
TCGA-SKCM	TCGA-D3-A2JH	1.4252
TCGA-KIRC	TCGA-B4-5378	1.42494
TCGA-LUSC	TCGA-56-A5DS	1.42486
TCGA-BRCA	TCGA-BH-A0H0	1.42474
TCGA-LUSC	TCGA-37-4135	1.42462
TCGA-THCA	TCGA-FY-A40M	1.42438
TCGA-LIHC	TCGA-BC-A10Y	1.42418
TCGA-THYM	TCGA-XU-AAXW	1.424
TCGA-UCEC	TCGA-AX-A1CI	1.42378
TCGA-KIRC	TCGA-CZ-5455	1.42353
TCGA-STAD	TCGA-VQ-A924	1.42324
TCGA-LUSC	TCGA-77-7140	1.42258
TCGA-HNSC	TCGA-CQ-5329	1.4217
TCGA-CESC	TCGA-C5-A8XJ	1.42161
TCGA-CHOL	TCGA-ZD-A8I3	1.42127
TCGA-THCA	TCGA-EM-A2CU	1.42114
TCGA-CESC	TCGA-Q1-A73Q	1.42106
TCGA-KIRP	TCGA-IZ-A6M8	1.42092
TCGA-HNSC	TCGA-CQ-7069	1.42042
TCGA-PRAD	TCGA-YL-A8SO	1.42036
TCGA-BLCA	TCGA-FD-A6TK	1.42025
TCGA-LUSC	TCGA-77-7138	1.41997
TCGA-CHOL	TCGA-W5-AA2O	1.41996
TCGA-COAD	TCGA-G4-6323	1.41883
TCGA-BRCA	TCGA-BH-A0W4	1.41879
TARGET-AML	TARGET-20-PANUTB	1.41866
TCGA-LUAD	TCGA-93-A4JO	1.41812
TCGA-SKCM	TCGA-GN-A8LK	1.41799
TCGA-KIRC	TCGA-A3-3358	1.41787
TCGA-BRCA	TCGA-D8-A1JJ	1.41778
TCGA-PRAD	TCGA-EJ-A46D	1.41775
TCGA-LUAD	TCGA-86-7955	1.41742
TCGA-KIRC	TCGA-A3-3325	1.41727
TCGA-COAD	TCGA-CM-6680	1.4171
TCGA-SARC	TCGA-DX-A48N	1.41696
TCGA-LIHC	TCGA-DD-AADG	1.41691
TCGA-HNSC	TCGA-BA-4076	1.41687
TCGA-LUAD	TCGA-78-7162	1.41663
TCGA-UCEC	TCGA-EC-A1QX	1.41649
TCGA-PRAD	TCGA-J9-A52E	1.41642
TCGA-BRCA	TCGA-BH-A0HF	1.41635
TCGA-SKCM	TCGA-D3-A51G	1.41619
TCGA-COAD	TCGA-AA-A01G	1.41608
TCGA-MESO	TCGA-TS-A7P6	1.41606
TCGA-SKCM	TCGA-D3-A2JG	1.41559
TCGA-LAML	TCGA-AB-2857	1.41547
TCGA-THCA	TCGA-EL-A3T8	1.41543
TCGA-UVM	TCGA-V3-A9ZY	1.41531
TCGA-BLCA	TCGA-XF-AAN2	1.4153
TCGA-KIRP	TCGA-A4-7288	1.41515
TCGA-LUSC	TCGA-NC-A5HD	1.41443
TCGA-LIHC	TCGA-DD-AAE7	1.41382
TCGA-MESO	TCGA-TS-A8AV	1.41378
TCGA-BRCA	TCGA-LQ-A4E4	1.4137
TCGA-KIRC	TCGA-A3-3357	1.41357
TCGA-KICH	TCGA-KN-8436	1.41288
TCGA-SKCM	TCGA-D3-A8GI	1.41256
TCGA-SKCM	TCGA-D3-A3CC	1.41253
TCGA-LAML	TCGA-AB-2988	1.41233
TCGA-LUAD	TCGA-62-A46R	1.41226
TCGA-PRAD	TCGA-HC-8264	1.4121
TCGA-CESC	TCGA-HM-A6W2	1.41182
TCGA-PAAD	TCGA-3A-A9I7	1.41166
TCGA-LIHC	TCGA-G3-A25U	1.41151
TCGA-UCEC	TCGA-SJ-A6ZI	1.41147
TCGA-ACC	TCGA-OR-A5LH	1.4112
TCGA-KIRP	TCGA-UN-AAZ9	1.41119
TCGA-BRCA	TCGA-AR-A1AW	1.41119
TCGA-KICH	TCGA-KO-8411	1.41072
TCGA-UCEC	TCGA-BG-A0M0	1.4106
TCGA-SARC	TCGA-IE-A4EI	1.41047
TCGA-LAML	TCGA-AB-2813	1.41036
TCGA-LUSC	TCGA-77-7465	1.40997
TCGA-KIRP	TCGA-BQ-5880	1.40995
TCGA-LUAD	TCGA-44-7667	1.40959
TCGA-PAAD	TCGA-3A-A9IL	1.40951
TCGA-PCPG	TCGA-QR-A70G	1.40951
TCGA-STAD	TCGA-HU-8604	1.40917
TCGA-HNSC	TCGA-MT-A51X	1.40916
TCGA-KIRP	TCGA-A4-A5DU	1.40887
TCGA-BRCA	TCGA-A7-A4SA	1.40857
TCGA-PRAD	TCGA-QU-A6IO	1.40855
TCGA-THCA	TCGA-KS-A4I1	1.40851
TCGA-SKCM	TCGA-FS-A1ZU	1.40793
TCGA-ESCA	TCGA-L5-A4OW	1.4077
TCGA-LIHC	TCGA-ZP-A9CY	1.40719
TCGA-BRCA	TCGA-B6-A0X4	1.40717
TCGA-BRCA	TCGA-Z7-A8R6	1.40712
TCGA-KICH	TCGA-KL-8331	1.40698
TCGA-SKCM	TCGA-EE-A2GK	1.40674
TCGA-KICH	TCGA-KO-8413	1.40664
TCGA-CESC	TCGA-MU-A8JM	1.40658
TCGA-KIRC	TCGA-CJ-4891	1.40653
TCGA-BLCA	TCGA-XF-A9SM	1.40651
TCGA-GBM	TCGA-06-5413	1.40651
TCGA-LUSC	TCGA-39-5030	1.40636
TCGA-LUAD	TCGA-05-4422	1.40636
TCGA-TGCT	TCGA-XE-A8H5	1.40625
TCGA-KIRP	TCGA-UZ-A9Q0	1.40622
TCGA-SARC	TCGA-K1-A3PN	1.40595
TCGA-LIHC	TCGA-BC-A110	1.40576
TCGA-BRCA	TCGA-A8-A08H	1.40567
TCGA-LIHC	TCGA-ED-A97K	1.40556
TCGA-PCPG	TCGA-QT-A5XP	1.40529
TCGA-UCEC	TCGA-AX-A3GB	1.40518
TCGA-COAD	TCGA-AA-A03J	1.40497
TCGA-UCEC	TCGA-BG-A0M9	1.40495
TCGA-KIRC	TCGA-B0-5102	1.40493
TCGA-PAAD	TCGA-FB-AAPY	1.40483
TCGA-MESO	TCGA-MQ-A4LV	1.40473
TCGA-BRCA	TCGA-A8-A08B	1.40465
TCGA-SKCM	TCGA-EE-A17X	1.40446
TCGA-HNSC	TCGA-QK-A652	1.4043
TCGA-LGG	TCGA-FG-A87N	1.40426
TCGA-THCA	TCGA-ET-A2N5	1.40426
TCGA-STAD	TCGA-IN-A7NU	1.40395
TCGA-BRCA	TCGA-A8-A09E	1.40345
TCGA-BRCA	TCGA-AR-A24U	1.40345
TCGA-UCEC	TCGA-D1-A16S	1.40316
TCGA-KIRP	TCGA-Y8-A896	1.40279
TCGA-BRCA	TCGA-A2-A0YE	1.40272
TCGA-SKCM	TCGA-EE-A2ME	1.4021
TCGA-SKCM	TCGA-BF-A5EO	1.40204
TCGA-UVM	TCGA-RZ-AB0B	1.40185
TCGA-LUAD	TCGA-05-5429	1.40172
TCGA-SKCM	TCGA-D3-A3CB	1.40168
TCGA-GBM	TCGA-06-5416	1.40158
TCGA-LIHC	TCGA-G3-A25X	1.40136
TCGA-PAAD	TCGA-3A-A9I5	1.40094
TCGA-SKCM	TCGA-D3-A1Q3	1.40079
TCGA-UVM	TCGA-V4-A9EI	1.40079
TCGA-LUSC	TCGA-56-A49D	1.40048
TCGA-LIHC	TCGA-KR-A7K7	1.40046
TCGA-LUAD	TCGA-75-5126	1.40013
TCGA-OV	TCGA-30-1860	1.40004
TCGA-LAML	TCGA-AB-2920	1.4
TCGA-KIRC	TCGA-BP-5202	1.3996
TCGA-READ	TCGA-EI-6510	1.39915
TCGA-CESC	TCGA-ZJ-AAXT	1.39912
TCGA-KIRC	TCGA-A3-3370	1.39909
TCGA-LGG	TCGA-S9-A6WQ	1.39903
TCGA-LGG	TCGA-DB-A64V	1.39899
TCGA-BRCA	TCGA-B6-A0I1	1.39887
TCGA-COAD	TCGA-AD-5900	1.39863
TCGA-KIRC	TCGA-A3-A8CQ	1.39848
TCGA-KIRC	TCGA-CJ-5686	1.39829
TCGA-COAD	TCGA-DM-A28C	1.3982
TCGA-ESCA	TCGA-LN-A9FQ	1.39815
TCGA-OV	TCGA-04-1331	1.39783
TCGA-BRCA	TCGA-A8-A07W	1.39756
TCGA-OV	TCGA-24-2262	1.39754
TCGA-SARC	TCGA-X6-A7WC	1.39711
TCGA-STAD	TCGA-D7-A4YU	1.3971
TCGA-KIRC	TCGA-B8-A54J	1.39704
TCGA-LUAD	TCGA-91-6849	1.39702
TCGA-LUSC	TCGA-18-3407	1.397
TCGA-LGG	TCGA-HW-A5KK	1.39658
TCGA-STAD	TCGA-D7-6818	1.39653
TCGA-PAAD	TCGA-YY-A8LH	1.39649
TCGA-LGG	TCGA-DU-A7T8	1.39633
TCGA-UCEC	TCGA-AJ-A5DW	1.39549
TCGA-SKCM	TCGA-EE-A3AC	1.39547
TCGA-LIHC	TCGA-CC-A7IF	1.39538
TCGA-THYM	TCGA-ZB-A96I	1.3951
TCGA-UCEC	TCGA-D1-A161	1.39482
TCGA-BRCA	TCGA-D8-A1JH	1.39468
TCGA-THCA	TCGA-EM-A3SX	1.39459
TARGET-AML	TARGET-20-PASHBI	1.39427
TCGA-LUSC	TCGA-33-AASD	1.39426
TCGA-OV	TCGA-57-1584	1.39419
TCGA-CHOL	TCGA-3X-AAVA	1.39413
TCGA-CESC	TCGA-VS-A8EK	1.39374
TCGA-BRCA	TCGA-A1-A0SN	1.39372
TCGA-ESCA	TCGA-R6-A8W5	1.39353
TCGA-LAML	TCGA-AB-2821	1.39336
TCGA-GBM	TCGA-06-0190	1.39334
TCGA-BRCA	TCGA-BH-A6R8	1.39325
TCGA-CESC	TCGA-MY-A913	1.39273
TCGA-STAD	TCGA-3M-AB46	1.3927
TCGA-KIRP	TCGA-B9-A69E	1.39269
TCGA-TGCT	TCGA-VF-A8AA	1.39249
TCGA-BRCA	TCGA-D8-A1JD	1.3924
TCGA-SKCM	TCGA-ER-A42K	1.39238
TCGA-UCEC	TCGA-AP-A1DH	1.39231
TCGA-BLCA	TCGA-G2-A2EC	1.39219
TCGA-KICH	TCGA-KO-8406	1.39179
TCGA-COAD	TCGA-AA-A00A	1.39159
TCGA-BLCA	TCGA-CF-A47X	1.39136
TCGA-LAML	TCGA-AB-2929	1.39127
TCGA-GBM	TCGA-06-0745	1.39113
TCGA-THCA	TCGA-BJ-A45K	1.39104
TCGA-BRCA	TCGA-A8-A06R	1.39049
TCGA-BRCA	TCGA-AO-A1KT	1.39044
TCGA-PAAD	TCGA-HV-A7OP	1.39039
TCGA-BRCA	TCGA-C8-A278	1.3903
TCGA-HNSC	TCGA-TN-A7HJ	1.39029
TCGA-PRAD	TCGA-FC-A5OB	1.39004
TCGA-BRCA	TCGA-A8-A095	1.39001
TCGA-LAML	TCGA-AB-2886	1.38968
TCGA-BLCA	TCGA-XF-AAN3	1.38955
TCGA-PAAD	TCGA-2L-AAQA	1.38949
TCGA-UCEC	TCGA-DI-A1NN	1.3893
TCGA-LIHC	TCGA-DD-AACV	1.38906
TCGA-CESC	TCGA-GH-A9DA	1.38884
TCGA-PRAD	TCGA-HC-7079	1.38749
TCGA-KIRP	TCGA-P4-A5E6	1.38739
TCGA-OV	TCGA-09-1665	1.38729
TARGET-AML	TARGET-20-PAKIYW	1.38729
TCGA-KIRC	TCGA-G6-A8L7	1.38729
TCGA-SKCM	TCGA-D3-A51E	1.38722
TCGA-BRCA	TCGA-D8-A1JB	1.38722
TCGA-BRCA	TCGA-AR-A1AM	1.38713
TCGA-LAML	TCGA-AB-2952	1.38701
TCGA-LIHC	TCGA-BW-A5NQ	1.38668
TCGA-BLCA	TCGA-UY-A8OB	1.38622
TCGA-LAML	TCGA-AB-2924	1.38587
TCGA-LAML	TCGA-AB-2856	1.38587
TCGA-LUAD	TCGA-78-7537	1.38533
TCGA-GBM	TCGA-76-4925	1.38525
TCGA-LUSC	TCGA-O2-A52V	1.38514
TCGA-STAD	TCGA-CG-4440	1.38508
TCGA-SKCM	TCGA-DA-A1HV	1.38497
TARGET-WT	TARGET-50-PAJMLI	1.38494
TCGA-UCEC	TCGA-B5-A5OD	1.38484
TCGA-GBM	TCGA-76-4931	1.38476
TCGA-PRAD	TCGA-HC-A632	1.38455
TCGA-UCEC	TCGA-B5-A11W	1.38451
TCGA-COAD	TCGA-G4-6314	1.38437
TCGA-BRCA	TCGA-EW-A1OV	1.38435
TCGA-PRAD	TCGA-KK-A8IK	1.38419
TCGA-LIHC	TCGA-CC-A5UE	1.38356
TCGA-HNSC	TCGA-CV-7427	1.38342
TCGA-PCPG	TCGA-QR-A707	1.38292
TCGA-COAD	TCGA-AA-A00F	1.38285
TARGET-AML	TARGET-20-PANSBH	1.38268
TCGA-BLCA	TCGA-BL-A3JM	1.38263
TCGA-SKCM	TCGA-EB-A24C	1.38228
TCGA-TGCT	TCGA-2X-A9D6	1.38219
TCGA-LIHC	TCGA-ZP-A9CV	1.38216
TCGA-HNSC	TCGA-MZ-A7D7	1.38202
TCGA-SKCM	TCGA-WE-A8ZX	1.38193
TCGA-COAD	TCGA-G4-6295	1.38187
TCGA-OV	TCGA-61-1724	1.3815
TCGA-KIRP	TCGA-5P-A9JU	1.3811
TCGA-LUSC	TCGA-56-8625	1.381
TCGA-THCA	TCGA-DJ-A1QG	1.38069
TCGA-LUSC	TCGA-56-8082	1.38068
TCGA-SARC	TCGA-QQ-A5VD	1.38011
TCGA-THCA	TCGA-FE-A3PA	1.37984
TCGA-READ	TCGA-AG-3612	1.3797
TCGA-PAAD	TCGA-IB-AAUO	1.3793
TCGA-ESCA	TCGA-IG-A3YA	1.3793
TCGA-COAD	TCGA-AA-3861	1.37928
TCGA-KIRC	TCGA-CZ-5458	1.37913
TCGA-LUAD	TCGA-44-A47B	1.37911
TCGA-SKCM	TCGA-EE-A29P	1.37898
TCGA-UCEC	TCGA-BK-A6W3	1.37893
TCGA-PRAD	TCGA-4L-AA1F	1.37892
TCGA-CESC	TCGA-VS-A9UU	1.37891
TARGET-AML	TARGET-20-PADYIR	1.37875
TCGA-LUSC	TCGA-18-4721	1.37862
TCGA-SKCM	TCGA-GN-A266	1.37839
TCGA-THCA	TCGA-ET-A3BN	1.37839
TCGA-BRCA	TCGA-BH-A0DI	1.37817
TCGA-BRCA	TCGA-LL-A7T0	1.37812
TCGA-UCEC	TCGA-AP-A054	1.3781
TCGA-KIRC	TCGA-CJ-4899	1.37785
TCGA-LUAD	TCGA-55-1594	1.37751
TCGA-UCEC	TCGA-QF-A5YT	1.37734
TCGA-KIRC	TCGA-B8-A54K	1.37708
TCGA-CESC	TCGA-JW-A852	1.37683
TCGA-SKCM	TCGA-ER-A19F	1.37677
TCGA-HNSC	TCGA-BB-4227	1.3766
TCGA-UVM	TCGA-VD-AA8S	1.37653
TCGA-ESCA	TCGA-IG-A50L	1.37651
TCGA-THCA	TCGA-BJ-A0ZJ	1.37651
TCGA-UCEC	TCGA-BG-A0LW	1.37644
TCGA-HNSC	TCGA-UF-A7JV	1.37639
TCGA-KIRP	TCGA-2K-A9WE	1.37604
TCGA-LUSC	TCGA-63-7020	1.37562
TCGA-OV	TCGA-24-1416	1.37539
TCGA-STAD	TCGA-R5-A7ZE	1.37519
TARGET-AML	TARGET-20-PANUUA	1.37512
TCGA-KIRP	TCGA-A4-7915	1.37502
TCGA-BRCA	TCGA-E2-A570	1.37486
TCGA-LUAD	TCGA-86-8585	1.37463
TCGA-BRCA	TCGA-C8-A12V	1.37435
TCGA-PRAD	TCGA-CH-5789	1.37419
TCGA-ESCA	TCGA-L5-A4OG	1.37419
TCGA-PRAD	TCGA-EJ-A46F	1.37412
TCGA-COAD	TCGA-CK-5913	1.37409
TCGA-LUSC	TCGA-34-5928	1.37408
TCGA-BRCA	TCGA-EW-A1P7	1.37392
TCGA-KIRC	TCGA-AK-3451	1.37389
TCGA-THCA	TCGA-DJ-A2PS	1.37346
TCGA-KIRC	TCGA-B0-4841	1.37325
TCGA-PRAD	TCGA-J4-8200	1.37306
TCGA-LUAD	TCGA-55-6984	1.373
TCGA-CESC	TCGA-FU-A3NI	1.37265
TCGA-TGCT	TCGA-ZM-AA05	1.37264
TCGA-PAAD	TCGA-XN-A8T5	1.37261
TCGA-LAML	TCGA-AB-2984	1.37261
TCGA-KIRC	TCGA-CZ-4857	1.37257
TCGA-PCPG	TCGA-WB-A80Y	1.37249
TCGA-KIRC	TCGA-A3-3363	1.37246
TCGA-PCPG	TCGA-WB-A81D	1.37245
TCGA-BRCA	TCGA-A2-A0CY	1.37244
TARGET-AML	TARGET-20-PARASV	1.37234
TCGA-BRCA	TCGA-A8-A081	1.37231
TCGA-ACC	TCGA-OR-A5LG	1.37206
TARGET-AML	TARGET-20-PASINN	1.37189
TCGA-PRAD	TCGA-Y6-A9XI	1.37178
TCGA-LUSC	TCGA-22-1000	1.37166
TCGA-LUSC	TCGA-98-A53J	1.37146
TCGA-SKCM	TCGA-D3-A3MV	1.37116
TCGA-STAD	TCGA-IN-A6RI	1.37108
TCGA-BRCA	TCGA-A2-A3KC	1.37105
TCGA-LUSC	TCGA-34-2600	1.37051
TCGA-LIHC	TCGA-DD-A3A5	1.37038
TCGA-TGCT	TCGA-ZM-AA0N	1.37
TCGA-THCA	TCGA-KS-A41L	1.36992
TCGA-COAD	TCGA-CK-5914	1.36984
TCGA-THCA	TCGA-DJ-A3UW	1.36953
TCGA-ESCA	TCGA-L5-A4ON	1.36949
TCGA-UVM	TCGA-YZ-A985	1.36944
TCGA-PRAD	TCGA-HC-8261	1.36941
TCGA-LUSC	TCGA-60-2726	1.36924
TCGA-LUSC	TCGA-33-4547	1.36912
TCGA-STAD	TCGA-CD-5803	1.36909
TCGA-COAD	TCGA-AA-3851	1.36902
TCGA-STAD	TCGA-CG-5730	1.369
TCGA-LIHC	TCGA-CC-5259	1.36863
TCGA-STAD	TCGA-BR-6566	1.36861
TCGA-HNSC	TCGA-CV-A463	1.36855
TCGA-BLCA	TCGA-GD-A76B	1.36839
TCGA-STAD	TCGA-HF-7131	1.36798
TCGA-SKCM	TCGA-EE-A2M5	1.36777
TCGA-STAD	TCGA-D7-5578	1.36771
TCGA-PCPG	TCGA-P7-A5NX	1.36752
TCGA-PRAD	TCGA-ZG-A8QX	1.36714
TCGA-SKCM	TCGA-EE-A3J3	1.36712
TCGA-LUAD	TCGA-73-7498	1.36691
TCGA-DLBC	TCGA-GS-A9TQ	1.36663
TARGET-AML	TARGET-20-PARCUK	1.3666
TCGA-UCEC	TCGA-D1-A1NY	1.36654
TCGA-KIRP	TCGA-AL-7173	1.36644
TCGA-SARC	TCGA-QQ-A5VB	1.36639
TCGA-LIHC	TCGA-DD-AAD2	1.36633
TCGA-KIRC	TCGA-A3-3376	1.36622
TCGA-PCPG	TCGA-QR-A6GY	1.3661
TCGA-LUSC	TCGA-85-7710	1.36606
TCGA-PRAD	TCGA-G9-6354	1.36604
TCGA-SARC	TCGA-QQ-A5V9	1.36602
TCGA-PRAD	TCGA-G9-6363	1.36599
TCGA-LUSC	TCGA-68-A59I	1.36593
TCGA-BRCA	TCGA-A2-A0CL	1.36574
TCGA-UCS	TCGA-N8-A4PL	1.36529
TCGA-PCPG	TCGA-RW-A67X	1.36499
TCGA-SKCM	TCGA-D3-A2JK	1.36478
TCGA-LUSC	TCGA-66-2756	1.36452
TCGA-BLCA	TCGA-XF-A9T4	1.36441
TCGA-LGG	TCGA-S9-A6U2	1.36432
TCGA-ACC	TCGA-OR-A5K1	1.36418
TCGA-KIRC	TCGA-CZ-5465	1.36411
TCGA-THCA	TCGA-FE-A234	1.36402
TCGA-BLCA	TCGA-ZF-AA4R	1.36402
TCGA-LUSC	TCGA-63-A5MV	1.36392
TCGA-HNSC	TCGA-CR-7392	1.36354
TCGA-UCEC	TCGA-EO-A3AZ	1.36266
TCGA-LUSC	TCGA-77-8144	1.36261
TCGA-PAAD	TCGA-2J-AABP	1.36235
TCGA-CESC	TCGA-EK-A3GN	1.36207
TCGA-SKCM	TCGA-EE-A2MG	1.36173
TCGA-GBM	TCGA-06-0644	1.36166
TCGA-LIHC	TCGA-DD-AACW	1.36161
TCGA-LGG	TCGA-S9-A6UA	1.3615
TCGA-PRAD	TCGA-KK-A7AZ	1.36145
TCGA-BLCA	TCGA-GV-A3JX	1.3614
TCGA-COAD	TCGA-AU-6004	1.36114
TCGA-READ	TCGA-EI-6883	1.36113
TCGA-BLCA	TCGA-GD-A3OP	1.36091
TCGA-LAML	TCGA-AB-2946	1.36085
TCGA-KIRC	TCGA-A3-A8OV	1.36082
TCGA-BRCA	TCGA-B6-A0RP	1.36068
TCGA-KICH	TCGA-KL-8339	1.36043
TCGA-LUAD	TCGA-55-8301	1.36008
TCGA-ESCA	TCGA-LN-A8I1	1.36
TCGA-HNSC	TCGA-CR-6472	1.35998
TCGA-LUAD	TCGA-05-4433	1.35998
TCGA-UCEC	TCGA-AX-A1CP	1.3599
TCGA-CESC	TCGA-VS-A9UR	1.35982
TCGA-COAD	TCGA-AD-6965	1.35961
TCGA-BLCA	TCGA-FD-A3B8	1.35929
TARGET-WT	TARGET-50-PAJMMY	1.35895
TCGA-GBM	TCGA-28-5216	1.35884
TCGA-LGG	TCGA-FG-7643	1.35881
TCGA-TGCT	TCGA-VF-A8A9	1.35879
TCGA-LIHC	TCGA-UB-AA0V	1.35874
TCGA-UCEC	TCGA-D1-A15W	1.35868
TCGA-KIRP	TCGA-B1-7332	1.35864
TCGA-KIRC	TCGA-DV-5567	1.35862
TCGA-PRAD	TCGA-XK-AAJ3	1.35861
TCGA-HNSC	TCGA-HD-A4C1	1.35845
TCGA-OV	TCGA-24-1603	1.35806
TCGA-SKCM	TCGA-EB-A6QY	1.35791
TCGA-OV	TCGA-25-1315	1.35776
TCGA-GBM	TCGA-06-5410	1.3577
TCGA-LUSC	TCGA-60-2709	1.35761
TCGA-SKCM	TCGA-D9-A1X3	1.35745
TCGA-LGG	TCGA-WY-A85E	1.3574
TCGA-BLCA	TCGA-HQ-A2OF	1.35732
TCGA-BLCA	TCGA-G2-A2EO	1.3571
TCGA-KIRC	TCGA-CJ-4903	1.35709
TCGA-LUAD	TCGA-55-A48Z	1.35701
TCGA-LUSC	TCGA-37-A5EL	1.35671
TCGA-PCPG	TCGA-QR-A6GZ	1.35669
TCGA-COAD	TCGA-AD-6964	1.35669
TCGA-THCA	TCGA-EL-A3ZQ	1.35639
TCGA-HNSC	TCGA-P3-A6T8	1.35639
TCGA-SARC	TCGA-DX-A6YT	1.35627
TCGA-KIRP	TCGA-BQ-7048	1.35625
TCGA-LGG	TCGA-DU-7301	1.35566
TCGA-BLCA	TCGA-CF-A47T	1.35549
TCGA-SARC	TCGA-3B-A9HR	1.35528
TCGA-SARC	TCGA-3B-A9HL	1.35486
TCGA-LGG	TCGA-DU-6397	1.35464
TCGA-GBM	TCGA-06-2561	1.35429
TCGA-UCEC	TCGA-DF-A2KR	1.35423
TCGA-KIRC	TCGA-A3-3372	1.35423
TCGA-PCPG	TCGA-QR-A70E	1.35415
TCGA-CESC	TCGA-ZJ-AAXF	1.354
TCGA-HNSC	TCGA-C9-A480	1.35396
TCGA-BRCA	TCGA-BH-A18U	1.35367
TCGA-LUAD	TCGA-95-7944	1.35345
TCGA-SARC	TCGA-DX-AB2Z	1.35344
TCGA-CHOL	TCGA-W5-AA2T	1.35294
TCGA-PRAD	TCGA-HC-8213	1.3529
TCGA-LUAD	TCGA-55-A4DF	1.35254
TCGA-SKCM	TCGA-ER-A3ET	1.35244
TCGA-PRAD	TCGA-J4-A83J	1.35223
TCGA-SKCM	TCGA-EE-A2ML	1.35217
TCGA-SARC	TCGA-3R-A8YX	1.35206
TCGA-LAML	TCGA-AB-2928	1.35197
TCGA-BRCA	TCGA-E9-A1R6	1.35196
TCGA-THCA	TCGA-CE-A481	1.3519
TCGA-SARC	TCGA-PC-A5DK	1.35142
TCGA-SKCM	TCGA-D3-A51T	1.3513
TARGET-AML	TARGET-20-PASVYL	1.35081
TCGA-UCEC	TCGA-AJ-A3OJ	1.35066
TARGET-WT	TARGET-50-PAJLKC	1.35054
TCGA-THYM	TCGA-XM-A8RI	1.35047
TCGA-STAD	TCGA-BR-7851	1.35038
TCGA-LGG	TCGA-HT-7473	1.35032
TCGA-KIRC	TCGA-BP-4334	1.35021
TCGA-KIRP	TCGA-5P-A9KE	1.35017
TCGA-LUAD	TCGA-38-4627	1.35015
TCGA-READ	TCGA-EI-6881	1.35012
TCGA-LUAD	TCGA-44-3917	1.35011
TCGA-COAD	TCGA-AA-3866	1.34995
TCGA-HNSC	TCGA-CQ-7071	1.34942
TCGA-KIRP	TCGA-IZ-A6M9	1.34936
TCGA-KIRC	TCGA-B0-5110	1.34917
TCGA-LUSC	TCGA-37-3783	1.34912
TCGA-CHOL	TCGA-WD-A7RX	1.34899
TCGA-BLCA	TCGA-4Z-AA86	1.3484
TCGA-BRCA	TCGA-AO-A03N	1.34828
TCGA-LUAD	TCGA-97-A4M3	1.34824
TCGA-STAD	TCGA-IN-A6RR	1.34817
TCGA-OV	TCGA-30-1891	1.3478
TCGA-KIRP	TCGA-BQ-7058	1.34779
TCGA-SARC	TCGA-LI-A9QH	1.34763
TCGA-STAD	TCGA-BR-4369	1.34715
TCGA-PCPG	TCGA-RW-A7D0	1.34656
TCGA-TGCT	TCGA-W4-A7U2	1.34652
TCGA-PRAD	TCGA-KC-A7F5	1.34637
TCGA-THCA	TCGA-EM-A4FU	1.34634
TCGA-HNSC	TCGA-F7-A61W	1.34627
TARGET-AML	TARGET-20-PASGWH	1.34606
TCGA-HNSC	TCGA-CV-5434	1.34603
TCGA-KIRC	TCGA-BP-4766	1.34598
TCGA-BRCA	TCGA-BH-A1F8	1.34594
TCGA-PRAD	TCGA-HC-7213	1.34586
TARGET-WT	TARGET-50-CAAAAH	1.3458
TCGA-UCEC	TCGA-EO-A22S	1.34578
TCGA-PAAD	TCGA-US-A77J	1.34522
TCGA-LUAD	TCGA-49-6744	1.3452
TCGA-UCEC	TCGA-AJ-A8CT	1.34509
TCGA-OV	TCGA-13-1405	1.34499
TCGA-CHOL	TCGA-W5-AA2X	1.34497
TCGA-LUSC	TCGA-21-1078	1.34496
TCGA-SKCM	TCGA-ER-A19L	1.34476
TCGA-UVM	TCGA-VD-A8KO	1.34468
TCGA-HNSC	TCGA-CQ-6219	1.34466
TCGA-THCA	TCGA-ET-A25R	1.3446
TCGA-PAAD	TCGA-FB-AAPP	1.34454
TCGA-LIHC	TCGA-CC-5261	1.3445
TCGA-BRCA	TCGA-BH-A18L	1.34377
TCGA-OV	TCGA-61-1918	1.34372
TCGA-SKCM	TCGA-D3-A3C6	1.34363
TCGA-SKCM	TCGA-FR-A3YO	1.34355
TCGA-BRCA	TCGA-WT-AB44	1.34321
TCGA-LGG	TCGA-VM-A8C8	1.34311
TCGA-MESO	TCGA-TS-A7P0	1.34305
TCGA-LUAD	TCGA-73-4662	1.34303
TCGA-LGG	TCGA-HT-7877	1.34291
TCGA-COAD	TCGA-F4-6807	1.3429
TCGA-SKCM	TCGA-EB-A41A	1.3429
TCGA-HNSC	TCGA-H7-8501	1.34277
TCGA-BLCA	TCGA-DK-A1AE	1.34264
TCGA-LUAD	TCGA-MN-A4N5	1.34259
TCGA-THCA	TCGA-EM-A2CQ	1.34229
TCGA-LGG	TCGA-TM-A84C	1.34225
TCGA-COAD	TCGA-AA-A01R	1.34225
TCGA-SKCM	TCGA-EE-A2A5	1.34218
TCGA-PRAD	TCGA-G9-6364	1.34212
TCGA-HNSC	TCGA-D6-A6EP	1.342
TCGA-KIRC	TCGA-B0-4827	1.34186
TCGA-SKCM	TCGA-EE-A3J7	1.34183
TCGA-LUSC	TCGA-22-4607	1.34119
TCGA-PAAD	TCGA-3A-A9IS	1.3411
TCGA-SKCM	TCGA-BF-A9VF	1.34089
TCGA-CESC	TCGA-EK-A2R7	1.34087
TCGA-LUAD	TCGA-75-5125	1.3408
TCGA-PRAD	TCGA-KK-A7AW	1.34077
TCGA-THCA	TCGA-ET-A2N3	1.34072
TCGA-LIHC	TCGA-GJ-A6C0	1.34072
TCGA-SKCM	TCGA-EB-A5UM	1.34036
TCGA-OV	TCGA-13-1510	1.34035
TCGA-SARC	TCGA-DX-A3LU	1.34
TCGA-UCEC	TCGA-AP-A3K1	1.33972
TCGA-LGG	TCGA-VV-A829	1.33954
TCGA-KIRC	TCGA-BP-4335	1.33951
TARGET-WT	TARGET-50-PAJNAA	1.33948
TCGA-TGCT	TCGA-2G-AAG3	1.33943
TCGA-THCA	TCGA-DJ-A3V6	1.33939
TCGA-THCA	TCGA-ET-A3DW	1.33932
TCGA-LUAD	TCGA-86-8076	1.33919
TCGA-SARC	TCGA-DX-A6B8	1.33886
TCGA-ESCA	TCGA-L5-A4OS	1.33875
TCGA-CESC	TCGA-VS-A9UH	1.33871
TCGA-LIHC	TCGA-ZS-A9CD	1.33869
TARGET-WT	TARGET-50-PAJLSP	1.33864
TCGA-HNSC	TCGA-CN-6021	1.3382
TCGA-UCEC	TCGA-5B-A90C	1.33805
TCGA-CESC	TCGA-VS-A9UQ	1.33788
TCGA-OV	TCGA-09-0366	1.33781
TCGA-CESC	TCGA-EX-A8YF	1.33774
TCGA-KICH	TCGA-KL-8328	1.33756
TCGA-UCEC	TCGA-EY-A548	1.3375
TCGA-PRAD	TCGA-HI-7171	1.33746
TCGA-GBM	TCGA-41-5651	1.33744
TCGA-LUSC	TCGA-60-2698	1.33731
TCGA-KIRP	TCGA-A4-A772	1.33729
TCGA-LGG	TCGA-HT-7604	1.3372
TCGA-STAD	TCGA-CG-5732	1.33697
TCGA-UCEC	TCGA-KJ-A3U4	1.33657
TCGA-HNSC	TCGA-CX-7219	1.3362
TCGA-BLCA	TCGA-DK-AA74	1.33608
TCGA-PRAD	TCGA-XQ-A8TB	1.33563
TCGA-LUSC	TCGA-43-6771	1.33552
TCGA-LIHC	TCGA-RG-A7D4	1.33546
TCGA-LAML	TCGA-AB-2918	1.33543
TCGA-UCEC	TCGA-AJ-A2QM	1.33534
TCGA-UVM	TCGA-V4-A9F0	1.33534
TCGA-KIRC	TCGA-BP-4166	1.33506
TCGA-HNSC	TCGA-CN-A63W	1.33491
TCGA-BRCA	TCGA-EW-A423	1.33491
TCGA-ESCA	TCGA-IG-A3I8	1.33488
TCGA-LUSC	TCGA-92-8064	1.33482
TCGA-KIRC	TCGA-A3-A6NN	1.33468
TARGET-WT	TARGET-50-PAKSDG	1.33464
TCGA-PRAD	TCGA-EJ-AB20	1.33459
TCGA-LIHC	TCGA-FV-A4ZQ	1.33424
TCGA-BRCA	TCGA-D8-A145	1.33397
TCGA-KIRP	TCGA-HE-A5NK	1.33386
TCGA-PRAD	TCGA-KK-A7B2	1.33375
TCGA-PRAD	TCGA-CH-5739	1.33357
TCGA-ESCA	TCGA-L5-A43C	1.33352
TCGA-LUAD	TCGA-73-7499	1.33348
TCGA-BRCA	TCGA-A1-A0SI	1.33343
TCGA-KIRC	TCGA-BP-5009	1.33343
TCGA-MESO	TCGA-UD-AAC4	1.33341
TCGA-SKCM	TCGA-DA-A3F2	1.3334
TCGA-OV	TCGA-61-1914	1.33337
TARGET-AML	TARGET-20-PAEDKB	1.33329
TCGA-BRCA	TCGA-B6-A0WY	1.33317
TCGA-READ	TCGA-G5-6641	1.33315
TCGA-BRCA	TCGA-C8-A1HG	1.33306
TCGA-PRAD	TCGA-HC-7750	1.33298
TCGA-THCA	TCGA-FY-A4B0	1.3329
TCGA-UCEC	TCGA-BG-A186	1.33283
TCGA-OV	TCGA-13-1507	1.33261
TCGA-LUAD	TCGA-35-3615	1.33251
TCGA-KICH	TCGA-KL-8341	1.33248
TCGA-LAML	TCGA-AB-2949	1.33246
TCGA-SARC	TCGA-RN-AAAQ	1.33217
TCGA-READ	TCGA-DT-5265	1.33207
TCGA-COAD	TCGA-D5-6931	1.33166
TCGA-PCPG	TCGA-SR-A6MU	1.33156
TCGA-READ	TCGA-AG-A01N	1.33153
TCGA-BRCA	TCGA-A7-A3J1	1.33141
TCGA-KIRC	TCGA-B8-5553	1.33139
TCGA-BRCA	TCGA-AN-A0XN	1.33111
TCGA-LGG	TCGA-DB-A75M	1.33099
TCGA-BRCA	TCGA-AR-A255	1.33086
TCGA-OV	TCGA-24-1467	1.33061
TCGA-BRCA	TCGA-E9-A1R7	1.33056
TCGA-UVM	TCGA-V3-A9ZX	1.33051
TCGA-KIRP	TCGA-MH-A857	1.3302
TCGA-SKCM	TCGA-EB-A6L9	1.33007
TCGA-LUSC	TCGA-56-8309	1.32986
TCGA-LUSC	TCGA-39-5031	1.32982
TCGA-SKCM	TCGA-RP-A690	1.32977
TCGA-LUAD	TCGA-55-6712	1.32944
TARGET-WT	TARGET-50-PALGLU	1.32912
TARGET-WT	TARGET-50-PAJLIP	1.32903
TCGA-SKCM	TCGA-EB-A3XD	1.32894
TCGA-LGG	TCGA-S9-A6TU	1.32884
TCGA-GBM	TCGA-28-1753	1.3288
TCGA-PRAD	TCGA-EJ-8468	1.32855
TCGA-LUAD	TCGA-62-A46O	1.32833
TCGA-BLCA	TCGA-HQ-A5NE	1.32831
TCGA-LGG	TCGA-S9-A6WN	1.32784
TCGA-LGG	TCGA-DB-A64O	1.32775
TCGA-HNSC	TCGA-MT-A67F	1.32774
TCGA-HNSC	TCGA-CQ-6224	1.32762
TCGA-READ	TCGA-AG-3584	1.3271
TCGA-KIRP	TCGA-SX-A7SO	1.32708
TCGA-CESC	TCGA-EK-A2RC	1.32704
TCGA-UCEC	TCGA-D1-A0ZU	1.32688
TCGA-HNSC	TCGA-DQ-5630	1.32683
TCGA-MESO	TCGA-ZN-A9VP	1.32673
TCGA-GBM	TCGA-28-5220	1.32664
TCGA-UCEC	TCGA-A5-A0GB	1.32661
TARGET-AML	TARGET-20-PARDDY	1.32645
TCGA-COAD	TCGA-F4-6854	1.32632
TCGA-COAD	TCGA-AZ-4615	1.3262
TCGA-COAD	TCGA-AZ-6605	1.32618
TCGA-STAD	TCGA-BR-A4J7	1.32605
TCGA-PRAD	TCGA-G9-6332	1.326
TCGA-BRCA	TCGA-AR-A2LH	1.32598
TCGA-GBM	TCGA-06-2557	1.32584
TCGA-BRCA	TCGA-B6-A0WZ	1.3258
TCGA-PRAD	TCGA-HC-7077	1.32557
TCGA-CESC	TCGA-ZJ-AAXD	1.32552
TCGA-THCA	TCGA-DJ-A3UQ	1.32549
TCGA-KIRC	TCGA-B0-5702	1.3254
TCGA-THCA	TCGA-FK-A3SD	1.3253
TCGA-LGG	TCGA-TM-A84M	1.32526
TCGA-PRAD	TCGA-HC-7209	1.32524
TCGA-SKCM	TCGA-FS-A1ZZ	1.32515
TCGA-CHOL	TCGA-W5-AA2H	1.32496
TCGA-KIRC	TCGA-AS-3777	1.3249
TCGA-LUAD	TCGA-78-7535	1.32483
TCGA-LUSC	TCGA-34-5240	1.32466
TCGA-HNSC	TCGA-P3-A5Q6	1.32462
TCGA-READ	TCGA-AG-A00C	1.32423
TCGA-KIRC	TCGA-BP-4354	1.32407
TCGA-LUSC	TCGA-33-4532	1.32379
TARGET-AML	TARGET-20-PAECCE	1.32376
TCGA-KIRP	TCGA-A4-7828	1.3237
TCGA-HNSC	TCGA-CV-A6JO	1.32347
TCGA-BRCA	TCGA-A2-A1G6	1.32345
TCGA-BRCA	TCGA-EW-A1PF	1.3233
TCGA-BLCA	TCGA-4Z-AA87	1.32329
TCGA-PRAD	TCGA-YL-A9WY	1.32304
TCGA-PCPG	TCGA-RT-A6YA	1.32303
TCGA-UCEC	TCGA-SL-A6J9	1.32303
TCGA-BRCA	TCGA-EW-A6SD	1.32287
TCGA-STAD	TCGA-BR-6453	1.32278
TCGA-BRCA	TCGA-E2-A10E	1.32277
TCGA-KIRP	TCGA-G7-6792	1.32269
TCGA-UCEC	TCGA-A5-A0GD	1.3226
TCGA-BRCA	TCGA-B6-A0RM	1.32258
TCGA-LUAD	TCGA-50-6673	1.32241
TCGA-PRAD	TCGA-V1-A9OA	1.32234
TCGA-OV	TCGA-24-1563	1.32226
TCGA-MESO	TCGA-SH-A7BH	1.32219
TCGA-SARC	TCGA-DX-A7ER	1.32203
TCGA-LUAD	TCGA-NJ-A4YQ	1.32198
TCGA-KICH	TCGA-KO-8415	1.32189
TCGA-BLCA	TCGA-CF-A7I0	1.32167
TCGA-PRAD	TCGA-ZG-A9KY	1.32161
TCGA-CESC	TCGA-C5-A7UH	1.32154
TCGA-READ	TCGA-F5-6811	1.32151
TCGA-UCEC	TCGA-B5-A1N2	1.32147
TCGA-STAD	TCGA-CG-4301	1.32125
TCGA-CESC	TCGA-VS-A8EH	1.32106
TCGA-ESCA	TCGA-JY-A93F	1.32103
TCGA-LUSC	TCGA-92-7340	1.32099
TCGA-BLCA	TCGA-GU-A42Q	1.32079
TCGA-LIHC	TCGA-2Y-A9H9	1.32041
TCGA-SKCM	TCGA-EE-A3J8	1.32023
TCGA-READ	TCGA-DC-4749	1.31986
TCGA-COAD	TCGA-DM-A1HB	1.31967
TCGA-GBM	TCGA-12-5295	1.31958
TCGA-PRAD	TCGA-G9-6494	1.31953
TCGA-BLCA	TCGA-YC-A89H	1.31943
TCGA-STAD	TCGA-HU-A4GU	1.31938
TCGA-LUSC	TCGA-98-A53B	1.31923
TCGA-HNSC	TCGA-CV-A45O	1.31918
TCGA-OV	TCGA-29-2427	1.31915
TCGA-THCA	TCGA-BJ-A45H	1.31904
TCGA-HNSC	TCGA-CN-4733	1.31896
TCGA-TGCT	TCGA-2G-AALN	1.31888
TCGA-LUSC	TCGA-52-7812	1.31877
TCGA-READ	TCGA-AF-2690	1.31871
TCGA-BLCA	TCGA-XF-A9SP	1.31866
TCGA-STAD	TCGA-IN-7808	1.31859
TCGA-HNSC	TCGA-CR-6474	1.31856
TCGA-HNSC	TCGA-BA-5557	1.31826
TCGA-LAML	TCGA-AB-2937	1.31819
TCGA-LGG	TCGA-HT-A74J	1.31818
TCGA-SKCM	TCGA-EE-A2MU	1.31809
TCGA-LUSC	TCGA-90-7769	1.31798
TCGA-LUAD	TCGA-L9-A443	1.31784
TCGA-LIHC	TCGA-GJ-A9DB	1.31757
TCGA-KIRC	TCGA-CZ-5462	1.31755
TCGA-ESCA	TCGA-L5-A8NQ	1.31739
TCGA-KIRC	TCGA-BP-5007	1.31735
TCGA-LUAD	TCGA-44-6146	1.31717
TCGA-LAML	TCGA-AB-2959	1.317
TCGA-PRAD	TCGA-EJ-A8FP	1.31696
TCGA-SARC	TCGA-DX-A8BR	1.31677
TCGA-READ	TCGA-AH-6644	1.31662
TCGA-LIHC	TCGA-BD-A2L6	1.31653
TCGA-CHOL	TCGA-ZH-A8Y5	1.31597
TCGA-LUSC	TCGA-22-4613	1.31584
TCGA-LUAD	TCGA-44-6148	1.31574
TCGA-LUAD	TCGA-55-6979	1.31555
TCGA-LUSC	TCGA-18-3411	1.31555
TCGA-BRCA	TCGA-A2-A0T5	1.31551
TCGA-COAD	TCGA-CM-5344	1.31548
TCGA-KIRC	TCGA-BP-4976	1.31546
TCGA-LIHC	TCGA-DD-A114	1.31539
TCGA-COAD	TCGA-A6-5662	1.31526
TCGA-LUSC	TCGA-39-5024	1.31482
TCGA-STAD	TCGA-CG-5724	1.31464
TCGA-COAD	TCGA-AZ-6606	1.31445
TCGA-ESCA	TCGA-LN-A49M	1.31438
TCGA-READ	TCGA-F5-6814	1.31424
TCGA-KIRP	TCGA-IZ-8196	1.31424
TCGA-UCEC	TCGA-B5-A3FA	1.31412
TCGA-UCEC	TCGA-D1-A179	1.314
TCGA-HNSC	TCGA-CQ-6225	1.31399
TCGA-KIRC	TCGA-BP-4987	1.31389
TCGA-OV	TCGA-29-1785	1.31389
TCGA-KIRC	TCGA-BP-4170	1.31364
TCGA-LUSC	TCGA-60-2703	1.31357
TCGA-BRCA	TCGA-BH-A0H9	1.31355
TCGA-KICH	TCGA-KM-8440	1.31353
TCGA-LGG	TCGA-HT-7873	1.3134
TCGA-KIRC	TCGA-CJ-6032	1.31269
TCGA-UCEC	TCGA-FI-A2EY	1.31268
TCGA-BRCA	TCGA-GM-A2DF	1.3125
TCGA-THCA	TCGA-CE-A27D	1.31215
TCGA-PRAD	TCGA-G9-6377	1.31201
TCGA-UCEC	TCGA-A5-A0GA	1.31189
TCGA-KICH	TCGA-KM-8441	1.31189
TCGA-THCA	TCGA-EL-A3GP	1.31188
TARGET-AML	TARGET-20-PARBIU	1.31181
TCGA-LIHC	TCGA-2Y-A9H7	1.31179
TCGA-BRCA	TCGA-A2-A0YK	1.31178
TCGA-SKCM	TCGA-BF-A5ES	1.31178
TCGA-LGG	TCGA-FG-A70Y	1.31176
TARGET-AML	TARGET-20-PASBPK	1.31175
TCGA-SKCM	TCGA-EB-A4IS	1.31101
TCGA-BRCA	TCGA-B6-A0WS	1.31095
TCGA-LUAD	TCGA-50-5931	1.3108
TCGA-ESCA	TCGA-LN-A7HY	1.31072
TCGA-OV	TCGA-24-1105	1.31066
TCGA-HNSC	TCGA-QK-A6IF	1.31063
TCGA-LGG	TCGA-S9-A6WM	1.31019
TCGA-KIRC	TCGA-B0-5399	1.30965
TCGA-LGG	TCGA-HT-7881	1.30961
TCGA-UCEC	TCGA-AX-A05Y	1.30956
TCGA-READ	TCGA-AG-A011	1.30953
TCGA-LGG	TCGA-HT-8107	1.30911
TCGA-OV	TCGA-24-1843	1.30906
TCGA-BLCA	TCGA-E7-A8O8	1.30869
TCGA-SKCM	TCGA-FW-A3TU	1.30864
TCGA-KICH	TCGA-KL-8344	1.30842
TCGA-PRAD	TCGA-CH-5744	1.30827
TCGA-HNSC	TCGA-CR-7389	1.30813
TCGA-KIRC	TCGA-B8-4153	1.30808
TCGA-LAML	TCGA-AB-2914	1.30806
TCGA-SARC	TCGA-IW-A3M6	1.30802
TCGA-UCEC	TCGA-B5-A11E	1.30799
TCGA-BRCA	TCGA-A7-A6VY	1.30793
TCGA-OV	TCGA-10-0938	1.3078
TCGA-ESCA	TCGA-LN-A49Y	1.30772
TCGA-BLCA	TCGA-E7-A3X6	1.30766
TCGA-HNSC	TCGA-CR-7369	1.30766
TCGA-KIRP	TCGA-P4-A5E7	1.30757
TCGA-PAAD	TCGA-US-A77E	1.30751
TCGA-COAD	TCGA-AA-A02O	1.30732
TCGA-PRAD	TCGA-HC-A6AN	1.30721
TCGA-LIHC	TCGA-CC-5258	1.30707
TCGA-LUSC	TCGA-22-5477	1.30706
TCGA-THCA	TCGA-ET-A25N	1.30693
TCGA-OV	TCGA-13-0797	1.3069
TCGA-LIHC	TCGA-ZP-A9CZ	1.30678
TCGA-SARC	TCGA-KD-A5QS	1.30627
TCGA-UCEC	TCGA-A5-A7WK	1.30602
TCGA-CESC	TCGA-Q1-A73S	1.30587
TCGA-LUSC	TCGA-22-1002	1.30579
TCGA-OV	TCGA-13-0885	1.30574
TCGA-CESC	TCGA-C5-A3HF	1.30553
TCGA-LUAD	TCGA-78-7146	1.3051
TCGA-TGCT	TCGA-2G-AAL5	1.30504
TCGA-LGG	TCGA-DB-5273	1.305
TCGA-LUAD	TCGA-44-A4SS	1.30497
TCGA-OV	TCGA-09-0369	1.3048
TCGA-CESC	TCGA-DS-A5RQ	1.30445
TCGA-COAD	TCGA-AA-3956	1.30424
TCGA-BLCA	TCGA-DK-A3X1	1.30387
TCGA-KIRC	TCGA-BP-4330	1.30372
TCGA-THYM	TCGA-3G-AB19	1.30362
TCGA-ESCA	TCGA-2H-A9GM	1.30348
TCGA-THYM	TCGA-X7-A8M3	1.30342
TCGA-PCPG	TCGA-RW-A688	1.30311
TCGA-THCA	TCGA-BJ-A0Z3	1.30291
TCGA-BRCA	TCGA-GM-A2DB	1.30284
TCGA-OV	TCGA-13-0923	1.3026
TCGA-PRAD	TCGA-KK-A8IM	1.30227
TCGA-KIRP	TCGA-2Z-A9JJ	1.30224
TCGA-LUAD	TCGA-49-6745	1.30222
TCGA-LUSC	TCGA-77-A5G7	1.30218
TCGA-READ	TCGA-AG-A026	1.30217
TCGA-THCA	TCGA-EM-A1CS	1.3021
TCGA-CESC	TCGA-EA-A3Y4	1.30195
TCGA-DLBC	TCGA-GS-A9TZ	1.30171
TCGA-SARC	TCGA-DX-A48P	1.30158
TCGA-BRCA	TCGA-EW-A2FS	1.30142
TCGA-PRAD	TCGA-YL-A8SL	1.30119
TCGA-BRCA	TCGA-BH-A1EX	1.30105
TCGA-LUSC	TCGA-77-8153	1.30033
TCGA-BRCA	TCGA-E2-A15T	1.30026
TCGA-BRCA	TCGA-B6-A0RT	1.30002
TCGA-LUSC	TCGA-77-8154	1.29999
TCGA-SARC	TCGA-DX-AATS	1.29995
TCGA-PRAD	TCGA-V1-A9Z7	1.29981
TCGA-LUSC	TCGA-85-A4CN	1.29971
TCGA-LUSC	TCGA-79-5596	1.29969
TCGA-LUAD	TCGA-69-8254	1.29961
TCGA-KIRP	TCGA-WN-AB4C	1.2996
TCGA-SKCM	TCGA-ER-A19M	1.29953
TCGA-STAD	TCGA-VQ-A91Z	1.29949
TCGA-BRCA	TCGA-B6-A0IB	1.29944
TCGA-READ	TCGA-AG-A00H	1.29936
TCGA-ACC	TCGA-OR-A5JE	1.29926
TCGA-UVM	TCGA-V4-A9EW	1.29921
TCGA-LUSC	TCGA-46-6025	1.29914
TCGA-READ	TCGA-AG-3574	1.29911
TCGA-LUSC	TCGA-96-7544	1.299
TCGA-SARC	TCGA-QQ-A8VG	1.29892
TCGA-CESC	TCGA-C5-A7UE	1.29886
TCGA-COAD	TCGA-AA-A01C	1.29884
TCGA-OV	TCGA-25-1322	1.29857
TCGA-THCA	TCGA-EL-A3GU	1.29839
TCGA-CESC	TCGA-VS-A9UY	1.29824
TCGA-KICH	TCGA-KM-8442	1.29804
TCGA-SARC	TCGA-QQ-A5VC	1.29801
TCGA-THCA	TCGA-FE-A23A	1.29757
TCGA-THCA	TCGA-EM-A2P0	1.29753
TCGA-LIHC	TCGA-CC-A9FU	1.29727
TCGA-LUSC	TCGA-39-5016	1.29714
TCGA-LGG	TCGA-S9-A89V	1.29705
TCGA-KIRP	TCGA-GL-A59T	1.29691
TCGA-BLCA	TCGA-FD-A5BZ	1.29661
TCGA-KIRP	TCGA-KV-A6GD	1.29646
TARGET-AML	TARGET-20-PARJYP	1.29643
TCGA-BRCA	TCGA-E2-A1IL	1.29641
TCGA-BRCA	TCGA-AR-A5QQ	1.29637
TCGA-LGG	TCGA-DU-A6S3	1.29635
TCGA-HNSC	TCGA-D6-A6EN	1.29621
TCGA-KIRC	TCGA-CW-5583	1.29611
TCGA-BRCA	TCGA-C8-A1HN	1.29594
TCGA-SARC	TCGA-DX-AB3C	1.29583
TARGET-WT	TARGET-50-PAKNXS	1.29577
TCGA-THCA	TCGA-BJ-A4O9	1.29573
TCGA-GBM	TCGA-06-0174	1.29571
TCGA-LGG	TCGA-VM-A8CH	1.2957
TCGA-LUSC	TCGA-68-7757	1.29568
TCGA-PAAD	TCGA-IB-7897	1.29567
TCGA-SARC	TCGA-DX-AB2F	1.29548
TCGA-MESO	TCGA-MQ-A4LI	1.29488
TCGA-UCEC	TCGA-AP-A1E3	1.29485
TCGA-BRCA	TCGA-B6-A40C	1.29438
TCGA-TGCT	TCGA-VF-A8AE	1.29436
TCGA-HNSC	TCGA-CN-A6V6	1.29434
TCGA-ACC	TCGA-PK-A5HA	1.29431
TCGA-KIRP	TCGA-A4-7584	1.29421
TCGA-COAD	TCGA-DM-A0XF	1.29412
TCGA-UCEC	TCGA-BG-A0LX	1.2941
TCGA-KIRC	TCGA-BP-5010	1.29405
TCGA-KIRP	TCGA-B9-A5W7	1.29405
TCGA-DLBC	TCGA-FA-A6HO	1.294
TCGA-STAD	TCGA-MX-A5UG	1.29384
TCGA-GBM	TCGA-19-4065	1.29381
TCGA-HNSC	TCGA-UF-A71D	1.2938
TCGA-UCEC	TCGA-FI-A2EU	1.29368
TCGA-THCA	TCGA-CE-A482	1.29357
TCGA-LIHC	TCGA-BC-4072	1.29336
TCGA-KIRC	TCGA-BP-5199	1.29324
TCGA-BRCA	TCGA-E2-A10F	1.2932
TCGA-LGG	TCGA-S9-A7J3	1.29316
TCGA-PCPG	TCGA-WB-A821	1.29307
TCGA-BLCA	TCGA-DK-A3WY	1.29298
TCGA-PCPG	TCGA-W2-A7HH	1.29295
TCGA-PRAD	TCGA-EJ-7312	1.29289
TCGA-KIRC	TCGA-B0-5106	1.29288
TCGA-BRCA	TCGA-A7-A26J	1.29268
TCGA-LGG	TCGA-S9-A6TY	1.29248
TCGA-LIHC	TCGA-DD-AAVX	1.29232
[truncated: 8,521 more rows]

## Sheet:  B-cell lymphoma cases
Project.ID	Case.ID	Predicted.Activity.Area
TCGA-DLBC	TCGA-GS-A9TU	2.01608
TCGA-DLBC	TCGA-FA-A7DS	1.97332
TCGA-DLBC	TCGA-FF-8041	1.96144
TCGA-DLBC	TCGA-GR-7351	1.85199
TCGA-DLBC	TCGA-GR-A4D4	1.76361
TCGA-DLBC	TCGA-FF-8046	1.57225
TCGA-DLBC	TCGA-FA-A7Q1	1.44397
TCGA-DLBC	TCGA-GS-A9TQ	1.36663
TCGA-DLBC	TCGA-GS-A9TZ	1.30171
TCGA-DLBC	TCGA-FA-A6HO	1.294
TCGA-DLBC	TCGA-FA-A4XK	1.23083
TCGA-DLBC	TCGA-FA-A82F	1.21793
TCGA-DLBC	TCGA-FF-8042	1.21693
TCGA-DLBC	TCGA-GR-A4D9	1.21645
TCGA-DLBC	TCGA-GS-A9TV	1.16039
TCGA-DLBC	TCGA-GS-A9U3	1.15748
TCGA-DLBC	TCGA-FF-8062	1.15406
TCGA-DLBC	TCGA-G8-6909	1.12718
TCGA-DLBC	TCGA-FF-A7CX	1.07362
TCGA-DLBC	TCGA-FF-A7CR	1.073
TCGA-DLBC	TCGA-FA-A4BB	1.05996
TCGA-DLBC	TCGA-GR-A4D6	1.0572
TCGA-DLBC	TCGA-FF-A7CW	1.01404
TCGA-DLBC	TCGA-FF-8043	1.01035
TCGA-DLBC	TCGA-GR-A4D5	1.0094
TCGA-DLBC	TCGA-GS-A9U4	1.00065
TCGA-DLBC	TCGA-RQ-A6JB	0.997572
TCGA-DLBC	TCGA-G8-6906	0.988441
TCGA-DLBC	TCGA-FF-8061	0.979428
TCGA-DLBC	TCGA-VB-A8QN	0.970142
TCGA-DLBC	TCGA-FA-A86F	0.95065
TCGA-DLBC	TCGA-G8-6325	0.891687
TCGA-DLBC	TCGA-GS-A9TT	0.88318
TCGA-DLBC	TCGA-G8-6324	0.874805
TCGA-DLBC	TCGA-G8-6914	0.86546
TCGA-DLBC	TCGA-FA-8693	0.857076
TCGA-DLBC	TCGA-RQ-AAAT	0.856332
TCGA-DLBC	TCGA-GS-A9TW	0.825982
TCGA-DLBC	TCGA-G8-6907	0.755757
TCGA-DLBC	TCGA-GS-A9TX	0.711099
TCGA-DLBC	TCGA-FF-8047	0.685316
TCGA-DLBC	TCGA-GS-A9TY	0.65683
TCGA-DLBC	TCGA-FA-A6HN	0.391031
TCGA-DLBC	TCGA-GR-7353	0.356319
TCGA-DLBC	TCGA-G8-6326	0.337872
TCGA-DLBC	TCGA-FF-A7CQ	0.333037
TCGA-DLBC	TCGA-RQ-A68N	0.254265
TCGA-DLBC	TCGA-FM-8000	0.195209
